# Supplementary material for: Deleterious effects of endocrine disruptors are corrected in the mammalian germline by epigenome reprogramming
Source: Genome Biol. 2015 Mar 27;16(1):59. doi: 10.1186/s13059-015-0619-z (PMC4376074; doi:10.1186/s13059-015-0619-z)
Supplement: Additional file 1: — Sequenom data tables. (A) Testing the effect of endocrine-disrupting chemicals (EDs) on imprint erasure. The full dataset depicted in Figure 2 is provided. (B) Testing the effect of EDs on the imprint establishment in prospermatogonia by measuring allele-specific DNA methylation at DMRs in G2 soma. The full dataset depicted in Figure 3C is provided. (C) Testing the effect of EDs in fetal primary oocytes by measuring allele-specific DNA methylation at DMRs in G2 soma. The full dataset depicted in Figure 3D is provided. (D) Effect of EDs on allele-specific expression of imprinted genes in G2 embryos derived from exposed prospermatogonia. The full dataset depicted in Figure 4 is provided. (E) Effect of EDs on allele-specific expression of imprinted genes in larger number of G2 embryos derived from exposed prospermatogonia. The full dataset depicted in Additional file 2, panel A is provided. (F) Testing for transgenerational epigenetic inheritance of aberrant imprinted expression in G3 soma. The full dataset depicted in Figure 5 is provided. (G) Testing for transgenerational epigenetic inheritance of aberrant imprinted expression in larger number of G3 fetuses. The full dataset depicted in Additional file 2, panel B is provided. (H) Effect of EDs on allele-specific expression of imprinted genes in embryos derived from exposed primary oocytes. The full dataset depicted in Additional file 3 is provided. [file 13059_2015_619_MOESM1_ESM.xlsx]

## Sheet: RNA-SNUPE G1 PGC EXPOSED
Cell type		FSC	MSC	PGC	FGC	FGC	FGC	FGC	MGC	MGC	MGC	MGC
Sex		female	male	mix	female				male
		OIL	OIL		OIL	VZ	BPA	DEHP	OIL	VZ	BPA	DEHP
Age (dpc)		13.5	13.5	9.5	13.5	13.5	13.5	13.5	13.5	13.5	13.5	13.5
Transcript (SNP)		AVG	AVG	AVG	AVG	AVG	AVG	AVG	AVG	AVG	AVG	AVG
Kcnq1ot1	AVG	0.00362251	0	0.0432522	0.402455	0.485333	0.471945	0.497779	0.485054	0.51743	0.510192	0.532632
	Diff					0.0828776	0.0694899	0.0953239		0.0323766	0.0251382	0.0475782
	StDev	0.00724502	0	0.0622344	0.0143129	0.077309	0.0313262	0.0304836	0.08625	0.070243	0.0686684	0.0547541
	T-test	*	*	*	*	0.0245719	0.00145468	0.000413302	*	0.290838	0.332203	0.193788
Peg3 (b)	AVG	0.00593899	0.00986509	0	0.317916	0.28484	0.296318	0.291988	0.405971	0.36237	0.384177	0.414884
	Diff					-0.0330756	-0.0215971	-0.025928		-0.043601	-0.0217948	0.00891281
	StDev	0.011878	0.0170868	0	0.0389011	0.0129498	0.019956	0.0485633	0.059365	0.0395683	0.0256092	0.0505414
	T-test	*	*	*	*	0.107244	0.175187	0.217071	*	0.133716	0.262645	0.413373
Peg3 (a)	AVG	0	0	0.0207375	0.397189	0.398503	0.406797	0.346825	0.426263	0.426155	0.444469	0.45707
	Diff					0.00131365	0.00960804	-0.0503644		-0.000107725	0.0182058	0.0308072
	StDev	0	0	0.0249121	0.0489629	0.0587089	0.0570233	0.0267602	0.0351729	0.043462	0.0283095	0.0180474
	T-test	*	*	*	*	0.486868	0.396566	0.0793626	*	0.498525	0.225378	0.0850563
Plagl1 (a)	AVG	0.0564132	0.0528225	0.110592	0.520804	0.534039	0.503079	0.498208	0.614584	0.611899	0.593224	0.526545
	Diff					0.0132352	-0.0177249	-0.0225958		-0.00268514	-0.0213604	-0.0880395
	StDev	0.0206751	0.0328502	0.0595183	0.0236356	0.0203183	0.0140066	0.0511396	0.0668977	0.0213521	0.0657234	0.0737734
	T-test	*	*	*	*	0.226443	0.114861	0.207065	*	0.470764	0.332372	0.0637319
Usp29	AVG	0.0363643	0.0539922	0.333333	0.347489	0.284495	0.304971	0.35775	0.317365	0.302521	0.36311	0.371011
	Diff					-0.0629937	-0.0425184	0.0102611		-0.014844	0.0457451	0.0536464
	StDev	0.0727286	0.0935172	0.57735	0.10557	0.0100223	0.0541734	0.10507	0.0957373	0.20853	0.0468085	0.0963086
	T-test	*	*	*	*	0.178305	0.245757	0.449156	*	0.450641	0.211786	0.229775
Snrpn	AVG	0.072292	0.124669	0.0333335	0.4845	0.474271	0.467225	0.489064	0.390889	0.38195	0.376777	0.398545
	Diff					-0.0102291	-0.017275	0.00456383		-0.00893827	-0.0141119	0.00765647
	StDev	0.0221171	0.0945448	0.0385326	0.0614919	0.040267	0.0504783	0.0852871	0.0616201	0.0425027	0.0245531	0.0556883
	T-test	*	*	*	*	0.4043	0.332632	0.466041	*	0.4096	0.342657	0.429898
Nespas (a)	AVG	0.113416	0.159396	0.122048	0.40713	0.41184	0.418386	0.429099	0.435934	0.407893	0.42122	0.438897
	Diff					0.00471012	0.0112569	0.0219698		-0.0280411	-0.0147134	0.00296279
	StDev	0.0284237	0.0381345	0.0571695	0.036375	0.0107134	0.0147687	0.049683	0.0548188	0.00526764	0.0152789	0.0297755
	T-test	*	*	*	*	0.41934	0.291413	0.246851	*	0.1739	0.311796	0.463709
Dlk1	AVG	0.136902	0.133141	0.191675	0.390722	0.351607	0.373849	0.393985	0.28645	0.239459	0.258648	0.332156
	Diff					-0.0391157	-0.0168733	0.00326237		-0.0469909	-0.027802	0.0457064
	StDev	0.0219183	0.0166218	0.0898935	0.0624063	0.0261124	0.0742016	0.0538636	0.0163736	0.0406158	0.0551502	0.0363574
	T-test	*	*	*	*	0.176188	0.36064	0.47139	*	0.0377558	0.185552	0.0308648
Impact	AVG	0.168073	0.2058	0.110524	0.441788	0.418645	0.410884	0.413933	0.398419	0.39471	0.394152	0.362917
	Diff					-0.0231434	-0.030904	-0.0278553		-0.00370895	-0.00426669	-0.0355018
	StDev	0.0434456	0.0415917	0.0640786	0.0213796	0.0146807	0.0239656	0.0303472	0.0312388	0.0400525	0.0165657	0.0348655
	T-test	*	*	*	*	0.0767858	0.0400416	0.0869842	*	0.444337	0.408667	0.09006
Slc38a4	AVG	0.120136	0.086873	0.183368	0.300351	0.327528	0.28593	0.337959	0.198113	0.222192	0.221884	0.250114
	Diff					0.0271772	-0.0144209	0.0376085		0.0240791	0.0237706	0.0520007
	StDev	0.0408825	0.016882	0.0719304	0.0371899	0.0202947	0.0272726	0.0941556	0.0318195	0.050339	0.0320547	0.144389
	T-test	*	*	*	*	0.148223	0.269587	0.219927	*	0.224787	0.166532	0.254082
Airn (a)	AVG	0.180818	0.153111	0.200739	0.597954	0.576182	0.601483	0.569442	0.573499	0.571111	0.54999	0.564697
	Diff					-0.021772	0.003529	-0.0285119		-0.00238723	-0.0235088	-0.00880186
	StDev	0.0266785	0.0331517	0.175307	0.0303237	0.0370218	0.0530959	0.0768335	0.0424276	0.0609701	0.059106	0.0946081
	T-test	*	*	*	*	0.198601	0.451505	0.23567	*	0.475419	0.271023	0.435382
Airn (b)	AVG	0.321039	0.305459	0.539041	0.590236	0.584983	0.605064	0.584267	0.58913	0.559575	0.58363	0.554957
	Diff					-0.00525359	0.0148277	-0.00596898		-0.0295555	-0.00549999	-0.0341736
	StDev	0.0492511	0.0567784	0.272241	0.0136137	0.0298587	0.0277245	0.020979	0.0268797	0.027814	0.0302515	0.0495231
	T-test	*	*	*	*	0.368894	0.162299	0.318378	*	0.0886619	0.397436	0.135365
Tnfrsf22	AVG	0.482474	0.434156	0.709824	0.443262	0.48021	0.542411	0.537273	0.463784	0.479233	0.489781	0.622021
	Diff					0.0369479	0.0991489	0.0940103		0.0154497	0.0259972	0.158238
	StDev	0.0391491	0.107372	0.128846	0.0810193	0.0164218	0.127268	0.0293764	0.0511451	0.0656873	0.0698442	0.17715
	T-test	*	*	*	*	0.238839	0.0979864	0.0542012	*	0.361635	0.285035	0.0684538
Atp10a	AVG	0.415712	0.45642	0.514921	0.413758	0.414967	0.396423	0.413918	0.394715	0.394676	0.399141	0.459977
	Diff					0.00120875	-0.0173349	0.000160551		-3.9332e-05	0.00442574	0.0652615
	StDev	0.0454536	0.0667127	0.154176	0.025819	0.0153095	0.0132522	0.0652293	0.0355829	0.0193292	0.0377273	0.0488942
	T-test	*	*	*	*	0.472316	0.132797	0.49805	*	0.499256	0.435043	0.037119
Cobl	AVG	0.581666	0.665101	0.610073	0.736065	0.720127	0.724139	0.692183	0.726471	0.753829	0.729164	0.610214
	Diff					-0.0159381	-0.0119264	-0.0438822		0.0273582	0.00269296	-0.116256
	StDev	0.0592875	0.0578475	0.273786	0.0191631	0.0618228	0.0577764	0.0546778	0.0535346	0.0697256	0.0707872	0.0775086
	T-test	*	*	*	*	0.297879	0.336962	0.0694952	*	0.278277	0.47679	0.0242847
Inpp5f-v2	AVG	0.509564	0.53144	0.459536	0.575472	0.589292	0.594151	0.587252	0.599047	0.604649	0.62029	0.610227
	Diff					0.0138193	0.0186783	0.0117798		0.00560205	0.0212439	0.0111809
	StDev	0.0557623	0.0555155	0.0674283	0.0453695	0.0170711	0.0149902	0.0325573	0.0338921	0.0131709	0.019014	0.0201131
	T-test	*	*	*	*	0.319552	0.230323	0.355598	*	0.384199	0.158098	0.295512
Kcnq1	AVG	0.522265	0.453964		0.629035	0.650234	0.623102	0.582177	0.611959	0.46899	0.621668	0.761968
	Diff					0.0211986	-0.00593336	-0.046858		-0.142969	0.00970899	0.150009
	StDev	0.0226965	0.0617299		0.0519166	0.0167612	0.0692955	0.0934039	0.144528	0.334246	0.116132	0.204998
	T-test	*	*	*	*	0.264608	0.443466	0.192838	*	0.2311	0.460001	0.138383
Casd1	AVG	0.58449	0.529111	0.51458	0.527114	0.555334	0.55189	0.560436	0.560166	0.565176	0.54935	0.541843
	Diff					0.0282207	0.0247768	0.0333228		0.00500971	-0.0108157	-0.0183227
	StDev	0.0387936	0.0397082	0.0955743	0.0245812	0.0373204	0.0137007	0.0400685	0.0616115	0.0370391	0.0149771	0.0203002
	T-test	*	*	*	*	0.118691	0.0582812	0.0934228	*	0.446857	0.372307	0.296307
Ppp1r9a	AVG	0.637123	0.629213	0.508573	0.437987	0.483248	0.504702	0.486345	0.375019	0.444343	0.488949	0.501815
	Diff					0.045261	0.0667147	0.0483582		0.0693241	0.113931	0.126797
	StDev	0.0236612	0.00367049	0.11014	0.0597108	0.0223482	0.0711588	0.0458765	0.0550508	0.0468654	0.0603193	0.0444312
	T-test	*	*	*	*	0.132558	0.0845441	0.138869	*	0.0517951	0.0157839	0.00578895
Slc22a18	AVG	0.766857	0.710285	0.746324	0.508254	0.494557	0.507684	0.514713	0.66319	0.743607	0.60096	0.546092
	Diff					-0.013697	-0.000569553	0.0064587		0.0804177	-0.06223	-0.117098
	StDev	0.0780672	0.033307	0.0835969	0.0238414	0.00807211	0.0158563	0.0348278	0.115201	0.172308	0.0803435	0.0570695
	T-test	*	*	*	*	0.192464	0.484288	0.381352	*	0.233621	0.204823	0.059174
Phlda2	AVG	0.694259	0.718474	0.854664	0.628787	0.633965	0.594044	0.566279	0.736732	0.823803	0.746292	0.736762
	Diff					0.00517773	-0.0347425	-0.062508		0.0870711	0.00955986	2.95853e-05
	StDev	0.0788934	0.0854187	0.0775953	0.0430125	0.019353	0.0244253	0.0384041	0.153825	0.0377875	0.111196	0.121902
	T-test	*	*	*	*	0.426896	0.0979854	0.0424799	*	0.15687	0.461522	0.499885
Nesp	AVG	0.612029	0.600005	0.216856	0.383618	0.304589	0.301519	0.354228	0.387834	0.296605	0.308932	0.41388
	Diff					-0.0790286	-0.0820986	-0.0293896		-0.0912289	-0.0789015	0.0260458
	StDev	0.129974	0.00827673	0.148371	0.0710063	0.0198011	0.0435572	0.0458055	0.0305952	0.034399	0.00955923	0.0268498
	T-test	*	*	*	*	0.0583919	0.0419603	0.275489	*	0.00371168	0.0013243	0.123951
Rtl1/Rtl1as	AVG	0.84972	0.851054	0.968672	0.631844	0.630763	0.617245	0.586786	0.593032	0.672225	0.632253	0.605138
	Diff					-0.00108109	-0.0145994	-0.045058		0.079193	0.0392209	0.0121058
	StDev	0.029196	0.0224716	0.0231287	0.0416943	0.0861005	0.0105764	0.128305	0.101119	0.0980752	0.0620001	0.0908427
	T-test	*	*	*	*	0.490597	0.260841	0.238912	*	0.15191	0.266481	0.432247
Gnasxl	AVG	0.853311	0.875948	0.761754	0.645381	0.593998	0.640605	0.648072	0.610588	0.66227	0.675298	0.657611
	Diff					-0.0513839	-0.00477637	0.00269074		0.0516811	0.0647092	0.0470223
	StDev	0.0353513	0.0486737	0.25976	0.0643435	0.109878	0.0332662	0.138163	0.148924	0.120024	0.0625874	0.100623
	T-test	*	*	*	*	0.212884	0.448737	0.485241	*	0.30419	0.226798	0.309777
Asb4 (b)	AVG	0.98883	0.925846	0.568208	0.350648	0.339522	0.328744	0.352213	0.544357	0.503872	0.533234	0.631394
	Diff					-0.0111259	-0.0219038	0.00156487		-0.0404853	-0.0111229	0.0870368
	StDev	0.0129337	0.0633184	0.15835	0.0184002	0.0247231	0.0151233	0.0266507	0.0801749	0.0385442	0.0506707	0.037689
	T-test	*	*	*	*	0.244986	0.0486987	0.461937	*	0.198902	0.411179	0.0485169
Meg3	AVG	1	1	0.930866	0.652507	0.727327	0.789048	0.689055	0.732516	0.900688	0.83267	0.724825
	Diff					0.0748201	0.13654	0.0365476		0.168172	0.100154	-0.0076911
	StDev	0	0	0.0799646	0.0925864	0.040899	0.0471291	0.133707	0.0620073	0.044379	0.13752	0.189434
	T-test	*	*	*	*	0.121683	0.0162072	0.32978	*	0.0022574	0.116257	0.470498
H19	AVG	1	1	0.867616	0.644605	0.687909	0.660236	0.7507	0.583676	0.568853	0.573724	0.561527
	Diff					0.0433034	0.0156312	0.106095		-0.014823	-0.00995175	-0.0221489
	StDev	0	0	0.0803419	0.0477754	0.035779	0.0754842	0.0750671	0.0706898	0.0123016	0.0301391	0.021868
	T-test	*	*	*	*	0.113869	0.357356	0.0235347	*	0.34692	0.402145	0.285647
Igf2r	AVG	0.99235	0.889616	0.553794	0.358114	0.375789	0.360986	0.349746	0.330233	0.340474	0.362868	0.36043
	Diff					0.0176742	0.00287146	-0.00836889		0.0102411	0.0326359	0.030197
	StDev	0.0152999	0.0638904	0.164767	0.0201663	0.0352175	0.0184648	0.055709	0.0224379	0.0339084	0.017762	0.0373735
	T-test	*	*	*	*	0.195327	0.416068	0.380939	*	0.3162	0.0313632	0.107611
Zim1	AVG	1	0.980933	0.856973	0.519554	0.5318	0.514175	0.609645	0.545961	0.454475	0.533225	0.492218
	Diff					0.0122462	-0.00537883	0.0900907		-0.0914857	-0.0127357	-0.0537427
	StDev	0	0.0330244	0.17984	0.0532828	0.0224982	0.073334	0.0540624	0.0891576	0.0655016	0.0507614	0.0954891
	T-test	*	*	*	*	0.362282	0.450893	0.0303859	*	0.0746193	0.406102	0.221057

## Sheet: G2 soma MIRA-SNUPE -MGC EXPOSED
			EMBRYO				HEAD				HEART				LIVER				LUNG				PLACENTA				YOLK SAC
	DMR	n=3 (all)	OIL	VZ	BPA	DEHP	OIL	VZ	BPA	DEHP	OIL	VZ	BPA	DEHP	OIL	VZ	BPA	DEHP	OIL	VZ	BPA	DEHP	OIL	VZ	BPA	DEHP	OIL	VZ	BPA	DEHP
PAT DMR	IG-DMR (b)	Average	0	0.018635	0	0.00554267	0	0	0	0	0.0928224	0.118354	0.0540468	0.0660139	0.025018	0.0363612	0.0268333	0.00631657	0.0515938	0.102238	0.0431279	0.0293441	0.217561	0.142104	0.211075	0.145738	0.0715168	0.0939969	0.0243695	0.0323083
		Difference		0.018635	0	0.00554267		0	0	0		0.0255319	-0.0387756	-0.0268085		0.0113432	0.00181521	-0.0187015		0.0506438	-0.00846594	-0.0222497		-0.0754565	-0.00648575	-0.0718227		0.0224801	-0.0471473	-0.0392085
		StDev	0	0.0182039	0	0.00960018	0	0	0	0	0.0501868	0.032356	0.0370399	0.00379936	0.0135276	0.0284436	0.0232966	0.0109406	0.0119991	0.0151333	0.0540471	0.0166797	0.0334546	0.0520195	0.120213	0.076652	0.00885815	0.0532952	0.0062997	0.00746636
		T-test	*	0.150898	0.373901	0.373901	*	0.373901	0.373901	0.373901	*	0.50006	0.342209	0.408439	*	0.566581	0.912717	0.136116	*	0.0104821	0.804206	0.133966	*	0.102128	0.932594	0.211112	*	0.510966	0.00168011	0.00422756
	IG-DMR (a)	Average	0.0898676	0.0441087	0.089266	0.0746846	0.110102	0.0637462	0.0689724	0.0994788	0.226419	0.217628	0.195793	0.186863	0.140531	0.148536	0.144232	0.10828	0.197349	0.157763	0.137793	0.211632	0.45602	0.380739	0.42265	0.336958	0.0998275	0.164161	0.0547198	0.0714681
		Difference		-0.0457589	-0.000601586	-0.0151829		-0.0463559	-0.0411297	-0.0106233		-0.0087908	-0.0306259	-0.0395553		0.0080052	0.0037007	-0.0322511		-0.0395859	-0.0595559	0.0142835		-0.0752818	-0.0333704	-0.119063		0.0643335	-0.0451077	-0.0283594
		StDev	0.00774053	0.043302	0.0401708	0.013996	0.0100092	0.0360721	0.00561529	0.0300507	0.0779937	0.023762	0.0390332	0.026139	0.0201604	0.0443085	0.0690547	0.0579158	0.00714556	0.00710602	0.0449084	0.037189	0.0648816	0.0115026	0.078659	0.0531062	0.0290651	0.061268	0.00229124	0.00700644
		T-test	*	0.145938	0.9809	0.175474	*	0.0985549	0.00342708	0.592449	*	0.860948	0.575891	0.451745	*	0.789912	0.933284	0.413875	*	0.0024381	0.0858747	0.549217	*	0.11896	0.60111	0.0697223	*	0.175689	0.0552428	0.175741
	Gpr1-Zdbf2 DMR	Average	0.138639	0.15873	0.187495	0.145416	0.107405	0.138994	0.191224	0.135269	0.283405	0.28146	0.308482	0.244788	0.171787	0.187507	0.245826	0.174291	0.212148	0.242363	0.234526	0.199247	0.469234	0.365746	0.398078	0.392942	0.300678	0.247969	0.359299	0.3021
		Difference		0.0200913	0.048856	0.00677677		0.0315889	0.0838183	0.0278634		-0.00194524	0.0250764	-0.0386176		0.0157196	0.074039	0.00250365		0.0302151	0.0223784	-0.0129008		-0.103488	-0.0711569	-0.0762927		-0.0527095	0.0586215	0.00142187
		StDev	0.0124465	0.0207085	0.0873404	0.0220404	0.017774	0.0453723	0.0567522	0.00233545	0.0369231	0.0269938	0.0335312	0.00933001	0.0436426	0.00447616	0.0413447	0.0160953	0.000727704	0.0446767	0.069037	0.0246843	0.0320985	0.018389	0.057411	0.0647234	0.0234721	0.0575596	0.0529697	0.0113779
		T-test	*	0.223208	0.391788	0.666958	*	0.324357	0.0711184	0.0545387	*	0.944814	0.432994	0.153873	*	0.568467	0.0998527	0.930208	*	0.306511	0.604478	0.416724	*	0.00836689	0.134244	0.141379	*	0.215842	0.154563	0.92932
	H19-Igf2 DMR	Average	0.139736	0.0716001	0.145738	0.159323	0.139804	0.114549	0.1353	0.151658	0.254535	0.221045	0.19014	0.199175	0.189559	0.162232	0.161979	0.151954	0.183467	0.204889	0.152486	0.17786	0.206367	0.166467	0.242933	0.216667	0.10879	0.151393	0.0601663	0.121416
		Difference		-0.0681358	0.00600192	0.0195871		-0.0252552	-0.00450356	0.0118538		-0.0334898	-0.0643946	-0.0553605		-0.0273275	-0.02758	-0.037605		0.0214219	-0.0309811	-0.00560686		-0.0399	0.0365667	0.0103		0.0426029	-0.0486233	0.0126263
		StDev	0.0252217	0.0624702	0.0306915	0.0312802	0.0260562	0.035386	0.0352061	0.0376981	0.0384328	0.0177851	0.0589755	0.0147977	0.00695895	0.0384926	0.00805942	0.0146304	0.014552	0.0668858	0.0291363	0.0436829	0.0486035	0.0463281	0.0241268	0.0629168	0.0212541	0.016826	0.0533285	0.0255965
		T-test	*	0.1547	0.806485	0.446036	*	0.375867	0.867305	0.677332	*	0.242628	0.188266	0.0804009	*	0.292879	0.0109371	0.0158602	*	0.616566	0.174771	0.84326	*	0.361534	0.307962	0.833447	*	0.0528733	0.21627	0.546875
	Rasgrf1 DMR	Average	0.157374	0.194113	0.113841	0.194592	0.141724	0.260918	0.0828389	0.275314	0.28779	0.258755	0.263731	0.23301	0.201592	0.313581	0.214875	0.255202	0.242819	0.302274	0.133327	0.203602	0.252651	0.335013	0.233035	0.411865	0.259187	0.28129	0.149589	0.292526
		Difference		0.0367394	-0.0435325	0.0372185		0.119193	-0.0588855	0.13359		-0.0290352	-0.0240595	-0.0547799		0.111989	0.0132825	0.0536102		0.0594556	-0.109491	-0.0392164		0.0823623	-0.0196155	0.159214		0.022103	-0.109598	0.0333383
		StDev	0.0572376	0.216892	0.0741025	0.174496	0.0197753	0.194661	0.00859905	0.242828	0.0399788	0.00445014	0.00655112	0.0435096	0.0732818	0.212993	0.0774497	0.195703	0.0302047	0.0279524	0.0179349	0.0353859	0.0596558	0.207114	0.0517755	0.279971	0.0727521	0.146588	0.0470895	0.245435
		T-test	*	0.790733	0.465807	0.743274	*	0.350881	0.00910561	0.396029	*	0.279371	0.361779	0.183598	*	0.437718	0.839725	0.679777	*	0.0666024	0.0056973	0.218071	*	0.544239	0.689272	0.389922	*	0.826519	0.0936439	0.832593
MAT DMR	Zac1 DMR (b)	Average	0.713758	0.69539	0.717759	0.715635	0.709565	0.690439	0.733474	0.701379	0.540623	0.538095	0.613086	0.55708	0.620287	0.635837	0.604445	0.557827	0.634897	0.636392	0.570804	0.612606	0.60708	0.696182	0.723092	0.678609	0.689719	0.65325	0.690562	0.670927
		Difference		-0.0183678	0.00400081	0.00187698		-0.0191258	0.0239086	-0.00818612		-0.00252774	0.0724628	0.0164573		0.0155497	-0.0158427	-0.06246		0.00149536	-0.0640929	-0.0222901		0.089102	0.116012	0.0715284		-0.0364696	0.000842786	-0.0187921
		StDev	0.0250935	0.0411218	0.0318939	0.0276392	0.0501077	0.0360701	0.0726535	0.0535804	0.0407696	0.0284086	0.0190099	0.0441529	0.0817576	0.0255002	0.0727611	0.0637396	0.0395866	0.0329472	0.0380495	0.0261588	0.113417	0.0259806	0.0170693	0.0410757	0.0319819	0.055818	0.0526429	0.0601232
		T-test	*	0.545087	0.872706	0.934788	*	0.620027	0.663353	0.856159	*	0.934026	0.0493069	0.660008	*	0.768875	0.814382	0.355604	*	0.962303	0.113266	0.461495	*	0.255379	0.154662	0.362437	*	0.381739	0.982228	0.657629
	Snrpn DMR	Average	0.865335	0.863943	0.906389	0.886159	0.898771	0.859968	0.884323	0.859233	0.737909	0.755157	0.768902	0.766638	0.794496	0.832186	0.803334	0.856662	0.750495	0.743854	0.842122	0.780723	0.882031	0.882763	0.88313	0.885371	0.81036	0.807794	0.88382	0.856709
		Difference		-0.00139166	0.0410539	0.0208242		-0.0388031	-0.0144475	-0.0395385		0.0172479	0.0309934	0.0287288		0.0376899	0.00883766	0.0621659		-0.00664188	0.0916269	0.0302274		0.000731353	0.00109845	0.00333984		-0.00256573	0.0734604	0.0463495
		StDev	0.00490382	0.0579766	0.0422267	0.0455859	0.0264948	0.0448491	0.0480244	0.0197412	0.0513631	0.0314639	0.0144266	0.0447256	0.0324978	0.0456718	0.0251988	0.0262562	0.00682849	0.019374	0.0408034	0.0556348	0.0469099	0.0230213	0.0169476	0.0326426	0.0303738	0.0240242	0.0435426	0.0439755
		T-test	*	0.96894	0.169702	0.475457	*	0.266503	0.671892	0.106906	*	0.645932	0.371243	0.505507	*	0.308898	0.728601	0.0615069	*	0.605342	0.0185213	0.403158	*	0.981821	0.9714	0.924245	*	0.91417	0.0746276	0.207488
	Peg3 DMR	Average	0.877914	0.908596	0.861453	0.880832	0.864559	0.845776	0.85784	0.86905	0.724902	0.673245	0.759202	0.699064	0.815996	0.776694	0.815236	0.761443	0.766527	0.78443	0.767017	0.788236	0.85583	0.859841	0.85376	0.863188	0.828005	0.77748	0.820206	0.83925
		Difference		0.0306825	-0.0164609	0.00291804		-0.0187828	-0.0067196	0.00449125		-0.0516571	0.0342998	-0.0258385		-0.0393016	-0.000760349	-0.0545529		0.0179033	0.000490223	0.0217087		0.00401056	-0.00207027	0.00735755		-0.0505253	-0.00779949	0.0112448
		StDev	0.00644188	0.0288285	0.0238573	0.0272056	0.0609979	0.0490513	0.0163931	0.0296153	0.044727	0.0193114	0.0287932	0.0565522	0.07702	0.0684895	0.019848	0.057713	0.034442	0.0365753	0.0227382	0.0495855	0.0092136	0.0276666	0.012394	0.0776977	0.0245086	0.0314967	0.0577603	0.0695187
		T-test	*	0.146397	0.312849	0.865331	*	0.699011	0.862769	0.914193	*	0.140159	0.326615	0.568414	*	0.545052	0.987582	0.381803	*	0.570484	0.984571	0.567166	*	0.823419	0.827787	0.878514	*	0.093399	0.840064	0.804663
	Peg1-Mest DMR	Average	0.895047	0.893844	0.903306	0.921431	0.948071	0.856709	0.891155	0.900861	0.720698	0.683413	0.79021	0.781688	0.852403	0.822964	0.838499	0.842066	0.796565	0.752771	0.791449	0.801693	0.844893	0.882404	0.895163	0.80302	0.784528	0.765127	0.849232	0.844748
		Difference		-0.00120247	0.00825894	0.0263845		-0.0913615	-0.056916	-0.0472099		-0.0372842	0.0695122	0.06099		-0.0294395	-0.0139044	-0.0103376		-0.0437941	-0.00511601	0.00512807		0.0375106	0.0502698	-0.0418737		-0.0194014	0.0647039	0.0602195
		StDev	0.0263345	0.0324337	0.0251401	0.0111338	0.0451161	0.0252327	0.0411886	0.0353278	0.0309406	0.0396514	0.0372212	0.0459695	0.0324049	0.041778	0.0488476	0.0220972	0.0191562	0.0317313	0.0815572	0.0515928	0.0283382	0.00742601	0.0950657	0.0849915	0.0436138	0.0427231	0.0580089	0.0191314
		T-test	*	0.96263	0.714428	0.185207	*	0.0376139	0.181888	0.226745	*	0.26847	0.0676667	0.129282	*	0.389453	0.702243	0.671711	*	0.110129	0.920856	0.879609	*	0.0908356	0.429652	0.463613	*	0.611328	0.197423	0.0936838
	Zac1 DMR (a)	Average	0.898211	0.910529	0.906095	0.87654	0.880292	0.848837	0.854262	0.872318	0.698628	0.727406	0.761668	0.749217	0.755602	0.788161	0.776589	0.74179	0.777485	0.784581	0.781746	0.780117	0.741222	0.825769	0.807676	0.801238	0.840726	0.803173	0.88027	0.840928
		Difference		0.0123171	0.0078835	-0.0216718		-0.0314542	-0.02603	-0.00797322		0.0287782	0.0630401	0.050589		0.0325597	0.0209873	-0.0138121		0.0070965	0.00426137	0.00263228		0.0845465	0.0664533	0.060016		-0.0375528	0.0395443	0.000202046
		StDev	0.0128408	0.0266029	0.0194792	0.00345285	0.0219217	0.0185897	0.0246275	0.0194648	0.0771244	0.0285292	0.017362	0.035502	0.0151283	0.0235783	0.0360989	0.0245759	0.0550861	0.0394091	0.0509148	0.039174	0.0501469	0.044107	0.0721944	0.0385358	0.0442225	0.0395427	0.0191709	0.014922
		T-test	*	0.510131	0.589797	0.0476845	*	0.130924	0.243288	0.662132	*	0.577127	0.239367	0.360369	*	0.114397	0.4056	0.453722	*	0.86482	0.926351	0.949461	*	0.0934089	0.26054	0.175591	*	0.334472	0.22835	0.994376
	Peg10 DMR	Average	0.90239	0.891383	0.882941	0.900377	0.902796	0.897192	0.89461	0.90223	0.75153	0.783451	0.811738	0.806623	0.849703	0.846455	0.839456	0.877485	0.83825	0.810714	0.847134	0.859936	0.805151	0.798007	0.790843	0.783105	0.851653	0.803322	0.875106	0.885952
		Difference		-0.0110075	-0.0194488	-0.00201311		-0.00560383	-0.00818631	-0.000565423		0.0319208	0.0602075	0.0550927		-0.00324733	-0.0102466	0.0277824		-0.0275355	0.00888469	0.0216859		-0.00714434	-0.0143084	-0.022046		-0.0483315	0.0234533	0.034299
		StDev	0.0151549	0.0150756	0.0157181	0.032664	0.0256585	0.00585619	0.00827767	0.0152916	0.0667927	0.0702593	0.0235577	0.0170052	0.0329947	0.00173688	0.0185558	0.00739367	0.0262908	0.0273073	0.0134855	0.0285328	0.00884131	0.017585	0.00750425	0.0457633	0.0259166	0.0736542	0.0345931	0.023138
		T-test	*	0.422851	0.197741	0.927517	*	0.73097	0.626754	0.975415	*	0.598963	0.214899	0.238434	*	0.87309	0.663596	0.227783	*	0.276763	0.63	0.387813	*	0.56366	0.0994143	0.458649	*	0.34404	0.400532	0.162452
	Nespas DMR (b)	Average	0.905876	0.904876	0.874701	0.893383	0.901138	0.901231	0.883857	0.895781	0.87249	0.862261	0.870935	0.887133	0.875691	0.851252	0.865865	0.885035	0.877777	0.856565	0.888328	0.883776	0.913975	0.912744	0.895106	0.902011	0.890077	0.859689	0.905579	0.891496
		Difference		-0.00100029	-0.0311753	-0.0124933		9.27108e-05	-0.0172809	-0.00535757		-0.010229	-0.00155578	0.0146424		-0.024439	-0.0098261	0.00934391		-0.0212127	0.0105501	0.00599897		-0.00123031	-0.0188686	-0.0119636		-0.030388	0.0155024	0.0014185
		StDev	0.00526601	0.0291097	0.0273246	0.0134886	0.0271721	0.0178459	0.0146944	0.015974	0.0393782	0.0112458	0.017054	0.0141279	0.0081742	0.00948333	0.00748393	0.0123121	0.0157884	0.00936152	0.00294284	0.0136698	0.00592944	0.0105242	0.0133084	0.0198527	0.00932766	0.0583096	0.0111632	0.0167371
		T-test	*	0.956106	0.124315	0.209381	*	0.996295	0.387446	0.783094	*	0.68759	0.952942	0.577093	*	0.0277609	0.199421	0.334982	*	0.115891	0.318733	0.644918	*	0.868544	0.0883145	0.373853	*	0.423126	0.138667	0.904158
	Nespas DMR (a)	Average	0.911029	0.842063	0.885507	0.880834	0.856946	0.819007	0.845505	0.853051	0.621987	0.661722	0.726865	0.656364	0.800528	0.736426	0.7697	0.745312	0.693842	0.70737	0.624182	0.682178	0.791193	0.852794	0.806025	0.775728	0.694927	0.724164	0.700656	0.749392
		Difference		-0.0689657	-0.0255226	-0.030195		-0.0379392	-0.0114406	-0.00389549		0.0397347	0.104878	0.0343768		-0.0641018	-0.0308281	-0.0552162		0.0135288	-0.0696596	-0.0116638		0.061601	0.0148323	-0.0154647		0.0292373	0.00572929	0.0544649
		StDev	0.00928053	0.0314981	0.019737	0.0460508	0.0163225	0.0386333	0.0297862	0.0141073	0.105715	0.0499915	0.00186642	0.0234517	0.0395577	0.0598562	0.0426582	0.0098378	0.047098	0.0484495	0.0692398	0.0807619	0.0379543	0.0627304	0.0650971	0.116871	0.0224656	0.0615835	0.0723886	0.0153833
		T-test	*	0.0220085	0.112611	0.327966	*	0.19222	0.590927	0.770101	*	0.587804	0.160914	0.611671	*	0.196655	0.410646	0.0788423	*	0.746222	0.223072	0.839492	*	0.219301	0.750311	0.838111	*	0.482922	0.902155	0.0257073
	KvDMR1	Average	0.912433	0.909014	0.886218	0.93089	0.892326	0.892964	0.884807	0.86934	0.805983	0.820626	0.82128	0.841799	0.860281	0.833181	0.883397	0.844277	0.833155	0.833283	0.872594	0.846947	0.910935	0.922965	0.93684	0.917811	0.872898	0.865253	0.926504	0.890851
		Difference		-0.0034188	-0.0262149	0.0184571		0.000637161	-0.00751942	-0.0229866		0.0146436	0.0152978	0.0358163		-0.0271006	0.0231155	-0.0160045		0.000128225	0.0394391	0.0137917		0.0120308	0.0259056	0.00687696		-0.0076448	0.0536061	0.0179528
		StDev	0.00707302	0.0325244	0.0208475	0.0598977	0.0203095	0.0177519	0.0127534	0.0221834	0.0679302	0.0556807	0.0177331	0.0115653	0.0200481	0.00621966	0.00508499	0.0198739	0.0375627	0.0200897	0.0218193	0.0547941	0.0300512	0.0176329	0.011873	0.0375533	0.0276651	0.0398147	0.0132365	0.0244325
		T-test	*	0.867443	0.108144	0.624143	*	0.969326	0.615921	0.256164	*	0.787108	0.725041	0.418877	*	0.0889952	0.124984	0.381708	*	0.99609	0.190933	0.737342	*	0.582014	0.237261	0.816598	*	0.798288	0.0388766	0.446951
	Peg13 DMR	Average	0.933307	0.951351	0.988056	0.971256	0.97945	0.959957	0.95984	0.960015	0.773292	0.827089	0.852233	0.902065	0.927733	0.904924	0.919184	0.933136	0.878446	0.844753	0.883133	0.881504	0.957709	0.920812	0.975741	0.931223	0.9135	0.895855	0.956832	0.951057
		Difference		0.0180438	0.0547486	0.0379489		-0.0194935	-0.0196103	-0.0194354		0.053797	0.0789406	0.128773		-0.0228091	-0.00854933	0.00540261		-0.0336928	0.00468664	0.00305808		-0.0368971	0.0180318	-0.0264866		-0.0176451	0.0433315	0.0375573
		StDev	0.0113717	0.021722	0.0111304	0.0089684	0.0230805	0.0432592	0.00463717	0.0390931	0.0653381	0.044496	0.0264478	0.0472862	0.0435276	0.0262363	0.0547596	0.0273054	0.030366	0.0510744	0.0270126	0.0222415	0.0370334	0.0539047	0.0269309	0.0768866	0.0269497	0.0113703	0.0356558	0.019762
		T-test	*	0.271443	0.00398036	0.0105092	*	0.528925	0.222548	0.499558	*	0.303834	0.124413	0.0505682	*	0.480372	0.8427	0.86435	*	0.381642	0.851433	0.894893	*	0.383811	0.532645	0.619389	*	0.355071	0.168409	0.123447
	Igf2r DMR	Average	0.953259	0.961248	0.949145	0.950416	0.960134	0.94243	0.952797	0.961285	0.861135	0.8815	0.888227	0.899308	0.9238	0.89659	0.908831	0.93504	0.893886	0.861102	0.916265	0.915534	0.964136	0.954621	0.931394	0.94434	0.904572	0.899021	0.946014	0.919879
		Difference		0.00798918	-0.00411316	-0.00284272		-0.0177039	-0.00733725	0.00115051		0.0203651	0.0270918	0.0381723		-0.02721	-0.0149689	0.0112407		-0.032784	0.022379	0.0216476		-0.00951502	-0.0327415	-0.0197954		-0.00555172	0.0414417	0.0153064
		StDev	0.00654527	0.0106469	0.0173259	0.00702471	0.0124971	0.00756539	0.0121251	0.0383424	0.0531886	0.0259001	0.0190209	0.00959664	0.00106158	0.00656925	0.0230924	0.0117233	0.0256959	0.0112675	0.00948081	0.0204408	0.0313159	0.0135675	0.0351532	0.012919	0.0323418	0.0129558	0.00709095	0.015113
		T-test	*	0.330304	0.720069	0.635103	*	0.103766	0.505927	0.962958	*	0.583116	0.452847	0.288353	*	0.00209809	0.324825	0.173472	*	0.113006	0.229928	0.317199	*	0.65441	0.294766	0.368728	*	0.796222	0.0960355	0.49894
	Slc38a4 DMR (b)	Average	1	1	1	1	0.988191	0.968787	0.981543	0.987455	0.855093	0.883166	0.930016	0.905518	0.931367	0.956175	0.940058	0.973372	0.93659	0.877402	0.929198	0.933342	0.973544	0.987943	0.981139	1	0.914021	0.881583	0.917828	0.903892
		Difference		0	0	0		-0.0194046	-0.00664811	-0.000736562		0.0280733	0.0749231	0.0504251		0.0248079	0.0086906	0.0420049		-0.0591884	-0.00739202	-0.00324822		0.0143984	0.00759463	0.0264558		-0.0324376	0.00380742	-0.010129
		StDev	0	0	0	0	0.0204533	0.00820796	0.0175804	0.021729	0.0799348	0.033282	0.0316743	0.0117678	0.0405399	0.0379726	0.0341896	0.0262384	0.00776268	0.0174714	0.0264337	0.0460797	0.0230533	0.0208839	0.0326685	0	0.0436244	0.0241313	0.00738512	0.0378689
		T-test	*	0.373901	0.373901	0.373901	*	0.20194	0.691398	0.967948	*	0.604382	0.205731	0.340527	*	0.482366	0.79062	0.206381	*	0.0058375	0.666293	0.909973	*	0.46763	0.758666	0.117761	*	0.322786	0.888728	0.7765
	Slc38a4 DMR (a)	Average	0.929932	0.972114	1	0.979651	0.979618	0.922297	0.923413	0.97771	0.817468	0.838331	0.854142	0.882533	0.905766	0.856464	0.89437	0.900954	0.873643	0.836433	0.858586	0.85213	0.960714	0.948034	0.956735	0.974978	0.820616	0.790094	0.841441	0.815748
		Difference		0.0421821	0.0700683	0.0497196		-0.0573212	-0.056205	-0.00190857		0.0208623	0.0366738	0.0650647		-0.0493024	-0.0113958	-0.0048115		-0.0372092	-0.0150567	-0.0215124		-0.0126791	-0.00397878	0.0142649		-0.0305222	0.0208252	-0.00486768
		StDev	0.0620885	0.0483002	0	0.035245	0.035302	0.0184223	0.032232	0.0386077	0.0414721	0.0432956	0.0338787	0.0316645	0.0220891	0.0566769	0.0168982	0.085865	0.00608182	0.0129705	0.0455266	0.0881701	0.0347563	0.0241481	0.0383217	0.0216964	0.0855085	0.0217414	0.0319066	0.0447538
		T-test	*	0.405571	0.122302	0.2942	*	0.0672456	0.111388	0.952647	*	0.579206	0.301195	0.0969096	*	0.233041	0.517066	0.929632	*	0.0108323	0.600533	0.694989	*	0.631215	0.900463	0.579013	*	0.581331	0.712854	0.934586

## Sheet: G2 soma MIRA-SNUPE -FGC EXPOSED
			EMBRYO				HEAD				HEART				LIVER				LUNG				PLACENTA				YOLK SAC
ED	DMR	n=3 (all)	OIL	VZ	BPA	DEHP	OIL	VZ	BPA	DEHP	OIL	VZ	BPA	DEHP	OIL	VZ	BPA	DEHP	OIL	VZ	BPA	DEHP	OIL	VZ	BPA	DEHP	OIL	VZ	BPA	DEHP
PAT DMR	IG-DMR (b)	Average	0.0482844	0.0248158	0.0355868	0.0274289	0.050387	0.0547253	0.0485018	0.0611066	0.167917	0.139479	0.117969	0.175689	0.0842184	0.0756851	0.0381124	0.0767962	0.113825	0.11255	0.0736966	0.105006	0.349875	0.377549	0.376435	0.287142	0.0929422	0.0550043	0.071703	0.0675904
		Difference		-0.0234685	-0.0126976	-0.0208555		0.00433824	-0.00188521	0.0107196		-0.0284382	-0.0499486	0.00777151		-0.0085333	-0.046106	-0.00742212		-0.00127506	-0.0401288	-0.0088194		0.0276733	0.0265601	-0.0627337		-0.0379379	-0.0212391	-0.0253517
		StDev	0.021295	0.0247567	0.031275	0.0237544	0.0104721	0.0343752	0.00380244	0.0073019	0.0482983	0.036082	0.0228112	0.0172972	0.0129217	0.0370272	0.0159535	0.0284903	0.0247536	0.0205216	0.00675334	0.0330951	0.0881314	0.107373	0.0723259	0.0402341	0.0189397	0.0347482	0.017405	0.0141331
		T-test	*	0.281162	0.592244	0.320785	*	0.844586	0.784033	0.219532	*	0.459785	0.180616	0.805988	*	0.725404	0.0176936	0.702183	*	0.948537	0.0535999	0.730404	*	0.747434	0.707215	0.324826	*	0.172168	0.2259	0.136697
	IG-DMR (a)	Average	0.0615366	0.043967	0.0596625	0.0994503	0.0351305	0.147325	0.143527	0.104581	0.136709	0.139266	0.127659	0.191353	0.0860413	0.175878	0.123545	0.133393	0.0755852	0.163704	0.116187	0.104219	0.466056	0.426367	0.4492	0.458982	0.130417	0.128981	0.164332	0.132338
		Difference		-0.0175696	-0.00187411	0.0379136		0.112194	0.108396	0.0694508		0.00255728	-0.0090493	0.0546444		0.0898369	0.0375032	0.0473518		0.0881189	0.0406023	0.0286335		-0.0396891	-0.0168563	-0.00707407		-0.00143646	0.0339146	0.00192045
		StDev	0.0602104	0.0384068	0.0575558	0.0954893	0.0608478	0.0321023	0.0761466	0.0348096	0.0610714	0.0648516	0.0745815	0.0567319	0.0200903	0.010868	0.0341762	0.0240029	0.0958063	0.0328473	0.0796618	0.0674161	0.0297026	0.108094	0.100736	0.0685803	0.0502263	0.0741813	0.0187287	0.0332532
		T-test	*	0.691956	0.970781	0.591965	*	0.0476033	0.12637	0.161307	*	0.962727	0.878718	0.319606	*	0.00242683	0.176654	0.0587861	*	0.206296	0.60262	0.693812	*	0.572878	0.794795	0.877725	*	0.979174	0.3347	0.958611
	Gpr1-Zdbf2 DMR	Average	0.0145436	0.0443798	0.0390487	0.0379438	0.0322327	0.0648394	0.0407145	0.0253781	0.183741	0.14844	0.135657	0.15438	0.0668154	0.0704841	0.0805694	0.0925226	0.0631864	0.0500957	0.0475077	0.0575866	0.527027	0.515096	0.460511	0.45795	0.182217	0.212887	0.191004	0.214417
		Difference		0.0298363	0.0245051	0.0234002		0.0326067	0.00848174	-0.00685465		-0.0353018	-0.0480842	-0.029361		0.00366865	0.013754	0.0257072		-0.0130907	-0.0156787	-0.00559978		-0.0119307	-0.0665159	-0.0690769		0.0306704	0.00878698	0.0322001
		StDev	0.0134856	0.00760037	0.0434302	0.0406618	0.0323351	0.024364	0.0221456	0.00648303	0.0802297	0.0436503	0.0430773	0.0850764	0.0357768	0.030151	0.0367999	0.0294629	0.0351865	0.00635174	0.0253224	0.0333493	0.0861243	0.102107	0.05421	0.0422703	0.022588	0.0373745	0.00904604	0.0658139
		T-test	*	0.028879	0.403484	0.397673	*	0.235505	0.726803	0.737044	*	0.539867	0.412157	0.686083	*	0.898531	0.666673	0.391101	*	0.560444	0.565008	0.851189	*	0.88455	0.320856	0.280395	*	0.290682	0.565564	0.467736
	H19-Igf2 DMR	Average	0.0922181	0.171498	0.161563	0.0706452	0.107393	0.144232	0.122952	0.12064	0.140312	0.133931	0.145821	0.0971355	0.166251	0.172009	0.171911	0.192927	0.0898395	0.112892	0.107648	0.141838	0.380569	0.320744	0.373786	0.287795	0.130933	0.188657	0.17006	0.159421
		Difference		0.0792798	0.0693453	-0.0215729		0.036839	0.0155586	0.0132468		-0.00638174	0.005509	-0.0431769		0.00575709	0.00565946	0.0266759		0.0230522	0.0178088	0.0519983		-0.0598254	-0.00678345	-0.0927736		0.0577238	0.0391262	0.028487
		StDev	0.0817628	0.0560066	0.0155077	0.0620067	0.0316564	0.0157742	0.0176926	0.00163284	0.0319814	0.0558739	0.0276209	0.0193493	0.0603307	0.0350679	0.0372142	0.0419948	0.0778096	0.0119104	0.00788065	0.0425402	0.0294696	0.0851156	0.0132127	0.0269171	0.012505	0.0415192	0.0688104	0.0242907
		T-test	*	0.238131	0.222425	0.734193	*	0.145551	0.4987	0.509238	*	0.872015	0.832424	0.116023	*	0.893282	0.896696	0.563742	*	0.638676	0.713404	0.36725	*	0.314072	0.734421	0.0157851	*	0.0824171	0.387422	0.145221
	Rasgrf1 DMR	Average	0.0954869	0.0581703	0.0480599	0.0711898	0.0633582	0.117202	0.128673	0.118643	0.154305	0.11629	0.168191	0.218066	0.104437	0.144767	0.115292	0.146877	0.12364	0.159642	0.124281	0.162063	0.372852	0.304735	0.360998	0.280636	0.156826	0.144806	0.127829	0.144306
		Difference		-0.0373166	-0.047427	-0.0242971		0.0538435	0.065315	0.0552848		-0.0380147	0.0138856	0.0637606		0.04033	0.0108542	0.0424394		0.0360019	0.000641148	0.0384229		-0.0681167	-0.0118541	-0.0922165		-0.0120204	-0.028997	-0.0125205
		StDev	0.0382028	0.035098	0.0430365	0.0667583	0.00662547	0.0134339	0.0637395	0.0203757	0.00981804	0.0188554	0.0196358	0.0141252	0.0151914	0.0308444	0.0333071	0.0604028	0.0190385	0.0448402	0.0574679	0.0107093	0.0195695	0.0650708	0.045027	0.0495784	0.0126395	0.0355264	0.0274797	0.0271637
		T-test	*	0.280794	0.226619	0.613378	*	0.00338897	0.152263	0.0110817	*	0.0363168	0.334824	0.00302591	*	0.112	0.63463	0.303313	*	0.269722	0.986243	0.0381534	*	0.157517	0.697276	0.0400745	*	0.61025	0.172159	0.509239
MAT DMR	Zac1 DMR (b)	Average	0.742125	0.703323	0.693759	0.640958	0.691791	0.647586	0.664336	0.746992	0.593846	0.652511	0.611261	0.625102	0.580416	0.592899	0.577497	0.609119	0.693805	0.735379	0.653429	0.655001	0.661693	0.60475	0.651563	0.61422	0.626963	0.58786	0.595017	0.593133
		Difference		-0.0388022	-0.048366	-0.101167		-0.0442045	-0.0274543	0.0552015		0.0586642	0.0174148	0.0312559		0.012483	-0.00291875	0.0287035		0.041574	-0.0403762	-0.0388035		-0.0569436	-0.0101307	-0.047473		-0.0391031	-0.0319461	-0.0338299
		StDev	0.0704282	0.0541245	0.0300445	0.0583037	0.0461888	0.0648746	0.0673964	0.0460936	0.056362	0.0788239	0.0620246	0.0956281	0.04192	0.0417661	0.042313	0.0215795	0.0792492	0.0567213	0.0670525	0.0474692	0.0120999	0.022394	0.0488081	0.00773684	0.0399895	0.0569241	0.0659224	0.0410751
		T-test	*	0.491384	0.335384	0.127784	*	0.390789	0.591791	0.216724	*	0.353545	0.737112	0.651279	*	0.73333	0.936438	0.351152	*	0.50099	0.537444	0.50719	*	0.0179199	0.744726	0.0046072	*	0.385395	0.512659	0.364504
	Snrpn DMR	Average	0.966886	0.90558	0.937196	0.916375	0.935322	0.857849	0.908357	0.906881	0.865847	0.858638	0.907547	0.874875	0.876306	0.846603	0.862865	0.872616	0.907762	0.864202	0.9188	0.882319	0.946769	0.862754	0.915325	0.942401	0.889228	0.889756	0.877359	0.892672
		Difference		-0.0613056	-0.0296899	-0.0505105		-0.0774731	-0.0269647	-0.0284407		-0.00720892	0.0417006	0.00902823		-0.0297031	-0.0134412	-0.00369017		-0.0435598	0.0110384	-0.0254426		-0.0840149	-0.0314437	-0.00436796		0.000528642	-0.0118687	0.00344392
		StDev	0.0573553	0.0657556	0.0695294	0.0355534	0.0256775	0.0252053	0.0249998	0.00162383	0.0579327	0.0161101	0.0245876	0.0462647	0.0259428	0.0399163	0.0924986	0.0117735	0.0335386	0.00666731	0.00665807	0.0198676	0.0227636	0.0467514	0.0772716	0.0457768	0.0239189	0.0393162	0.0835699	0.0189117
		T-test	*	0.290515	0.598833	0.264552	*	0.0203079	0.262451	0.128063	*	0.845645	0.315081	0.84326	*	0.340642	0.820437	0.83348	*	0.0919937	0.605883	0.321465	*	0.0488869	0.53606	0.889516	*	0.985079	0.824667	0.854438
	Peg3 DMR	Average	0.894267	0.898723	0.932279	0.960021	0.985891	0.922215	0.952918	0.952217	0.78288	0.856299	0.765897	0.835382	0.852592	0.88953	0.873987	0.839137	0.867283	0.887704	0.822898	0.804574	0.914935	0.876615	0.875152	0.894504	0.884279	0.827975	0.8337	0.857171
		Difference		0.00445602	0.0380118	0.0657538		-0.0636751	-0.0329726	-0.0336732		0.0734193	-0.016983	0.0525017		0.0369381	0.021395	-0.0134544		0.0204209	-0.0443859	-0.0627093		-0.0383202	-0.0397825	-0.0204304		-0.0563037	-0.050579	-0.027108
		StDev	0.0400796	0.0941999	0.0350992	0.0359184	0.0244383	0.0248266	0.0430528	0.0418443	0.0481182	0.0222421	0.0847431	0.0455316	0.0683909	0.0170044	0.02639	0.0289313	0.0199215	0.0166474	0.0446843	0.0790846	0.0238703	0.0462018	0.119982	0.0621833	0.00887049	0.0254131	0.0304043	0.0916576
		T-test	*	0.943523	0.284147	0.101784	*	0.0339917	0.312896	0.295105	*	0.074445	0.777812	0.241777	*	0.415309	0.63978	0.769343	*	0.244739	0.191189	0.253745	*	0.270918	0.603335	0.623365	*	0.0222966	0.0505363	0.636983
	Peg1-Mest DMR	Average	0.805536	0.836246	0.864075	0.82439	0.838684	0.841767	0.868356	0.843727	0.69947	0.732645	0.74804	0.736839	0.769094	0.797948	0.809195	0.77346	0.769025	0.808646	0.790667	0.745327	0.785031	0.7772	0.784209	0.759205	0.757147	0.784329	0.820476	0.764498
		Difference		0.0307097	0.0585392	0.0188539		0.00308338	0.029672	0.00504329		0.0331746	0.0485701	0.0373687		0.0288534	0.0401008	0.00436568		0.0396212	0.0216421	-0.0236986		-0.00783027	-0.000822126	-0.0258257		0.027182	0.0633291	0.00735097
		StDev	0.0437997	0.0353865	0.0431662	0.0490266	0.0186302	0.0134751	0.0373726	0.015	0.0284591	0.0224924	0.0209993	0.0393954	0.0153529	0.0316206	0.0196684	0.0343641	0.0216105	0.0265722	0.0257456	0.0568716	0.00212699	0.0135636	0.0490298	0.027997	0.0249369	0.0290511	0.0147924	0.0579715
		T-test	*	0.398334	0.174538	0.645441	*	0.827726	0.28585	0.733445	*	0.188358	0.0761057	0.25375	*	0.228158	0.04963	0.850576	*	0.115634	0.327247	0.536864	*	0.379153	0.978242	0.186351	*	0.286189	0.019383	0.849953
	Zac1 DMR (a)	Average	0.885737	0.855451	0.902518	0.901641	0.847871	0.7925	0.79935	0.856214	0.81261	0.843648	0.832432	0.814238	0.703439	0.729089	0.727228	0.7684	0.859178	0.872852	0.849059	0.84591	0.727501	0.668299	0.586862	0.748198	0.832055	0.753703	0.76286	0.758744
		Difference		-0.0302864	0.0167811	0.0159037		-0.0553715	-0.0485208	0.00834249		0.0310381	0.0198221	0.00162787		0.0256495	0.0237887	0.0649611		0.0136741	-0.0101194	-0.0132684		-0.0592024	-0.140639	0.0206974		-0.0783518	-0.0691945	-0.0733101
		StDev	0.0578052	0.0630438	0.0479005	0.030008	0.0269278	0.0152773	0.0144207	0.0263794	0.0118358	0.0659262	0.0298253	0.0368654	0.0219827	0.0426536	0.042037	0.029964	0.0066891	0.0483686	0.0189934	0.0531132	0.00638754	0.0324841	0.0935558	0.0206734	0.0351358	0.0785131	0.0290147	0.0212864
		T-test	*	0.572837	0.718349	0.694087	*	0.0362994	0.0513077	0.720983	*	0.467174	0.344904	0.945444	*	0.406934	0.434089	0.0388706	*	0.653011	0.433198	0.689819	*	0.036314	0.0601949	0.172905	*	0.189768	0.0581775	0.0365422
	Peg10 DMR	Average	0.923084	0.901848	0.943739	0.940825	0.945362	0.850642	0.970934	0.975389	0.786989	0.918727	0.952126	0.800853	0.852755	0.893623	0.876873	0.910698	0.845381	0.89552	0.972549	0.895001	1	0.766358	0.910061	0.928887	0.862005	0.906797	0.967973	1
		Difference		-0.0212362	0.0206554	0.0177414		-0.0947202	0.0255721	0.0300269		0.131738	0.165136	0.0138634		0.0408681	0.0241176	0.0579423		0.0501392	0.127168	0.0496197		-0.233642	-0.0899386	-0.0711126		0.0447912	0.105968	0.137995
		StDev	0.0742124	0.0929957	0.0974466	0.102494	0.0477969	0.0214573	0.0503435	0.0426276	0.191381	0.140768	0.0829204	0.177008	0.0288623	0.09567	0.107179	0.0800707	0.0211972	0.102058	0.0475471	0.0193019	0	0.0324677	0.0781885	0.0619321	0.0392777	0.0919424	0.0554715	0
		T-test	*	0.772639	0.784749	0.820074	*	0.0351386	0.558145	0.462316	*	0.391225	0.242166	0.931039	*	0.517818	0.725774	0.303697	*	0.451621	0.0133587	0.040027	*	0.000238287	0.117137	0.117612	*	0.481099	0.0540739	0.00368672
	Nespas DMR (b)	Average	1	1	1	1	1	0.977134	1	0.985431	0.953491	0.965829	0.984727	0.942375	1	1	1	0.98146	0.98335	0.974511	1	0.984887	1	0.988695	1	1	1	1	1	1
		Difference		0	0	0		-0.0228657	0	-0.0145686		0.0123378	0.0312363	-0.0111162		0	0	-0.0185403		-0.00883879	0.01665	0.00153713		-0.0113048	0	0		0	0	0
		StDev	0	0	0	0	0	0.0199358	0	0.0252336	0.0406373	0.0057138	0.0264536	0.0519581	0	0	0	0.0321127	0.0288387	0.0220842	0	0.0261763	0	0.0195806	0	0	0	0	0	0
		T-test	*	0.373901	0.373901	0.373901	*	0.117907	0.373901	0.373901	*	0.630043	0.327024	0.784883	*	0.373901	0.373901	0.373901	*	0.695074	0.373901	0.94878	*	0.373901	0.373901	0.373901	*	0.373901	0.373901	0.373901
	Nespas DMR (a)	Average	0.83858	0.869307	0.856023	0.871007	0.917022	0.869451	0.901941	0.922879	0.68343	0.73452	0.73158	0.738825	0.835026	0.820024	0.823378	0.801703	0.754313	0.823063	0.766242	0.791667	0.818432	0.818699	0.867873	0.844794	0.795389	0.710735	0.751085	0.811803
		Difference		0.0307272	0.0174429	0.0324274		-0.0475709	-0.0150808	0.00585659		0.0510902	0.0481503	0.0553954		-0.015002	-0.0116483	-0.0333229		0.0687503	0.0119287	0.0373542		0.000266768	0.0494401	0.0263612		-0.0846546	-0.0443047	0.0164133
		StDev	0.0330155	0.0600766	0.0506535	0.039375	0.0344116	0.0259564	0.0388775	0.0104262	0.0256716	0.0578103	0.0876614	0.072186	0.0236661	0.0657184	0.04811	0.0528751	0.0408293	0.0351023	0.0062889	0.0385128	0.0175169	0.0542239	0.0345051	0.0157982	0.00626714	0.0404928	0.0461767	0.0371314
		T-test	*	0.480878	0.64354	0.335788	*	0.128512	0.641333	0.791849	*	0.234384	0.412881	0.278673	*	0.728761	0.725805	0.375481	*	0.0914684	0.64324	0.313222	*	0.993919	0.091329	0.125004	*	0.0232	0.174958	0.492295
	KvDMR1	Average	1	0.97229	0.98298	1	1	0.968241	0.927569	0.97899	0.897882	0.919291	0.944253	0.892506	0.952492	0.942751	0.954875	0.940599	0.937006	0.933897	0.96596	0.932069	0.984589	0.955342	0.978719	1	0.954746	0.96808	0.931102	0.975098
		Difference		-0.0277105	-0.0170197	0		-0.0317591	-0.0724311	-0.0210095		0.0214089	0.0463717	-0.00537563		-0.00974101	0.00238253	-0.0118934		-0.00310911	0.0289539	-0.00493668		-0.0292467	-0.00587009	0.0154109		0.0133336	-0.0236437	0.0203517
		StDev	0	0.0263599	0.0294789	0	0	0.0275367	0.0149659	0.0182067	0.0481969	0.0700915	0.0326249	0.0310316	0.0207626	0.0272051	0.0422885	0.00989057	0.0177369	0.0132285	0.0295239	0.0110762	0.0266924	0.0407898	0.0205008	0	0.0219121	0.0309553	0.0646891	0.0216086
		T-test	*	0.142745	0.373901	0.373901	*	0.116431	0.00110789	0.11629	*	0.685384	0.239696	0.878843	*	0.64785	0.934408	0.42103	*	0.819685	0.219089	0.703559	*	0.357412	0.77764	0.373901	*	0.575453	0.581085	0.315903
	Peg13 DMR	Average	0.98909	0.958562	0.948318	0.952838	0.980498	0.941096	0.982913	0.957091	0.923132	0.878022	0.85762	0.865779	0.940303	0.960421	0.975472	0.931693	0.941652	0.935448	0.954365	0.939947	0.962047	0.916494	0.96612	0.959407	0.899107	0.937055	0.863575	0.954987
		Difference		-0.0305282	-0.0407723	-0.0362523		-0.0394021	0.00241496	-0.0234071		-0.0451095	-0.065512	-0.0573531		0.0201186	0.0351689	-0.00861008		-0.00620394	0.0127126	-0.00170465		-0.0455532	0.00407278	-0.00263975		0.0379479	-0.0355317	0.0558798
		StDev	0.0133742	0.0369691	0.0180476	0.0456111	0.0337781	0.0275093	0.00724684	0.0212644	0.0437215	0.0760506	0.0684373	0.0643349	0.0264508	0.0362837	0.0128729	0.0169313	0.0378143	0.0400558	0.0429365	0.0199409	0.0249303	0.0082525	0.0208788	0.0233448	0.0408419	0.0580015	0.121068	0.0242813
		T-test	*	0.249828	0.0347195	0.256992	*	0.192267	0.909468	0.367196	*	0.423438	0.23487	0.270667	*	0.481042	0.107142	0.659656	*	0.854845	0.719935	0.948252	*	0.0397648	0.838877	0.899971	*	0.406605	0.655212	0.111325
	Igf2r DMR	Average	1	1	1	1	1	0.980546	1	0.988247	1	0.96245	0.978048	0.945424	0.98622	1	1	1	1	1	0.974329	0.965759	1	0.984521	0.983467	0.983834	0.987463	0.982964	0.984613	1
		Difference		0	0	0		-0.0194539	0	-0.0117526		-0.0375498	-0.0219523	-0.0545762		0.0137799	0.0137799	0.0137799		0	-0.0256712	-0.0342406		-0.0154789	-0.0165325	-0.0161663		-0.00449898	-0.00285048	0.0125367
		StDev	5.7735e-12	0	0	0	0	0.0336952	0	0.0203562	0	0.0650382	0.0380226	0.0482624	0.0238674	0	0	0	0	0	0.0223785	0.0375525	0	0.0268103	0.0286352	0.0280008	0.0217143	0.0295067	0.0266515	0
		T-test	*	0.373901	0.373901	0.373901	*	0.373901	0.373901	0.373901	*	0.373901	0.373901	0.121744	*	0.373901	0.373901	0.373901	*	0.373901	0.117867	0.189414	*	0.373901	0.373901	0.373901	*	0.841959	0.892748	0.373901
	Slc38a4 DMR (b)	Average	0.985147	0.9922	0.985991	0.973129	0.988859	0.974208	0.97522	0.968439	0.882347	0.936532	0.90814	0.908755	0.94077	0.942699	0.96823	0.920137	0.943795	0.933588	0.945223	0.922866	0.963144	0.975423	0.954224	0.978132	0.836676	0.900359	0.865713	0.843336
		Difference		0.00705295	0.000843448	-0.012018		-0.0146505	-0.0136383	-0.0204197		0.0541855	0.0257929	0.026408		0.00192892	0.0274605	-0.0206325		-0.0102072	0.00142818	-0.0209286		0.0122787	-0.00892046	0.0149877		0.0636825	0.0290368	0.00666015
		StDev	0.0257259	0.0135099	0.024265	0.0251794	0.0192973	0.0227961	0.0216596	0.0276849	0.0344472	0.0379079	0.0140904	0.034251	0.0108712	0.0295769	0.0076371	0.0149142	0.0531853	0.0134256	0.0174199	0.00964772	0.0337369	0.0214007	0.0590364	0.0378768	0.0245845	0.0194599	0.0278519	0.0256767
		T-test	*	0.695789	0.969028	0.594086	*	0.443403	0.461168	0.353766	*	0.140853	0.296225	0.399714	*	0.920667	0.0231667	0.124903	*	0.763367	0.966863	0.539193	*	0.622699	0.831387	0.635759	*	0.0244961	0.247243	0.761816
	Slc38a4 DMR (a)	Average	0.987217	0.970434	1	0.987182	0.986226	0.941139	0.97492	0.95104	0.859539	0.916935	0.887308	0.886768	0.928327	0.91448	0.958096	0.918869	0.911953	0.918395	0.942347	0.906665	0.960464	0.972947	0.933737	0.979507	0.826968	0.891736	0.816251	0.826623
		Difference		-0.0167836	0.0127827	-3.54207e-05		-0.0450871	-0.0113059	-0.0351855		0.0573955	0.027769	0.0272291		-0.0138473	0.0297687	-0.00945801		0.00644228	0.0303942	-0.00528812		0.0124833	-0.0267272	0.0190429		0.0647674	-0.0107178	-0.00034569
		StDev	0.0221403	0.0256514	0	0.0222016	0.0238578	0.00963338	0.0434402	0.0429047	0.0155712	0.0278783	0.0111291	0.025026	0.0120566	0.0137695	0.0363124	0.0266685	0.0346132	0.0183476	0.0161779	0.011274	0.0349149	0.0234755	0.0352781	0.0354951	0.0245542	0.0328213	0.0236312	0.0256946
		T-test	*	0.439308	0.373901	0.998532	*	0.0385836	0.712918	0.282278	*	0.0357602	0.0658468	0.184831	*	0.260216	0.24906	0.605523	*	0.789912	0.240309	0.813742	*	0.634404	0.403788	0.543897	*	0.0520767	0.614883	0.987365

## Sheet: RNA G2 soma -MGC exposed
		EMBRYO				HEAD				HEART				LIVER				LUNG				PLACENTA				YOLK SAC
Transcript (SNP)		OIL	VZ	BPA	DEHP	OIL	VZ	BPA	DEHP	OIL	VZ	BPA	DEHP	OIL	VZ	BPA	DEHP	OIL	VZ	BPA	DEHP	OIL	VZ	BPA	DEHP	OIL	VZ	BPA	DEHP
Kcnq1ot1 (a)	Average	0	0	0	0	0	0.001933	0	0	0.0615912	0.0506858	0.041192	0.0453325	0	0.0124318	0.00323652	0.00295618	0.0129853	0.0189099	0.0116479	0.010011	0.0120554	0.0131024	0.0106196	0.0108984	0.0116358	0.0248387	0.0123872	0.0143385
	Difference		0	0	0		0.001933	0	0		-0.0109055	-0.0203992	-0.0162587		0.0124318	0.00323652	0.00295618		0.00592458	-0.00133739	-0.00297427		0.00104705	-0.00143574	-0.00115701		0.013203	0.000751418	0.00270276
	StDev	0	0	0	0	0	0.00334805	0	0	0.00638775	0.00634045	0.0152405	0.00251746	0	0.00110205	0.00560582	0.00512026	0.00252614	0.00416728	0.00103391	0.0103144	0.00460938	0.0124991	0.00925594	0.00173017	0.00236155	0.00329635	0.00209385	0.002544
	T-test	*	0.373901	0.373901	0.373901	*	0.373901	0.373901	0.373901	*	0.103806	0.099297	0.0148343	*	4.04603e-05	0.373901	0.373901	*	0.102983	0.443876	0.652962	*	0.898293	0.821768	0.704822	*	0.00486649	0.701211	0.24875
Peg3 (a)	Average	0	0	0	0	0	0	0	0	0	0	0	0	0	0	0	0	0	0	0	0	0	0	0	0	0	0	0	0
	Difference		0	0	0		0	0	0		0	0	0		0	0	0		0	0	0		0	0	0		0	0	0
	StDev	0	0	0	0	0	0	0	0	0	0	0	0	0	0	0	0	0	0	0	0	0	0	0	0	0	0	0	0
	T-test	*	0.373901	0.373901	0.373901	*	0.373901	0.373901	0.373901	*	0.373901	0.373901	0.373901	*	0.373901	0.373901	0.373901	*	0.373901	0.373901	0.373901	*	0.373901	0.373901	0.373901	*	0.373901	0.373901	0.373901
Plagl1	Average	0	0	0	0	0	0.00381702	0.00354114	0	0	0.00749245	0.0133433	0.00475273	0	0.00318079	0.012773	0.00449723	0	0.00318079	0	0	0	0	0	0	0	0	0	0
	Difference		0	0	0		0.00381702	0.00354114	0		0.00749245	0.0133433	0.00475273		0.00318079	0.012773	0.00449723		0.00318079	0	0		0	0	0		0	0	0
	StDev	0	0	0	0	0	0.00661126	0.00613344	0	0	0.0129773	0.00123138	0.00823197	0	0.00550929	0.00342138	0.00778943	0	0.00550929	0	0	0	0	0	0	0	0	0	0
	T-test	*	0.373901	0.373901	0.373901	*	0.373901	0.373901	0.373901	*	0.373901	4.74504e-05	0.373901	*	0.373901	0.00294639	0.373901	*	0.373901	0.373901	0.373901	*	0.373901	0.373901	0.373901	*	0.373901	0.373901	0.373901
Usp29	Average	0	0	0	0	0	0	0	0	0.0369859	0.0479047	0	0.0170416	0.0271226	0.184085	0	0	0.0317617	0.0808887	0.0885513	0.0662449	0.0840386	0.0649904	0.0651193	0.106138	0	0.0349516	0	0
	Difference		0	0	0		0	0	0		0.0109188	-0.0369859	-0.0199443		0.156962	-0.0271226	-0.0271226		0.049127	0.0567896	0.0344832		-0.0190483	-0.0189194	0.0220995		0.0349516	0	0
	StDev	0	0	0	0	0	0	0	0	0.0132956	0.0481321	0	0.029517	0.0249923	0.108472	0	0	0.0296005	0.0510171	0.0142359	0.0803062	0.0365788	0.0246008	0.0587205	0.0380008	0	0.0605379	0	0
	T-test	*	0.373901	0.373901	0.373901	*	0.373901	0.373901	0.373901	*	0.724131	0.00853382	0.346062	*	0.0710283	0.133329	0.133329	*	0.222592	0.0401527	0.523714	*	0.495802	0.66043	0.508204	*	0.373901	0.373901	0.373901
Peg3 (b)	Average	0.0022021	0.00340995	0.0028838	0.00407862	0.00778724	0.00613527	0.0113779	0.0038672	0	0	0.00923163	0	0.00376157	0.00452636	0.010582	0.0033046	0	0	0.00831812	0	0.00685713	0.0130917	0.0198131	0.0054945	0	0.00492912	0	0.00297139
	Difference		0.00120785	0.000681701	0.00187652		-0.00165197	0.00359066	-0.00392005		0	0.00923163	0		0.000764782	0.00682039	-0.000456976		0	0.00831812	0		0.00623452	0.012956	-0.00136263		0.00492912	0	0.00297139
	StDev	0.00381415	0.00590621	0.00499489	0.00706438	0.00674648	0.0106266	0.00290069	0.00669818	0	0	0.00179696	0	0.00651524	0.00392212	0.00107769	0.00572373	0	0	0.00744456	0	0.00621828	0.00849714	0.00491541	0.00951675	0	0.00448101	0	0.00514659
	T-test	*	0.780853	0.860119	0.706305	*	0.831324	0.444755	0.514572	*	0.373901	0.000881528	0.373901	*	0.870179	0.148146	0.931668	*	0.373901	0.125052	0.373901	*	0.363068	0.0472926	0.845675	*	0.129451	0.373901	0.373901
Airn (a)	Average	0.0628657	0.0723231	0.0394257	0.0676218	0.0771175	0.0727556	0.0760645	0.0787012	0.109884	0.125634	0.13784	0.126454	0.107642	0.157208	0.116825	0.107151	0.115264	0.137034	0.108444	0.119462	0.149066	0.159955	0.169988	0.151902	0.0551063	0.0742801	0.0548423	0.0685652
	Difference		0.0094574	-0.02344	0.00475611		-0.00436189	-0.00105296	0.00158379		0.0157499	0.0279563	0.0165707		0.0495657	0.00918252	-0.000491457		0.0217695	-0.00682058	0.00419765		0.0108887	0.020922	0.00283599		0.0191738	-0.000264041	0.0134589
	StDev	0.0163096	0.0127451	0.0341568	0.00751307	0.0173249	0.00813138	0.0109262	0.0080941	0.0249207	0.0169893	0.00278866	0.0116372	0.00405873	0.007865	0.0070376	0.0161085	0.0224517	0.00260288	0.0253909	0.0051432	0.00995445	0.0180753	0.0403187	0.00435605	0.00659301	0.00661337	0.00990658	0.0076899
	T-test	*	0.473003	0.343849	0.670229	*	0.713164	0.933329	0.892867	*	0.416894	0.125673	0.355615	*	0.00063226	0.121875	0.961589	*	0.170591	0.745	0.768049	*	0.412445	0.432139	0.674651	*	0.0236643	0.971185	0.082811
Dlk1	Average	0.0705432	0.0557978	0.0658027	0.0657791	0.0627997	0.0544103	0.0191935	0.0525933	0.0233541	0.0257803	0.0334864	0.0339348	0.122916	0.135565	0.144185	0.114868	0.0598256	0.0638474	0.0556402	0.0565999	0.0259695	0.0206275	0.0329495	0.0281716	0.00689824	0	0.0121711	0.0325272
	Difference		0.0147453	0.00474045	0.00476404		0.00838945	0.0436062	0.0102064		-0.00242619	-0.0101323	-0.0105807		-0.0126485	-0.0212686	0.00804796		-0.00402183	0.00418539	0.00322574		0.00534197	-0.00698004	-0.00220214		0.00689824	-0.00527284	-0.025629
	StDev	0.00830165	0.0121133	0.0132301	0.00350286	0.0113322	0.00843559	0.0332441	0.0127004	0.0212367	0.0223405	0.0292115	0.00619111	0.00581246	0.0193009	0.00256024	0.00996587	0.0125033	0.0136623	0.0150835	0.00424031	0.0224909	0.0184916	0.00637349	0.00690758	0.0119481	0	0.0210809	0.031499
	T-test	*	0.15699	0.626901	0.411596	*	0.361805	0.0979352	0.357651	*	0.898144	0.652431	0.453976	*	0.338211	0.00439447	0.2935	*	0.725916	0.730129	0.693924	*	0.766553	0.632316	0.879074	*	0.373901	0.72539	0.258018
Snrpn	Average	0.0797964	0.0686579	0.117166	0.0764078	0.0758146	0.0731672	0.0819907	0.0767808	0.0845766	0.0751432	0.0632133	0.0772486	0.0823457	0.124962	0.0973367	0.0929481	0.078909	0.108124	0.126019	0.0954511	0.215768	0.201517	0.211431	0.182608	0.0824248	0.0989019	0.0679428	0.0677106
	Difference		-0.0111385	0.03737	-0.00338857		-0.00264741	0.00617604	0.000966212		-0.00943331	-0.0213632	-0.00732799		0.0426167	0.014991	0.0106023		0.0292146	0.0471099	0.016542		-0.0142505	-0.00433683	-0.0331593		0.0164771	-0.0144821	-0.0147142
	StDev	0.00145956	0.010046	0.0430788	0.00604799	0.00557261	0.010359	0.00668313	0.0125182	0.0118591	0.0178049	0.00584571	0.0251183	0.00808255	0.00294786	0.00290618	0.0261131	0.00388068	0.0158815	0.00565975	0.0287447	0.00664083	0.0128057	0.018599	0.0333383	0.0139876	0.0279355	0.00225848	0.00716305
	T-test	*	0.130169	0.207593	0.398915	*	0.716532	0.286315	0.908684	*	0.487574	0.0488804	0.671429	*	0.00101371	0.0390471	0.538519	*	0.0363937	0.000286521	0.37917	*	0.162237	0.723018	0.166379	*	0.412663	0.151377	0.180176
Slc38a4	Average	0.101057	0.0603266	0.130868	0.0785271	0.0925157	0.0695272	0.10302	0.0674246	0.0761396	0.0423992	0.10518	0.0634584	0.229211	0.141532	0.223926	0.185609	0.0960561	0.0635907	0.122302	0.0756881	0.133536	0.137172	0.135029	0.164194	0.210461	0.160437	0.237591	0.209502
	Difference		-0.0407303	0.0298113	-0.0225299		-0.0229886	0.0105043	-0.0250912		-0.0337404	0.0290407	-0.0126812		-0.0876795	-0.00528538	-0.0436021		-0.0324654	0.0262455	-0.0203679		0.00363603	0.00149287	0.0306582		-0.050024	0.0271298	-0.000958806
	StDev	0.0324877	0.00361972	0.0737944	0.00993376	0.0201758	0.00742262	0.0487996	0.00159048	0.0317315	0.00410813	0.0820059	0.0211739	0.0163966	0.0175544	0.0444349	0.0124392	0.0344796	0.00428286	0.0790359	0.0199643	0.0364484	0.0302047	0.0126928	0.0233817	0.0304614	0.0627731	0.0407441	0.0209338
	T-test	*	0.0970909	0.556759	0.314714	*	0.137645	0.74779	0.0982719	*	0.141808	0.597909	0.595606	*	0.0032026	0.856156	0.0214018	*	0.180881	0.625952	0.425937	*	0.900585	0.9498	0.28735	*	0.282153	0.407924	0.966316
Rasgrf1	Average	0.121551	0.200016	0.153038	0.22475	0.0381925	0.116412	0.0698171	0.118269	0.181788	0.271707	0.081034	0.219142	0.310193	0.421659	0.502808	0.321191	0.232329	0.338117	0.246803	0.261626	0.594162	0.457034	0.533217	0.537371	0.285497	0.322887	0.336585	0.302219
	Difference		0.0784653	0.0314873	0.103199		0.078219	0.0316246	0.0800766		0.0899185	-0.100754	0.037354		0.111466	0.192615	0.0109984		0.105787	0.0144738	0.0292966		-0.137128	-0.060945	-0.0567918		0.0373896	0.0510876	0.0167218
	StDev	0.0608889	0.161919	0.0472183	0.109127	0.014313	0.154977	0.0226681	0.145177	0.0289687	0.00721955	0.00569284	0.0445495	0.221144	0.042913	0.12861	0.0967127	0.0690513	0.0531101	0.00108804	0.0625257	0.0193873	0.0172867	0.0451041	0.0575763	0.057842	0.0162794	0.00884174	0.0798344
	T-test	*	0.476008	0.51813	0.225843	*	0.433158	0.110541	0.395567	*	0.00644197	0.00410065	0.290316	*	0.439732	0.262179	0.940883	*	0.103264	0.734968	0.614888	*	0.000793895	0.0979659	0.180733	*	0.341807	0.205017	0.783536
Nespas (a)	Average	0.213348	0.173453	0.190613	0.22292	0.129941	0.0782453	0.0722403	0.0849571	0.0155699	0.0243717	0	0.0228902	0.0089575	0.0460584	0.00937159	0.0236017	0.0167326	0.0406061	0.0341857	0.009845	0.0950089	0.0853156	0.0854887	0.0857493	0.150423	0.148476	0.154783	0.177838
	Difference		-0.039895	-0.0227352	0.00957151		-0.0516959	-0.057701	-0.0449841		0.00880184	-0.0155699	0.00732035		0.0371009	0.000414087	0.0146442		0.0238736	0.0174531	-0.00688756		-0.00969334	-0.00952022	-0.00925964		-0.00194671	0.00436	0.0274157
	StDev	0.0245184	0.0511564	0.0386268	0.0354604	0.0750419	0.020199	0.0510969	0.0250642	0.0269678	0.042213	0	0.0203757	0.0155149	0.0190598	0.0162321	0.0210375	0.0145601	0.0134201	0.0317037	0.017052	0.018848	0.0163522	0.0136991	0.00882681	0.0111244	0.0513779	0.0643797	0.0189169
	T-test	*	0.290126	0.437932	0.720143	*	0.313418	0.33276	0.380474	*	0.776041	0.373901	0.72661	*	0.0591238	0.976049	0.386824	*	0.105038	0.435101	0.622878	*	0.537917	0.518193	0.483933	*	0.951935	0.91355	0.0964781
Airn (b)	Average	0.235397	0.264682	0.235888	0.242159	0.242874	0.267166	0.250883	0.25558	0.270496	0.284221	0.293732	0.259502	0.284774	0.323432	0.327322	0.29137	0.30211	0.31147	0.290938	0.283614	0.317872	0.357003	0.338032	0.327611	0.231702	0.273415	0.250049	0.26219
	Difference		0.0292849	0.000491618	0.00676215		0.0242917	0.00800898	0.0127062		0.013725	0.0232359	-0.0109936		0.0386579	0.0425479	0.00659588		0.00936044	-0.0111719	-0.0184959		0.0391307	0.0201594	0.00973858		0.0417136	0.0183471	0.0304884
	StDev	0.0174104	0.0128425	0.0131929	0.00557149	0.0192173	0.00729216	0.0187602	0.0163866	0.016483	0.0392058	0.0229921	0.0094502	0.00323235	0.032197	0.0208591	0.012173	0.00514205	0.00628768	0.0344683	0.0107938	0.0234106	0.0348937	0.02927	0.0167788	0.0108732	0.00550705	0.010166	0.0249952
	T-test	*	0.0789856	0.970774	0.556571	*	0.110066	0.632729	0.432705	*	0.606004	0.227925	0.372961	*	0.107325	0.0250926	0.415672	*	0.116645	0.608312	0.0552592	*	0.182045	0.404276	0.589571	*	0.00405842	0.0996621	0.124759
Sfmbt2	Average	0.315947	0.304384	0.319697	0.341967	0.297594	0.280976	0.271301	0.293368	0.275906	0.260247	0.257112	0.244106	0.332597	0.310563	0.352112	0.320613	0.273261	0.250119	0.281469	0.275326	0	0	0	0	0	0	0	0
	Difference		-0.0115635	0.00375008	0.0260198		-0.0166181	-0.0262929	-0.00422616		-0.0156587	-0.0187937	-0.0318001		-0.0220335	0.0195152	-0.0119841		-0.023142	0.00820817	0.00206461		0	0	0		0	0	0
	StDev	0.0199356	0.0275146	0.0140812	0.0114117	0.0227846	0.017359	0.0400108	0.0173756	0.0328603	0.00987604	0.0204183	0.0395708	0.0329959	0.0251648	0.0361517	0.0320543	0.0389587	0.0276104	0.0276953	0.0378147	0	0	0	0	0	0	0	0
	T-test	*	0.587235	0.803298	0.121282	*	0.371817	0.378616	0.810966	*	0.473497	0.447482	0.344555	*	0.409791	0.527808	0.675214	*	0.448471	0.780947	0.950646	*	0.373901	0.373901	0.373901	*	0.373901	0.373901	0.373901
Tbc1d12	Average	0.391861	0.376826	0.383113	0.390963	0.400213	0.386569	0.391646	0.390169	0.399204	0.394201	0.396369	0.404204	0.388945	0.385177	0.388463	0.393432	0.412479	0.395353	0.411201	0.411423	0.380766	0.373154	0.385405	0.379119	0.384146	0.361053	0.371287	0.378462
	Difference		-0.0150348	-0.00874755	-0.000897929		-0.013644	-0.00856694	-0.0100439		-0.00500247	-0.00283446	0.0050004		-0.00376772	-0.000481391	0.00448712		-0.0171255	-0.00127762	-0.00105633		-0.00761195	0.00463811	-0.00164769		-0.0230923	-0.0128591	-0.00568352
	StDev	0.0016485	0.0184134	0.0229939	0.0134798	0.00255742	0.014605	0.0129245	0.00593446	0.00672703	0.0179452	0.0103711	0.00837529	0.014096	0.0173793	0.0169144	0.00887754	0.00452878	0.00702098	0.00397788	0.0179536	0.00734104	0.0170481	0.0173617	0.0131465	0.00475682	0.00844466	0.0213002	0.0157581
	T-test	*	0.23173	0.546924	0.914341	*	0.186198	0.323057	0.0545392	*	0.674622	0.711538	0.465306	*	0.785068	0.971607	0.665104	*	0.0237924	0.732127	0.926041	*	0.516734	0.69191	0.858903	*	0.0145328	0.365184	0.582022
Casd1	Average	0.433633	0.435351	0.43978	0.434714	0.429977	0.433108	0.445044	0.424844	0.400655	0.393462	0.394941	0.408029	0.469561	0.474854	0.459627	0.477582	0.435265	0.436647	0.432787	0.438717	0.550375	0.549863	0.539015	0.566081	0.463503	0.464536	0.471611	0.463832
	Difference		0.00171828	0.00614708	0.00108143		0.00313139	0.0150672	-0.00513252		-0.00719312	-0.00571343	0.0073737		0.00529276	-0.00993431	0.00802107		0.00138224	-0.00247758	0.00345224		-0.000512022	-0.0113597	0.0157065		0.00103265	0.00810753	0.000328699
	StDev	0.00747931	0.0105408	0.00846856	0.00721459	0.0102323	0.0141256	0.0213301	0.00856945	0.0170713	0.0040198	0.0143566	0.00879626	0.00201249	0.0068265	0.00664572	0.00502682	0.0128408	0.0133676	0.00923759	0.00539853	0.0053173	0.0167196	0.0153395	0.00341059	0.00699175	0.00523459	0.0123224	0.0130843
	T-test	*	0.82918	0.399374	0.865723	*	0.771366	0.331873	0.541817	*	0.516689	0.680235	0.542407	*	0.267177	0.0683564	0.0622565	*	0.903465	0.799596	0.68984	*	0.962109	0.292234	0.0125811	*	0.847741	0.377711	0.971226
Tnfrsf22	Average	0.43742	0.433986	0.429519	0.451407	0.465228	0.447098	0.457049	0.469056	0.48502	0.482657	0.500085	0.512263	0.516016	0.505959	0.523311	0.536248	0.443577	0.439705	0.437448	0.458949	0.917308	0.961128	0.943456	0.949824	0.439356	0.432168	0.452	0.448348
	Difference		-0.00343374	-0.00790073	0.0139875		-0.0181298	-0.00817885	0.00382853		-0.00236358	0.015065	0.0272426		-0.0100566	0.00729477	0.0202323		-0.00387191	-0.00612823	0.015372		0.0438199	0.0261474	0.0325159		-0.00718881	0.0126435	0.00899188
	StDev	0.0118954	0.0160027	0.0214499	0.00725404	0.0137937	0.0390359	0.0154408	0.0164453	0.0167726	0.00846618	0.0208353	0.0180735	0.00879147	0.0298291	0.0503292	0.0152082	0.013955	0.0331637	0.0304343	0.0085478	0.0256118	0.0377469	0.0252859	0.0436239	0.0110581	0.0308831	0.00617577	0.0535582
	T-test	*	0.780348	0.606647	0.157048	*	0.490401	0.53143	0.772788	*	0.838176	0.38453	0.128202	*	0.605278	0.81685	0.116794	*	0.86121	0.767081	0.179073	*	0.171472	0.276711	0.32796	*	0.72355	0.158868	0.789943
Cobl	Average	0.457832	0.455118	0.465609	0.441486	0.414399	0.388234	0.393769	0.401566	0.60268	0.579803	0.565788	0.577934	0.406048	0.38257	0.403645	0.391507	0.395143	0.385649	0.387258	0.383787	0.359439	0.390202	0.386561	0.390489	0.454487	0.472071	0.440587	0.485932
	Difference		-0.00271482	0.0077762	-0.0163465		-0.0261657	-0.0206299	-0.0128335		-0.0228769	-0.0368925	-0.0247457		-0.0234774	-0.00240274	-0.0145408		-0.0094936	-0.00788485	-0.0113554		0.0307634	0.0271225	0.03105		0.0175842	-0.0139001	0.0314453
	StDev	0.0146138	0.0121189	0.0464899	0.0172779	0.0137734	0.0118348	0.00864722	0.0136778	0.0196068	0.00868893	0.018246	0.0705142	0.0116894	0.0103765	0.00775868	0.00761097	0.0138269	0.0164628	0.00737967	0.00827628	0.0137103	0.0159564	0.0160413	0.00714415	0.0310966	0.0126109	0.0170548	0.0140684
	T-test	*	0.816576	0.795948	0.279059	*	0.0670759	0.0929469	0.316011	*	0.13837	0.0755104	0.589582	*	0.0599485	0.781515	0.145295	*	0.486995	0.432729	0.289299	*	0.064473	0.0899891	0.0253828	*	0.415409	0.534491	0.185774
Ascl2	Average	0.4824	0.374267	0.431767	0.4154	0.503267	0.489733	0.5422	0.507167	0.547767	0.511933	0.526667	0.6202	0.768633	0.697533	0.7401	0.749393	0.563133	0.526267	0.563033	0.562633	0.9663	0.991067	0.9814	0.9716	0.7888	0.750933	0.729133	0.696733
	Difference		-0.108133	-0.0506333	-0.067		-0.0135333	0.0389333	0.0039		-0.0358333	-0.0211	0.0724333		-0.0711	-0.0285333	-0.0192405		-0.0368667	-0.0001	-0.0005		0.0247667	0.0151	0.0053		-0.0378667	-0.0596667	-0.0920667
	StDev	0.0481146	0.0569492	0.0341726	0.049547	0.0355374	0.080104	0.0628289	0.0837539	0.0667128	0.0687632	0.0300806	0.0726434	0.0259489	0.0332314	0.0500537	0.037961	0.0229611	0.0468429	0.0363833	0.0544454	0.00591016	0.015473	0.0192829	0.0252246	0.0357445	0.10192	0.0824174	0.0618073
	T-test	*	0.0659033	0.211456	0.168201	*	0.802322	0.40308	0.944379	*	0.552411	0.643719	0.272286	*	0.043208	0.430208	0.508732	*	0.288105	0.996981	0.989008	*	0.0606911	0.264452	0.740982	*	0.576469	0.314076	0.089271
Kcnq1	Average	0.512856	0.465449	0.492662	0.504159	0.399116	0.455296	0.435804	0.385158	0.605684	0.679258	0.624617	0.608451	0.507027	0.514591	0.577637	0.496752	0.636337	0.651603	0.598776	0.618495	0.774013	0.758291	0.803511	0.774687	0.51355	0.535222	0.545078	0.509864
	Difference		-0.0474078	-0.0201939	-0.00869772		0.0561799	0.0366875	-0.0139582		0.0735746	0.018933	0.00276761		0.00756482	0.0706104	-0.010275		0.0152652	-0.0375611	-0.0178425		-0.0157226	0.0294976	0.000673968		0.0216722	0.0315285	-0.0036864
	StDev	0.017379	0.0114963	0.0248613	0.0161578	0.0384604	0.0678713	0.0624924	0.0438999	0.00723921	0.039491	0.0489831	0.0475894	0.0159058	0.0152757	0.0351882	0.0160841	0.0265269	0.0605149	0.025243	0.0341523	0.0344139	0.0166503	0.0238737	0.0520029	0.0210115	0.0395802	0.0403746	0.0128596
	T-test	*	0.0169505	0.313092	0.560024	*	0.280315	0.435355	0.699954	*	0.0337267	0.544002	0.925466	*	0.584393	0.0339524	0.475421	*	0.709487	0.150269	0.51432	*	0.515609	0.289531	0.985961	*	0.449348	0.296418	0.80828
Slc22a3	Average	0.524165	0.483906	0.482905	0.520633	0.533876	0.455871	0.515917	0.539005	0.534791	0.477407	0.460846	0.493909	0.567529	0.507518	0.508017	0.553202	0.637559	0.58978	0.580197	0.630362	0.830949	0.91664	0.848018	0.877817	0.970401	0.961	0.955653	0.973245
	Difference		-0.0402591	-0.0412606	-0.00353174		-0.0780042	-0.0179586	0.00512907		-0.0573844	-0.0739449	-0.0408819		-0.0600116	-0.0595125	-0.0143273		-0.0477791	-0.0573613	-0.007197		0.0856911	0.0170692	0.0468678		-0.00940187	-0.0147487	0.00284319
	StDev	0.016213	0.0420468	0.0409519	0.0300111	0.0338605	0.0209715	0.0542171	0.0558336	0.0309633	0.0363539	0.071905	0.0327767	0.00455087	0.0226059	0.0292514	0.0122414	0.0141892	0.0713556	0.0270964	0.0372817	0.0153261	0.0306017	0.0192279	0.00455243	0.0145257	0.044082	0.00421574	0.0264703
	T-test	*	0.196685	0.180001	0.866394	*	0.0274743	0.651992	0.898355	*	0.105855	0.177189	0.191405	*	0.0107596	0.0253059	0.13022	*	0.318845	0.0314284	0.770278	*	0.0122855	0.295529	0.00709359	*	0.743395	0.166498	0.87835
Atp10a	Average	0.555967	0.562167	0.557667	0.5689	0.539667	0.573	0.5948	0.561033	0.575	0.5701	0.574567	0.585667	0.558433	0.542867	0.570367	0.581267	0.640267	0.614867	0.626433	0.628733	0.631667	0.707867	0.650633	0.6592	0.658833	0.6667	0.6741	0.682867
	Difference		0.0062	0.0017	0.0129333		0.0333333	0.0551333	0.0213667		-0.0049	-0.000433333	0.0106667		-0.0155667	0.0119333	0.0228333		-0.0254	-0.0138333	-0.0115333		0.0762	0.0189667	0.0275333		0.00786667	0.0152667	0.0240333
	StDev	0.0149547	0.0233686	0.0195275	0.0158644	0.0225779	0.0220388	0.0304718	0.0120355	0.0155213	0.00434856	0.0176299	0.0223786	0.0265681	0.0333109	0.0211909	0.0456028	0.021069	0.0178374	0.0342287	0.019623	0.0265681	0.0591593	0.0372814	0.0193783	0.00573265	0.0156368	0.0252056	0.00245425
	T-test	*	0.718421	0.910482	0.362261	*	0.141246	0.0654981	0.221591	*	0.626368	0.97604	0.53475	*	0.561239	0.575897	0.495315	*	0.186236	0.583191	0.52598	*	0.111557	0.512682	0.220609	*	0.459221	0.364158	0.0026177
Rtl1/Rtl1as	Average	0.606272	0.669252	0.634623	0.694702	0.595669	0.677913	0.646	0.639022	0.814278	0.863067	0.84958	0.882805	0.696577	0.723928	0.677738	0.712587	0.712244	0.726426	0.746681	0.745458	0.212095	0.244929	0.246447	0.278408	0.974433	0.958934	0.974685	0.95978
	Difference		0.0629794	0.0283511	0.0884302		0.0822445	0.0503318	0.0433538		0.0487888	0.0353025	0.0685266		0.0273515	-0.0188385	0.01601		0.0141823	0.0344372	0.0332142		0.0328343	0.0343522	0.0663129		-0.015499	0.000251496	-0.0146539
	StDev	0.0310464	0.093637	0.0676801	0.0167387	0.0282748	0.0659886	0.0302195	0.0803419	0.00636941	0.0519638	0.0169761	0.0139575	0.0258828	0.0427178	0.0211061	0.00439563	0.0498362	0.0654046	0.0492809	0.025606	0.0314605	0.0422919	0.0240066	0.100255	0.0234991	0.0180813	0.0232189	0.00854388
	T-test	*	0.330857	0.545624	0.0122288	*	0.118225	0.102894	0.427765	*	0.181797	0.0279835	0.00150358	*	0.396592	0.383889	0.350426	*	0.780018	0.442696	0.362567	*	0.341336	0.207137	0.335769	*	0.416463	0.990111	0.367473
Ppp1r9a	Average	0.680833	0.676033	0.6624	0.693667	0.587	0.5943	0.606033	0.585167	0.556267	0.5668	0.5667	0.574933	0.6143	0.596233	0.5862	0.627967	0.555667	0.592633	0.586933	0.5692	0.751967	0.766767	0.765167	0.7539	0.875467	0.8543	0.8519	0.852967
	Difference		-0.0048	-0.0184333	0.0128333		0.0073	0.0190333	-0.00183333		0.0105333	0.0104333	0.0186667		-0.0180667	-0.0281	0.0136667		0.0369667	0.0312667	0.0135333		0.0148	0.0132	0.00193333		-0.0211667	-0.0235667	-0.0225
	StDev	0.0417637	0.0197216	0.0452049	0.0344641	0.0348105	0.0203929	0.058234	0.0408786	0.0166233	0.0126361	0.0123158	0.00280238	0.0231605	0.0273008	0.0195517	0.0240138	0.00791475	0.00393107	0.0151995	0.0129395	0.00816415	0.0324403	0.0445805	0.0159549	0.0186232	0.0430568	0.0401389	0.00583895
	T-test	*	0.865898	0.631297	0.702472	*	0.769636	0.652448	0.955676	*	0.43158	0.431703	0.12758	*	0.431427	0.183596	0.517175	*	0.00192618	0.0341774	0.197149	*	0.486217	0.64046	0.86088	*	0.478175	0.408484	0.116546
Gnasxl	Average	0.698981	0.716314	0.703447	0.718017	0.601727	0.667803	0.610043	0.611983	0.260674	0.323812	0.312325	0.307878	0.42028	0.439285	0.359817	0.514124	0.308935	0.462327	0.481952	0.386441	0.510186	0.514677	0.490925	0.567516	0.54437	0.473114	0.510036	0.53436
	Difference		0.0173336	0.0044663	0.0190366		0.0660764	0.00831578	0.010256		0.0631388	0.0516512	0.047204		0.0190056	-0.0604625	0.093844		0.153392	0.173017	0.0775058		0.00449104	-0.0192617	0.0573299		-0.0712559	-0.0343344	-0.0100105
	StDev	0.0323629	0.0855205	0.044285	0.0497372	0.0651764	0.0347906	0.00168597	0.13602	0.0255597	0.0194018	0.0315266	0.0721437	0.0651427	0.0146233	0.0886431	0.0361943	0.011953	0.0364428	0.108841	0.0606033	0.0465452	0.0730776	0.1023	0.130778	0.0456805	0.102602	0.154501	0.0883966
	T-test	*	0.759127	0.894659	0.608057	*	0.196285	0.835976	0.911923	*	0.0270779	0.0922128	0.345598	*	0.647811	0.39501	0.0946256	*	0.00227954	0.0520739	0.0954611	*	0.932778	0.781364	0.513937	*	0.333513	0.730751	0.870129
Slc22a18	Average	0.798095	0.835552	0.846993	0.810295	0.762726	0.803457	0.785905	0.776044	0.676212	0.715261	0.809374	0.720867	0.848874	0.87074	0.903453	0.882736	0.704621	0.698041	0.667362	0.722114	0.697066	0.738151	0.739405	0.73297	1	0.985495	0.973582	0.991076
	Difference		0.0374578	0.0488986	0.0122001		0.0407307	0.0231789	0.0133179		0.0390492	0.133162	0.044655		0.0218668	0.0545795	0.0338621		-0.00658028	-0.0372592	0.0174927		0.0410848	0.0423382	0.0359036		-0.014505	-0.0264178	-0.00892389
	StDev	0.0253478	0.0181139	0.0708792	0.0153984	0.0213212	0.0501973	0.0302202	0.0104728	0.0539917	0.0982936	0.0351009	0.0754342	0.0186249	0.0104963	0.0218317	0.0115284	0.0348159	0.071735	0.0472878	0.09096	0.017565	0.0171101	0.00389291	0.0174928	0	0.0251233	0.045757	0.0154566
	T-test	*	0.105728	0.323476	0.51552	*	0.265461	0.33874	0.386502	*	0.578969	0.0231366	0.451307	*	0.151162	0.0300955	0.0553659	*	0.893252	0.333476	0.771273	*	0.0440282	0.0151484	0.0661576	*	0.373901	0.373901	0.373901
Meg3	Average	0.973534	0.987987	1	1	0.978245	1	0.956505	1	0.948728	0.965591	0.93671	0.987739	0.966308	0.954532	0.91582	1	0.958842	0.952155	0.948936	0.994769	0.957008	0.957267	0.972186	0.966953	0.975798	0.985096	0.987314	0.981616
	Difference		0.0144533	0.0264658	0.0264658		0.0217552	-0.0217396	0.0217552		0.0168624	-0.0120183	0.0390108		-0.0117754	-0.0504872	0.0336925		-0.00668704	-0.00990696	0.0359263		0.000258889	0.0151777	0.00994421		0.00929803	0.0115161	0.0058187
	StDev	0.0259022	0.0208064	0	0	0.0189081	0	0.0462045	0	0.0278749	0.0490924	0.0578404	0.0212363	0.0583571	0.0269948	0.0811945	0	0.0359076	0.0625862	0.0256299	0.00906079	0.0385144	0.00929691	0.048175	0.0162604	0.0210622	0.0131092	0.0219731	0.0164401
	T-test	*	0.493081	0.151486	0.151486	*	0.117067	0.492679	0.117067	*	0.632205	0.762026	0.126078	*	0.766956	0.431188	0.373901	*	0.880253	0.717125	0.168199	*	0.991512	0.691882	0.701466	*	0.551627	0.548033	0.725184
Asb4 (b)	Average	1	1	0.989167	1	0.906667	0.9121	0.902033	0.876133	0.656133	0.714133	0.664133	0.6735	0.921467	0.908633	0.891233	0.923233	0.945833	0.970967	0.9387	0.967567	0.864733	0.918698	0.9097	0.879467	0.942267	0.947567	0.956633	0.945367
	Difference		0	-0.0108333	0		0.00543333	-0.00463333	-0.0305333		0.058	0.008	0.0173667		-0.0128333	-0.0302333	0.00176667		0.0251333	-0.00713333	0.0217333		0.0539643	0.0449667	0.0147333		0.0053	0.0143667	0.0031
	StDev	0	0	0.0187639	0	0.0591728	0.0186925	0.0602445	0.00570029	0.0167393	0.02755	0.01695	0.0200562	0.00787676	0.0298758	0.0224297	0.0124428	0.0116629	0.0119509	0.0279039	0.0291644	0.00410163	0.0107733	0.0104159	0.01071	0.01595	0.0228985	0.0375607	0.00525484
	T-test	*	0.373901	0.373901	0.373901	*	0.886802	0.928857	0.423937	*	0.0356543	0.592003	0.313694	*	0.511668	0.0923666	0.845546	*	0.0596125	0.703809	0.296891	*	0.00125791	0.00224273	0.0900973	*	0.758691	0.57494	0.765175
H19	Average	1	1	1	1	1	1	1	1	1	1	1	1	0.923876	0.960034	0.945634	0.901234	1	1	1	1	1	1	1	1	1	1	1	1
	Difference		0	0	0		0	0	0		0	0	0		0.0361581	0.0217583	-0.0226422		0	0	0		0	0	0		0	0	0
	StDev	0	0	0	0	0	0	0	0	0	0	0	0	0.0112208	0.0346116	0.00727262	0.0144083	0	0	0	0	0	0	0	0	0	0	0	0
	T-test	*	0.373901	0.373901	0.373901	*	0.373901	0.373901	0.373901	*	0.373901	0.373901	0.373901	*	0.160316	0.0479051	0.0982606	*	0.373901	0.373901	0.373901	*	0.373901	0.373901	0.373901	*	0.373901	0.373901	0.373901
Igf2r	Average	1	1	1	1	0.797457	0.818105	0.857444	0.769053	1	1	1	1	1	1	1	1	1	1	1	1	0.873078	0.910951	0.890872	0.859572	1	1	1	0.986771
	Difference		0	0	0		0.0206476	0.059986	-0.0284041		0	0	0		0	0	0		0	0	0		0.0378734	0.0177945	-0.0135061		0	0	-0.0132295
	StDev	0	0	0	0	0.079314	0.072677	0.128894	0.095026	0	0	0	0	0	0	0	0	0	0	0	0	0.0265295	0.0321107	0.0111646	0.00519784	0	0	0	0.0229142
	T-test	*	0.373901	0.373901	0.373901	*	0.756248	0.530116	0.711319	*	0.373901	0.373901	0.373901	*	0.373901	0.373901	0.373901	*	0.373901	0.373901	0.373901	*	0.190397	0.344569	0.435671	*	0.373901	0.373901	0.373901
Nesp	Average	1	0.963454	1	1	0.849107	0.732025	0.757309	0.758861	0.452012	0.344329	0.404783	0.333371	0.530277	0.706976	0.615949	0.644518	0.45013	0.502361	0.465437	0.306669	0.83427	0.806483	0.921509	0.740029	1	1	1	1
	Difference		-0.0365461	0	0		-0.117082	-0.0917983	-0.0902455		-0.107682	-0.0472288	-0.118641		0.176699	0.0856717	0.114241		0.052231	0.0153065	-0.143461		-0.0277874	0.0872392	-0.0942418		0	0	0
	StDev	0	0.0632997	0	0	0.221143	0.108094	0.210374	0.0501602	0.0623503	0.1166	0.0570296	0.0315721	0.0502652	0.0941077	0.142464	0.0158627	0.0226021	0.192558	0.0770749	0.0216569	0.0337259	0.0477908	0.074059	0.0743268	0	0	0	0
	T-test	*	0.373901	0.373901	0.373901	*	0.456303	0.629925	0.528526	*	0.231192	0.387816	0.0423764	*	0.045533	0.381597	0.0198771	*	0.665057	0.757908	0.00136366	*	0.456832	0.136902	0.116132	*	0.373901	0.373901	0.373901
Zim1	Average	1	1	1	0.989465	0.944934	0.940843	0.931724	0.915965	0.902546	0.922395	0.902602	0.911123	1	1	1	1	0.964876	0.96752	0.958037	0.957439	0.934683	0.958462	0.933744	0.93112	0.97427	0.964156	0.977095	0.985256
	Difference		0	0	-0.0105346		-0.00409144	-0.0132105	-0.0289697		0.0198487	5.63474e-05	0.00857659		0	0	0		0.00264387	-0.00683971	-0.00743732		0.0237789	-0.000938785	-0.00356284		-0.0101142	0.0028251	0.0109857
	StDev	0	0	0	0.0182464	0.0297491	0.0321554	0.0415067	0.0374185	0.00722995	0.0167722	0.0159756	0.00180985	0	0	0	0	0.00161176	0.00685547	0.00341573	0.0118571	0.00974923	0.00757218	0.0140025	0.0100703	0.0234594	0.00823833	0.0201135	0.0128261
	T-test	*	0.373901	0.373901	0.373901	*	0.879328	0.677304	0.353107	*	0.132923	0.995826	0.117027	*	0.373901	0.373901	0.373901	*	0.550989	0.0349614	0.342292	*	0.0289319	0.92866	0.682486	*	0.519937	0.881854	0.515974

## Sheet: G2 Liver Head more litters
								G2		LIVER	LIVER	LIVER	LIVER	LIVER	LIVER		LIVER	LIVER	LIVER	LIVER	LIVER	LIVER	LIVER	LIVER	LIVER		LIVER	LIVER	LIVER	LIVER	LIVER	LIVER	LIVER	LIVER	LIVER	LIVER	LIVER	LIVER		LIVER	LIVER	LIVER	LIVER	LIVER	LIVER	LIVER	LIVER	LIVER	LIVER
Standard								LIVER	Exposure	OIL	OIL	OIL	OIL	OIL	OIL		DEHP	DEHP	DEHP	DEHP	DEHP	DEHP	DEHP	DEHP	DEHP		BPA	BPA	BPA	BPA	BPA	BPA	BPA	BPA	BPA	BPA	BPA	BPA		VZ	VZ	VZ	VZ	VZ	VZ	VZ	VZ	VZ	VZ
% JF1 in (JF1+129)	0	10	30	50	70	90	100		MotherNoEmbryoNo	M1E1	M1E3	M1E5	M1E6	M1E7	M1E10		M1E2	M1E3	M1E5	M1E6	M1E7	M2E1	M2E2	M2E3	M2E4		M1E1	M1E2	M1E3	M1E5	M1E6	M2E2	M2E4	M2E5	M2E6	M2E7	M2E8	M2E9		M1E2	M2E1	M2E2	M2E3	M2E4	M2E5	M2E6	M2E8	M3E1	M3E2
Peg3 (b)	0	0.12238	0.338156	0.491001	0.700979	0.897227	1		Peg3 (b)	0	0	0.0217346	0.0179179	0	0.0265293		0	0	0.0148626	0	0	0	0	0	0.0263114		0.0215166	0	0.0211895	0.0134436	0	0.0148626	0	0.0160631	0	0.0174815	0	0.0232606		0.0184238	0	0	0	0.0166684	0	0.0293501	0.0164734	0	0.0242764
Plagl1 (a)	0	0.0988957	0.287768	0.500601	0.657328	0.821342	0.960605		Plagl1 (a)	0.0641318	0.0633594	0.093518	0.0619114	0.0477296	0.0711819		0.0681875	0.046669	0.0597879	0.0523585	0.0496581	0.0455122	0.0492724	0.041464	0.0744669		0.041464	0.0763996	0.0590158	0.0673183	0.0856812	0.0469583	0.0354906	0.0614287	0.0204738	0.0752399	0.0525515	0.0340459		0.0478666	0	0.0618597	0	0.022863	0.0636461	0.0265095	0	0.0172568	0
Nespas (b)	0	0.0518	0.1476	0.2784	0.2774	0.7717	1		Nespas (b)	0.0452	0.0316032	0.0395	0.0207	0.0374	0.043		0.0529	0.0697	0.0522	0.0382	0.0522	0.05	0.0679	0.0451	0.0354		0.0275	0.0403	0.0591	0.0595	0.0476	0.0452	0.0327	0.0537	0.031	0.0545	0.0425	0.0325		0.0403	0.0403	0.0479	0.0539	0.0554	0.0563	0.0272	0.0339	0.0387	0.0356
Snrpn	0.109447	0.179668	0.346958	0.496886	0.656173	0.855521	1		Snrpn	0.0493794	0.0632253	0.0653059	0.0879598	0.069258	0.0847411		0.0705058	0.0730008	0.0889979	0.0612483	0.089932	0.0801711	0.0552113	0.0783011	0.102692		0.0830795	0.0647858	0.0831834	0.0912813	0.0970916	0.0840142	0.0648898	0.069154	0.068946	0.076015	0.0876483	0.081937		0.1069	0.0775624	0.0914796	0.111659	0.0933687	0.281296	0.0863635	0.0964782	0.0796808	0.10269
Rasgrf1	0.0373323	0.142463	0.373456	0.497095	0.652681	0.874416	1		Rasgrf1	0.256027	0.581068	0.376125	0.583886	0.585296	0.548503		0.240709	0.280316	0.549507	0.4982	0.238551	0.347212	0.258385	0.51281	0.601814		0.361166	0.447285	0.307804	0.691809	0.5008	0.36582	0.141471	0.233253	0.401823	0.348894	0.216688	0.366811		0.438306	0.581303	0.545905	0.47652	0.761704	0.462632	0.451642	0.695257	0.358216	0.495491
Tnfrsf22	0	0.156354	0.384251	0.499499	0.635313	0.846393	1		Tnfrsf22	0.578495	0.54946	0.522841	0.546213	0.551491	0.591498		0.530314	0.551593	0.526879	0.522236	0.513771	0.576145	0.55393	0.58576	0.553422		0.543271	0.530719	0.528091	0.551491	0.542866	0.590165	0.542055	0.568387	0.545097	0.565736	0.508438	0.543576		0.54829	0.570964	0.557794	0.510429	0.535273	0.51776	0.498297	0.550614	0.54203	0.563363
Cobl	0	0.110664	0.328232	0.508225	0.655112	0.854606	1		Cobl	0.520595	0.520095	0.550585	0.529475	0.55933	0.519596		0.535954	0.558138	0.520395	0.5003	0.530272	0.521293	0.538046	0.552275	0.53406		0.519197	0.538743	0.538842	0.523589	0.523988	0.516101	0.526183	0.551977	0.525984	0.525285	0.488378	0.52738		0.542145	0.500402	0.520929	0.532498	0.484607	0.510228	0.489141	0.516433	0.5	0.561664
Rtl1/Rtl1as	0.0588686	0.19063	0.356737	0.506613	0.63983	0.854517	1		Rtl1/Rtl1as	0.775905	0.79771	0.791954	0.795884	0.799079	0.798806		0.804913	0.752086	0.790765	0.785911	0.783161	0.776365	0.771948	0.806006	0.81573		0.832107	0.809008	0.704533	0.733957	0.799353	0.793234	0.769553	0.772225	0.7999	0.775721	0.77756	0.791222		0.793065	0.816204	0.818455	0.803237	0.847159	0.744823	0.767915	0.80192	0.779088	0.783815
Slc22a18	0.0322932	0.134079	0.344651	0.508878	0.624186	0.860117	1		Slc22a18	0.843304	0.907657	0.89695	0.908289	0.891367	0.862486		0.859632	0.841075	0.880783	0.876512	0.878528	0.882311	0.841736	0.895516	0.930089		0.933354	0.902035	0.889208	0.875543	0.907736	0.905601	0.894799	0.878931	0.902035	0.914281	0.940019	0.930089		0.876016	0.946904	0.935828	0.90523	0.915719	0.798868	0.943007	0.939387	0.923247	0.931455
Zim1	0	0.121485	0.334596	0.491297	0.585764	0.851981	1		Zim1	1	1	1	1	1	1		1	1	1	1	1	1	1	1	1		1	1	1	0.981334	1	1	1	1	1	1	1	1		1	1	1	1	1	0.979953	1	1	1	1
Meg3	0.0981559	0.207139	0.376606	0.497895	0.626408	0.819825	1		Meg3	1	0.936988	1	0.937462	0.970492	1		1	0.894194	0.947319	0.943055	0.963878	1	0.940117	1	1		1	1	0.751336	0.838026	1	1	0.934616	1	0.979837	1	0.917331	1		1	1	1	1	1	1	1	1	1	1
H19	0.108277	0.275758	0.387079	0.499299	0.657113	0.868161	1		H19	0.964285	0.901486	1	1	0.924258	0.838156		0.928492	0.901788	0.932019	0.897759	0.937362	0.841074	0.928996	0.928592	0.952889		1	0.952687	0.958032	0.964587	0.948049	0.84983	0.924158	0.899572	0.93081	0.902393	0.967613	0.952385		0.913669	1	1	1	0.945775	0.947533	0.937071	1	0.954373	0.954465
Kcnq1ot1 (a)	0	0.0949329	0.286716	0.500801	0.677452	0.897933	1		Kcnq1ot1 (a)	0	1e-40	0	0	0	0		0	0	0	0	0	0	0	0	0		0	0	0	0	0	0	0	0	0	0	0	0		0	0	0	0	0	0.0221641	0	0.0140051	0	0
Peg3 (a)	0	0.0994636	0.325324	0.4987	0.691155	0.833449	1		Peg3 (a)	0	1e-27	0	0	0	0		0	0	0	0	0	0	0	0	0		0	0	0	0	0	0	0	0	0	0	0	0		0	0	0	0	0	0	0	0	0	0
Plagl1	0	0.132242	0.33747	0.496892	0.633204	0.826517	1		Plagl1	0	0	0	0	0	0		0	0	0	0	0	0	0	0	0		0	0	0	0	0	0	0	0	0	0	0	0		0	0	0	0	0	0	0	0	0	0
Plagl1 (a)	0	0.0443398	0.306132	0.4998	0.683542	0.887709	1		Plagl1 (a)	0	1e-20	0	0	0	0		0	0	0	0	0	0	0	0	0		0	0	0	0	0	0	0	0	0	0	0	0		0	0	0	0	0	0	0	0	0	0
Airn (a)	0	0.10882	0.313391	0.4997	0.674054	0.854845	0.945501		Airn (a)	0.247253	0.243531	0.235884	0.226627	0.264852	0.262942		0.260026	0.244637	0.286867	0.231155	0.243229	0.269779	0.208609	0.274806	0.282144		0.265757	0.226425	0.215958	0.200553	0.226123	0.232866	0.215958	0.191389	0.242223	0.211126	0.209414	0.223004		0.220387	0.223809	0.21636	0.203776	0.280636	0.350737	0.223607	0.208407	0.222802	0.199949
Tbc1d12	0.0251309	0.118359	0.333769	0.499299	0.668528	0.872443	0.987426		Tbc1d12	0.463175	0.449585	0.418187	0.435365	0.458949	0.436778		0.445856	0.437989	0.444848	0.447569	0.433144	0.425669	0.46408	0.44636	0.447166		0.444848	0.460358	0.459754	0.429105	0.43809	0.443638	0.4392	0.449887	0.432942	0.447469	0.462672	0.455628		0.440612	0.451801	0.434154	0.448879	0.440209	0.460962	0.452506	0.430216	0.425265	0.463879
Kcnq1	0	0.102575	0.309631	0.496565	0.678987	0.845713	1		Kcnq1	0.545629	0.524317	0.586161	0.550384	0.581668	0.578929		0.538975	0.524817	0.598622	0.543049	0.583622	0.579124	0.593664	0.551176	0.557501		0.537682	0.536687	0.540566	0.496969	0.548602	0.612954	0.651662	0.59347	0.563811	0.540466	0.581276	0.536289		0.564303	0.58821	0.584599	0.540665	0.48288	0.525017	0.617488	0.627684	0.51269	0.526716
Slc22a3	0	0.141974	0.333318	0.49269	0.616668	0.833704	1		Slc22a3	0.596812	0.585789	0.576134	0.613065	0.593342	0.601998		0.599984	0.614773	0.588409	0.604009	0.587536	0.58608	0.574959	0.539763	0.615152		0.597582	0.635175	0.61316	0.610784	0.579654	0.629756	0.604775	0.5818	0.560763	0.559275	0.585497	0.569064		0.579556	0.61202	0.611259	0.605157	0.583844	0.605539	0.615531	0.597389	0.574272	0.60104
Nesp	0	0.0875699	0.283594	0.497084	0.714306	0.931561	1		Nesp	0.719352	0.486148	0.739828	0.591385	0.554158	0.595213		0.698573	0.683443	0.592419	0.6113	0.636363	0.505638	0.770667	0.532245	0.634058		0.651702	0.61734	0.667535	0.630603	0.556204	0.591074	0.665314	0.65402	0.648124	0.575085	0.705842	0.679831		0.573645	0.633325	0.706912	0.689189	0.705842	0.818245	0.729467	0.656128	0.772303	0.78192
Asb4 (b)	0	0.126014	0.325212	0.4996	0.677589	0.881257	1		Asb4 (b)	0.894678	0.863202	0.900615	0.861472	0.874923	0.875691		0.906166	0.899658	0.851274	0.875115	0.874251	0.866951	0.929479	0.863779	0.888257		0.87329	0.866278	0.894965	0.888066	0.877514	0.878282	0.867335	0.883751	0.877514	0.872522	0.893912	0.885381		0.873387	0.892379	0.875883	0.877706	0.889216	0.883367	0.890175	0.891037	0.90894	0.917734
[truncated: 62 more columns]

## Sheet: RNA G3 soma from MGC exposed
G3		HEART				LUNG
		OIL	VZ	BPA	DEHP	OIL	VZ	BPA	DEHP
Kcnq1ot1 (a)	Average	0.103168	0.0462041	0.0635258	0.109585	0.0433597	0.0600911	0.0158034	0.0575943		0	0.0884426	0.281133	0.475306	0.700552	0.89501	1		0.511701
	Difference		-0.0569642	-0.0396424	0.00641647		0.0167314	-0.0275562	0.0142346
	StDev	0.0157631	0.0460992	0.0764174	0.0380412	0.022107	0.0107144	0.0148345	0.0269563
	T-Test	*	0.121032	0.252146	0.420721	*	0.0714763	0.133889	0.169366
Peg3 (a)	Average	0	0	0	0	0	0	0	0		0	0	0.337264	0.492372	0.655621	0.865164	1		0.508717
	Difference		0	0	0		0	0	0
	StDev	0	0	0	0	0	0	0	0
	T-Test	*	#DIV/0!	#DIV/0!	#DIV/0!	*	#DIV/0!	#DIV/0!	#DIV/0!
Usp29	Average	0.0278623	0.248324	0.150005	0.160729	0.118869	0.275052	0.12958	0.0760617		0	0.102171	0.306439	0.475216	0.710228	0.914128	1		0.515071
	Difference		0.220461	0.122143	0.132867		0.156183	0.0107108	-0.0428075
	StDev	0.0241454	0.219921	0.259817	0.201012	0.168416	0.0457757	0.0777044	0.01839
	T-Test	*	0.118891	0.266946	0.206411	*	0.0885509	0.47027	0.335063
Plagl1 (a)	Average	0.0399345	0.0475226	0.025647	0.0499291	0.0423528	0.0358697	0.0499987	0.0454678		0.0356122	0.144736	0.320906	0.515023	0.685866	0.856849	0.95873		0.4864
Plagl1 (a)	Difference		0.00758802	-0.0142875	0.00999458		-0.0064831	0.00764599	0.00311501
Plagl1 (a)	StDev	0.0145657	0.0153183	0.0235424	0.00561029	0.0195604	0.0310887	0.0140747	0.0221017
Plagl1 (a)	T-Test	*	0.347976	0.151453	0.19775	*	0.325579	0.201046	0.450025
Peg3 (b)	Average	0	0	0.0094245	0	0	0.0142741	0.00865627	0		0	0.143971	0.327008	0.47508	0.694593	0.888586	1		0.521606
Peg3 (b)	Difference		0	0.0094245	0		0.0142741	0.00865627	0
Peg3 (b)	StDev	0	0	0.0163237	0	0	0.0124939	0.0149931	0
Peg3 (b)	T-Test	*	#DIV/0!	0.211325	#DIV/0!	*	0.0932071	0.211325	#DIV/0!
Airn (a)	Average	0.116539	0.146691	0.122581	0	0.183942	0.0969602	0.165884	0.0562115		0	0	0.297595	0.510846	0.675146	0.902936	1		0.494386
Airn (a)	Difference		0.0301516	0.00604233	-0.116539		-0.0869816	-0.0180578	-0.12773
Airn (a)	StDev	0.101995	0.00674484	0.0495862	0	0.0237569	0.0872903	0.0233015	0.0973612
Airn (a)	T-Test	*	0.337844	0.438518	0.0931935	*	0.089982	0.20077	0.0810939
Dlk1	Average	0.0739268	0.110109	0.103784	0.0938077	0.0988681	0.109855	0.110219	0.0786736		0.0490695	0.140112	0.343295	0.501046	0.620222	0.856567	1		0.490014
Dlk1	Difference		0.0361823	0.0298574	0.0198809		0.010987	0.0113506	-0.0201946
Dlk3	StDev	0.00152162	0.0115917	0.0138348	0.0139433	0.0249206	0.0200696	0.00849764	0.00581872
Dlk4	T-Test	*	0.0200935	0.0346111	0.0621142	*	0.27744	0.291001	0.154176
Snrpn	Average	0.0770854	0.172676	0.187009	0.169355	0.10796	0.206691	0.123898	0.105142		0.123951	0.208644	0.317532	0.485459	0.657821	0.862841	1		0.50473
Snrpn	Difference		0.0955909	0.109923	0.0922698		0.0987303	0.0159375	-0.0028182
Snrpn	StDev	0.0184442	0.127763	0.187065	0.146851	0.0587876	0.0248798	0.0512243	0.0119638
Snrpn	T-Test	*	0.181048	0.220644	0.209993	*	0.0185738	0.392601	0.473221
Slc38a4	Average	0.18042	0.147441	0.197896	0.124015	0.116299	0.101232	0.130535	0.0810249		0	0.149211	0.34688	0.487631	0.661005	0.853224	1		0.528312
Slc38a4	Difference		-0.0329792	0.0174764	-0.056405		-0.0150676	0.0142355	-0.0352745
Slc38a6	StDev	0.118967	0.0580343	0.146225	0.060228	0.0516755	0.0149845	0.039068	0.00983005
Slc38a7	T-Test	*	0.373757	0.215512	0.299331	*	0.328145	0.294973	0.191826
Rasgrf1	Average	0.136577	0.360588	0.229839	0.269881	0.273707	0.430729	0.248102	0.263416		0	0.12998	0.291812	0.501701	0.657664	0.838292	1		0.491299
Rasgrf1	Difference		0.224011	0.0932621	0.133303		0.157022	-0.025605	-0.0102912
Rasgrf3	StDev	0.0449244	0.190984	0.198542	0.194591	0.135419	0.0641966	0.087891	0.0290079
Rasgrf4	T-Test	*	0.0645638	0.260025	0.202976	*	0.0773391	0.419241	0.460961
Kcnq1ot1 (b)	Average	0.413141	0.408066	0.4022	0.44758	0.419743	0.417113	0.374132	0.435251		0	0.0895679	0.299936	0.45756	0.57924	0.867368	1		0.561596
Kcnq1ot1 (b)	Difference		-0.0050753	-0.0109416	0.0344388		-0.00263007	-0.045611	0.0155082
Kcnq1ot1 (b)	StDev	0.0149303	0.0753807	0.0898944	0.0110856	0.0043783	0.0160506	0.00502559	0.0436508
Kcnq1ot1 (b)	T-Test	*	0.464046	0.436468	0.0335234	*	0.422113	0.00634698	0.282404
Nespas (a)	Average	0.0205116	0.0994095	0.0991993	0.101034	0.025922	0.128494	0.0331666	0.0504781		0	0.154998	0.333655	0.474685	0.603802	0.776747	0.91156		0.524491
Nespas (a)	Difference		0.0788979	0.0786877	0.0805222		0.102572	0.00724461	0.0245561
Nespas (a)	StDev	0.0177989	0.0877788	0.171818	0.101951	0.0448982	0.023752	0.0287394	0.00866487
Nespas (a)	T-Test	*	0.141623	0.273427	0.182066	*	0.0355174	0.440178	0.241968
Airn (b)	Average	0.37699	0.375455	0.375717	0.388527	0.404627	0.399689	0.393959	0.401402		0	0.177555	0.403154	0.495976	0.65996	0.850728	1		0.508635
Airn (b)	Difference		-0.0015348	-0.00127307	0.0115369		-0.00493814	-0.0106687	-0.00322573
Airn (b)	StDev	0.0255288	0.024389	0.04308	0.0144741	0.0209898	0.0132506	0.0300577	0.0173031
Airn (b)	T-Test	*	0.431306	0.481214	0.322667	*	0.354262	0.373396	0.443033
Sfmbt2	Average	0.39675	0.40368	0.440642	0.39885	0.410649	0.475895	0.419843	0.423995		0	0.0725494	0.294142	0.493963	0.740268	0.865374	1		0.487778
Sfmbt2	Difference		0.00692961	0.0438922	0.00210007		0.0652463	0.00919366	0.013346
Sfmbt4	StDev	0.0230477	0.0533422	0.0253269	0.053822	0.0155677	0.00690265	0.0102148	0.0262734
Sfmbt5	T-Test	*	0.417339	0.0153434	0.458372	*	0.00337853	0.284913	0.27842
Tbc1d12	Average	0.435941	0.442328	0.442756	0.441576	0.452602	0.442031	0.451515	0.449287		0	0.115298	0.313278	0.510437	0.692498	0.88387	1		0.485094
Tbc1d12	Difference		0.00638674	0.00681534	0.0056346		-0.0105708	-0.00108667	-0.00331484
Tbc1d14	StDev	0.0186065	0.0237618	0.0187056	0.015238	0.011765	0.0214274	0.0117818	0.0187517
Tbc1d15	T-Test	*	0.395172	0.385188	0.398262	*	0.11783	0.465541	0.346884
Casd1	Average	0.479834	0.51533	0.500931	0.467071	0.484167	0.503188	0.515299	0.481531		0	0.110304	0.327228	0.467712	0.606426	0.87321	1		0.521591
Casd1	Difference		0.0354967	0.0210971	-0.0127627		0.0190211	0.0311321	-0.00263632
Casd3	StDev	0.025674	0.00789631	0.00941238	0.0108988	0.0314249	0.034905	0.00300214	0.00342947
Casd4	T-Test	*	0.0381588	0.170583	0.138252	*	0.00658322	0.122543	0.449242
Tnfrsf22	Average	0.576994	0.477511	0.49553	0.555141	0.564939	0.509529	0.488977	0.553385		0	0.13243	0.286077	0.501809	0.656147	0.875226	1		0.496178
Tnfrsf22	Difference		-0.0994828	-0.0814635	-0.0218524		-0.0554097	-0.0759624	-0.0115546
Tnfrsf24	StDev	0.0219251	0.0194225	0.0107029	0.0198205	0.0234878	0.0204305	0.0130508	0.0117109
Tnfrsf25	T-Test	*	0.0263561	0.0219105	0.229475	*	0.0246337	0.0232346	0.191552
Cobl	Average	0.792498	0.513763	0.512386	0.681037	0.702753	0.505558	0.508549	0.672287		0.0391897	0.215199	0.380771	0.52169	0.62757	0.864821	1		0.483185
Cobl	Difference		-0.278735	-0.280112	-0.111461		-0.197195	-0.194203	-0.0304656
Cobl	StDev	0.0266716	0.00640438	0.0228941	0.0120643	0.0383249	0.0203328	0.027292	0.0331742
Cobl	T-Test	*	0.00132747	0.00382844	0.00284647	*	0.00456667	0.0176438	0.175881
Ascl2	Average	0.540692	0.524783	0.515375	0.478276	0.463927	0.47726	0.59138	0.493154		0	0.0883289	0.265951	0.464414	0.66935	0.907801	1		0.543825
Ascl2	Difference		-0.015909	-0.0253176	-0.0624162		0.0133336	0.127453	0.029227
Ascl4	StDev	0.0229946	0.0321988	0.0238625	0.0237216	0.0393507	0.0519601	0.0352029	0.0501109
Ascl5	T-Test	*	0.254816	0.221279	0.0113464	*	0.308016	0.000189537	0.314253
Kcnq1	Average	0.67451	0.662792	0.660109	0.722797	0.677648	0.64613	0.677013	0.735627		0	0.126243	0.334488	0.503358	0.621278	0.844333	1		0.498268
Kcnq1	Difference		-0.011718	-0.0144011	0.0482867		-0.0315181	-0.000634542	0.057979
Kcnq3	StDev	0.0465268	0.0406334	0.0624869	0.0207238	0.0236424	0.0349371	0.00197532	0.0266057
Kcnq4	T-Test	*	0.407051	0.420118	0.152765	*	0.131653	0.484757	0.0897693
Slc22a3	Average	0.503717	0.510811	0.556177	0.473056	0.497542	0.509895	0.597901	0.517571		0	0	0.331772	0.489716	0.64092	0.848523	1		0.462121
Slc22a3	Difference		0.00709406	0.05246	-0.0306612		0.0123536	0.100359	0.0200292
Slc22a5	StDev	0.0801736	0.111666	0.0761454	0.0143803	0.0556889	0.0267276	0.078981	0.0272022
Slc22a6	T-Test	*	0.458464	0.308689	0.304817	*	0.409575	0.0170286	0.232587
Atp10a	Average	0.474818	0.525484	0.538954	0.498216	0.496013	0.487369	0.531608	0.500203		0	0.111006	0.286925	0.485308	0.697519	0.858085	1		0.540376
Atp10a	Difference		0.0506658	0.064136	0.023398		-0.00864357	0.0355947	0.00418965
Atp10a	StDev	0.0184948	0.0128518	0.0390083	0.0306734	0.0479722	0.0118049	0.0227256	0.0424688
Atp10a	T-Test	*	0.0103849	0.0904411	0.217996	*	0.388732	0.178394	0.471654
Rtl1/Rtl1as	Average	0.879544	0.836771	0.79478	0.826264	0.895633	0.809058	0.795602	0.914628		0.0577445	0.138665	0.329579	0.486535	0.654528	0.859648	1		0.509321
Rtl1/Rtl1as	Difference		-0.0427731	-0.0847647	-0.0532801		-0.0865758	-0.100032	0.0189946
Rtl1/Rtl1as	StDev	0.0288219	0.00837282	0.0398593	0.0942107	0.0525436	0.0437799	0.0164913	0.0140013
Rtl1/Rtl1as	T-Test	*	0.0776082	0.0798676	0.265144	*	0.00706441	0.0211606	0.322826
Pp1r9a	Average	0.546314	0.572275	0.556361	0.56304	0.588249	0.613616	0.611994	0.60689		0	0.115959	0.303299	0.5011	0.725843	0.920171	1		0.5086
Pp1r9a	Difference		0.0259617	0.0100473	0.0167259		0.0253667	0.0237448	0.018641
Pp1r9a	StDev	0.0193071	0.0159266	0.00835489	0.014403	0.00980977	0.0235669	0.020313	0.0170121
Pp1r9a	T-Test	*	0.157097	0.284915	0.195301	*	0.142776	0.0819553	0.098339
Gnasxl	Average	0.468082	0.554668	0.545544	0.503843	0.504076	0.596917	0.602001	0.547486		0	0.0822454	0.303974	0.458724	0.640206	0.912089	1		0.560459
Gnasxl	Difference		0.0865864	0.0774618	0.0357617		0.0928409	0.0979247	0.0434094
Gnasxl	StDev	0.0999219	0.0439432	0.0304753	0.0308417	0.0648146	0.141727	0.0607836	0.039037
Gnasxl	T-Test	*	0.192773	0.13412	0.310042	*	0.218362	0.0948549	0.26663
Phlda2	Average	0.790283	0.701405	0.792428	0.730743	0.793785	0.675336	0.809202	0.772349		0	0.0863092	0.283154	0.475197	0.69171	0.881146	1		0.526397
Phlda2	Difference		-0.0888781	0.00214443	-0.0595402		-0.118449	0.015417	-0.0214363
Phlda4	StDev	0.0612618	0.121803	0.165615	0.117328	0.01485	0.0397374	0.0245907	0.00719362
Phlda5	T-Test	*	0.244319	0.493337	0.251948	*	0.0319373	0.0731002	0.115074
Slc22a18	Average	0.682291	0.663406	0.759699	0.626162	0.695833	0.631066	0.655282	0.672737		0	0.126199	0.333549	0.482177	0.704148	0.873086	1		0.512655
Slc22a18	Difference		-0.018885	0.0774087	-0.0561292		-0.0647662	-0.040551	-0.0230958
Slc22a18	StDev	0.0900261	0.161117	0.178934	0.123238	0.136075	0.0729779	0.082979	0.0570804
Slc22a18	T-Test	*	0.436626	0.331063	0.345477	*	0.271259	0.363917	0.42251
Meg3	Average	0.956379	0.975595	0.975753	0.953561	0.974157	1	1	1		0.088933	0.165956	0.366144	0.48358	0.628328	0.793277	1		0.514997
Meg3	Difference		0.0192163	0.0193749	-0.00281742		0.0258426	0.0258426	0.0258426
Meg3	StDev	0.0379446	0.0241157	0.0249548	0.0195398	0.0237403	0	0	0
Meg3	T-Test	*	0.138747	0.113655	0.408175	*	0.100014	0.100014	0.100014
Asb4	Average	0.6109	0.882587	0.883326	0.635389	0.768793	0.858831	0.953967	0.701805		0	0.148339	0.325159	0.519226	0.669296	0.863493	1		0.478365
Asb4	Difference		0.271687	0.272426	0.0244895		0.0900386	0.185174	-0.0669873
Asb4	StDev	0.0602227	0.081006	0.0259062	0.0335061	0.149435	0.138661	0.0113827	0.00888565
Asb4	T-Test	*	0.0185493	0.0147899	0.330472	*	0.20282	0.0754396	0.261296
Igf2r	Average	1	1	1	1	1	1	1	1		0.0429731	0.132195	0.372668	0.490083	0.7125	0.904735	1		0.522716
Igf2r	Difference		0	0	0		0	0	0
Igf2r	StDev	0	0	0	0	0	0	0	0
Igf2r	T-Test	*	#DIV/0!	#DIV/0!	#DIV/0!	*	#DIV/0!	#DIV/0!	#DIV/0!
H19	Average	1	1	1	0.991591	1	1	1	1		0.0266771	0.158213	0.343769	0.497798	0.659523	0.85825	1		0.5007
H19	Difference		0	0	-0.00840894		0	0	0
H19	StDev	0	0	0	0.0145647	0	0	0	0
H19	T-Test	*	#DIV/0!	#DIV/0!	0.211325	*	#DIV/0!	#DIV/0!	#DIV/0!
Nesp	Average	0.614416	0.408387	0.718088	0.506236	0.430424	0.4868	0.509766	0.445943		0	0.0996167	0.356399	0.5015	0.750106	0.913632	1		0.491201
	Difference		-0.206029	0.103672	-0.10818		0.0563759	0.0793411	0.0155181
	StDev	0.155434	0.0367561	0.0881077	0.00836122	0.162692	0.140537	0.183122	0.111728
	T-Test	*	0.0886417	0.155026	0.185336	*	0.383064	0.308316	0.441286
Zim1	Average	0.908722	0.917297	0.936493	0.905394	0.900887	0.92555	0.96747	0.945171		0	0.212692	0.388784	0.474068	0.621943	0.824434	1		0.508628
	Difference		0.008575	0.0277715	-0.00332792		0.024663	0.0665827	0.0442838
	StDev	0.0265033	0.0665328	0.0727302	0.0517959	0.00562384	0.0159194	0.0147296	0.01243
	T-Test	*	0.416183	0.336305	0.471725	*	0.0288042	0.0101293	0.0245274

## Sheet: G3 Liver more litters from MGC 
										G3				LIVER	LIVER	LIVER	LIVER	LIVER	LIVER	LIVER	LIVER	LIVER	LIVER		LIVER	LIVER	LIVER	LIVER	LIVER	LIVER	LIVER	LIVER	LIVER		LIVER	LIVER	LIVER	LIVER		LIVER	LIVER	LIVER	LIVER	LIVER	LIVER	LIVER	LIVER	LIVER	LIVER
Standard										LIVER			Exposure	OIL	OIL	OIL	OIL	OIL	OIL	OIL	OIL	OIL	OIL		VZ	VZ	VZ	VZ	VZ	VZ	VZ	VZ	VZ		BPA	BPA	BPA	BPA		DEHP	DEHP	DEHP	DEHP	DEHP	DEHP	DEHP	DEHP	DEHP	DEHP
% JF1 in (JF1+129)	0	10	40	30	50	70	60	90	100		JF1X129_HET	JF1X129_HET	MotherNoEmbryoNo	M1E1	M1E2	M1E3	M1E4	M2E1	M2E2	M2E3	M2E4	M2E5	M2E6		M1E1	M1E2	M1E3	M1E4	M1E5	M1E6	M2E1	M2E2	M2E3		M1E1	M1E2	M1E3	M1E4		M1E1	M1E2	M1E3	M1E4	M1E5	M1E6	M1E7	M1E8	M2E1	M2E2
Kcnq1ot1 (a)	0	0.0923425	0.275561	0.379095	0.470403	0.544571	0.625997	0.85171	1		0.506828	0.495187		0	0	0	0	0	0	0	0	0	0		0	0	0	0	0	0	0	0	0		0	0	0.0120568	0		0	0	0	0	0	0	0	0	0	0
Peg3 (a)	0	0.0843073	0.31834	0.380817	0.4878	0.582208	0.648827	1	1		0.5042	0.5012		0	0	0	0	0	0	0	0	0	0		0	0	0	0	0	0	0	0	0		0	0	0	0		0	0	0	0	0	0	0	0	0	0
Plagl1	0	0.101493	0.311865	0.417464	0.476151	0.579679	0.666453	0.883879	1		0.500905	0.493871		0	0	0	0	0	0	0	0	0	0		0	0	0	0	0	0	0	0	0		0	0	0	0		0	0	0	0	0	0	0	0	0	0
Plagl1 (a)	0	0.111059	0.309985	0.443259	0.4999	0.573224	0.646243	0.829875	0.934635		0.498499	0.5015		0	0	0	0	0	0	0	0	0	0		0	0	0	0	0	0	0	0	0		0	0	0	0		0	0	0	0	0	0	0	0	0	0
Airn (a)	0	0.108722	0.29501	0.439059	0.5023	0.604596	0.692348	1	1		0.486102	0.515205		0.221916	0.140905	0.16383	0.195976	0	0.190929	0.221024	0.248573	0	0.126783		0.233309	0.244707	0	0.199934	0.242824	0.254225	0.202706	0.198153	0.219341		0.18618	0.169366	0.171443	0		0.260771	0.253828	0.198549	0.169465	0.217756	0.195778	0.199736	0.219935	0.219142	0
Tbc1d12	0.0289981	0.124518	0.320063	0.431701	0.477458	0.599461	0.68853	0.887469	1		0.4999	0.496988		0.415347	0.405915	0.422919	0.438327	0.446467	0.440159	0.445043	0.43853	0.430987	0.433231		0.44362	0.44545	0.432109	0.419851	0.443823	0.449007	0.429354	0.400882	0.43017		0.438123	0.42118	0.425269	0.439141		0.419032	0.441788	0.458039	0.429354	0.441686	0.443721	0.429762	0.430477	0.429966	0.452562
Kcnq1	0	0.106075	0.334045	0.395736	0.481422	0.588224	0.646031	0.859371	1		0.496237	0.494404		0.728599	0.610249	0.62384	0.595883	0.571932	0.630695	0.606114	0.61284	0.616865	0.586669		0.623268	0.533748	0.580046	0.52524	0.598978	0.580631	0.541524	0.567224	0.545897		0.613703	0.612169	0.614279	0.607942		0.622791	0.61332	0.61897	0.611017	0.552933	0.563292	0.557478	0.552834	0.548179	0.53784
Slc22a3	0	0	0.262226	0.32014	0.504334	0.558098	0.649152	0.829279	1		0.483454	0.456325		0.501164	0.51012	0.564589	0.563692	0.506441	0.590537	0.613089	0.64337	0.491386	0.601444		0.597693	0.606042	0.498198	0.533462	0.586356	0.583135	0.602883	0.608333	0.619238		0.624693	0.581667	0.558598	0.472315		0.625443	0.56618	0.610143	0.60106	0.603171	0.599907	0.606615	0.5742	0.595667	0.538069
Nesp	0	0.114247	0.366047	0.433862	0.529793	0.589934	0.693488	0.950001	1		0.484998	0.513899		0.704851	1	0.8784	0.609501	0.719698	0.796664	0.846694	0.599918	0.694585	0.822231		0.824021	0.738426	0.836552	0.820441	0.79338	0.720395	0.832276	0.74958	0.727767		0.812782	0.734143	0.802336	0.706844		0.718801	0.713719	0.669063	0.786016	0.755057	0.702558	0.687607	0.752567	0.799848	0.703256
Asb4 (b)	0	0.122704	0.329936	0.416657	0.4984	0.577029	0.664868	0.869377	1		0.483187	0.5051		0.853253	0.928358	0.900212	0.876799	0.894947	0.904997	0.910834	0.893387	0.886559	0.888217		0.85423	0.882558	0.847385	0.872991	0.884607	0.869475	0.899529	0.866935	0.886168		0.886461	0.889973	0.910834	0.883241		0.880704	0.89758	0.8849	0.908398	0.889583	0.874358	0.881192	0.842396	0.885193	0.893387
[truncated: 6 more columns]

## Sheet: RNA G2 organs FGC exposed
		EMBRYO				HEAD				HEART				LIVER				LUNG				PLACENTA				YOLK SAC
Transcript (SNP)		OIL	VZ	BPA	DEHP	OIL	VZ	BPA	DEHP	OIL	VZ	BPA	DEHP	OIL	VZ	BPA	DEHP	OIL	VZ	BPA	DEHP	OIL	VZ	BPA	DEHP	OIL	VZ	BPA	DEHP
Airn (a)	Average	0	0	0	0	0	0	0.0269742	0.0250942	0.109352	0.110487	0.133098	0.127297	0.0270749	0.0642186	0.0581443	0.0493824	0.059319	0.0437419	0.0584128	0	0.0658092	0.136815	0.123062	0.112591	0	0.0157254	0	0
	Difference		0	0	0		0	0.0269742	0.0250942		0.00113576	0.0237467	0.017945		0.0371437	0.0310694	0.0223075		-0.0155772	-0.00090625	-0.059319		0.0710058	0.0572524	0.0467823		0.0157254	0	0
	StDev	0	0	0	0	0	0	0.0467207	0.0434645	0.107365	0.0201537	0.0155252	0.0087671	0.0468951	0.0565369	0.0503565	0.0433938	0.0513743	0.0384095	0.0505872	0	0.113985	0.0364537	0.0396274	0.046038	0	0.0272372	0	0
	T-test	*	0.373901	0.373901	0.373901	*	0.373901	0.373901	0.373901	*	0.986495	0.723846	0.787272	*	0.43056	0.477886	0.577982	*	0.69565	0.983673	0.116129	*	0.362178	0.457386	0.545818	*	0.373901	0.373901	0.373901
Kcnq1ot1 (a)	Average	0	0	0	0	0	0	0	0	0.0126494	0	0.0139987	0.0171448	0	0	0	0	0	0	0	0	0	0	0	0.00620189	0	0	0	0
	Difference		0	0	0		0	0	0		-0.0126494	0.00134929	0.0044954		0	0	0		0	0	0		0	0	0.00620189		0	0	0
	StDev	0	0	0	0	0	0	0	0	0.0219094	0	0.0125988	0.0150286	0	0	0	0	0	0	0	0	0	0	0	0.010742	0	0	0	0
	T-test	*	0.373901	0.373901	0.373901	*	0.373901	0.373901	0.373901	*	0.373901	0.930771	0.784048	*	0.373901	0.373901	0.373901	*	0.373901	0.373901	0.373901	*	0.373901	0.373901	0.373901	*	0.373901	0.373901	0.373901
Peg3 (a)	Average	0	0	0	0	0	0	0	0	0	0	0	0	0	0	0	0	0	0	0	0	0	0	0	0	0	0	0	0
	Difference		0	0	0		0	0	0		0	0	0		0	0	0		0	0	0		0	0	0		0	0	0
	StDev	0	0	0	0	0	0	0	0	0	0	0	0	0	0	0	0	0	0	0	0	0	0	0	0	0	0	0	0
	T-test	*	0.373901	0.373901	0.373901	*	0.373901	0.373901	0.373901	*	0.373901	0.373901	0.373901	*	0.373901	0.373901	0.373901	*	0.373901	0.373901	0.373901	*	0.373901	0.373901	0.373901	*	0.373901	0.373901	0.373901
Peg3 (b)	Average	0	0	0	0	0	0	0	0	0	0	0	0	0	0	0	0	0	0	0	0	0	0	0	0	0	0	0	0
	Difference		0	0	0		0	0	0		0	0	0		0	0	0		0	0	0		0	0	0		0	0	0
	StDev	0	0	0	0	0	0	0	0	0	0	0	0	0	0	0	0	0	0	0	0	0	0	0	0	0	0	0	0
	T-test	*	0.373901	0.373901	0.373901	*	0.373901	0.373901	0.373901	*	0.373901	0.373901	0.373901	*	0.373901	0.373901	0.373901	*	0.373901	0.373901	0.373901	*	0.373901	0.373901	0.373901	*	0.373901	0.373901	0.373901
Snrpn	Average	0	0	0	0	0	0	0	0	0.0565766	0	0.02487	0	0.00686527	0	0	0	0.0186514	0	0	0	0.0128755	0.0334466	0.0157295	0.0377799	0	0	0.0138153	0
	Difference		0	0	0		0	0	0		-0.0565766	-0.0317065	-0.0565766		-0.00686527	-0.00686527	-0.00686527		-0.0186514	-0.0186514	-0.0186514		0.0205711	0.00285391	0.0249043		0	0.0138153	0
	StDev	0	0	0	0	0	0	0	0	0.078841	0	0.0264796	0	0.011891	0	0	0	0.0323051	0	0	0	0.0223011	0.0119939	0.0272442	0.0164604	0	0	0.0239287	0
	T-test	*	0.373901	0.373901	0.373901	*	0.373901	0.373901	0.373901	*	0.281776	0.545142	0.281776	*	0.373901	0.373901	0.373901	*	0.373901	0.373901	0.373901	*	0.232145	0.895131	0.194638	*	0.373901	0.373901	0.373901
Usp29	Average	0	0	0	0	0	0	0	0	0.231574	0	0.191225	0.0556245	0	0.0423671	0.0606907	0	0.105127	0	0	0	0.558204	0.379478	0.522034	0.417793	0.237205	0.172403	0.209134	0.26327
	Difference		0	0	0		0	0	0		-0.231574	-0.0403496	-0.17595		0.0423671	0.0606907	0		-0.105127	-0.105127	-0.105127		-0.178725	-0.0361695	-0.14041		-0.0648019	-0.0280709	0.0260656
	StDev	0	0	0	0	0	0	0	0	0.138168	0	0.0771406	0.0963444	0	0.0733819	0.105119	0	0.114148	0	0	0	0.0299754	0.115041	0.069624	0.033048	0.0477573	0.056968	0.0415211	0.0611997
	T-test	*	0.373901	0.373901	0.373901	*	0.373901	0.373901	0.373901	*	0.0439862	0.68157	0.144672	*	0.373901	0.373901	0.373901	*	0.185906	0.185906	0.185906	*	0.0597995	0.454993	0.00550372	*	0.20559	0.485158	0.59205
Plagl1	Average	0.0444624	0.0464868	0.040148	0.0398494	0.0430022	0.0442301	0.0448274	0.0335109	0.0359335	0.0337101	0.0357675	0.027007	0.0406127	0.0374602	0.0397498	0.0394182	0.0458563	0.0494078	0.0434003	0.0342742	0.046653	0.0524946	0.0537224	0.0488108	0.0323494	0.0183475	0.0361325	0.0280026
	Difference		0.00202445	-0.00431435	-0.00461298		0.00122786	0.00182522	-0.00949125		-0.00222346	-0.000166037	-0.00892654		-0.00315251	-0.000862898	-0.00119447		0.00355152	-0.00245604	-0.0115821		0.00584158	0.00706939	0.00215784		-0.0140019	0.00378306	-0.00434681
	StDev	0.00462974	0.00333657	0.0040823	0.00573849	0.00699293	0.00487382	0.00391389	0.0052077	0.00731784	0.00540003	0.00432734	0.0044612	0.00645293	0.00987865	0.00516295	0.0109137	0.00661128	0.0117587	0.00129432	0.00672292	0.00935219	0.0124692	0.00885298	0.0161454	0.00221714	0.0158895	0.00299167	0.00839662
	T-test	*	0.572156	0.292673	0.339477	*	0.81526	0.713345	0.132444	*	0.693739	0.974636	0.145558	*	0.667593	0.865278	0.878291	*	0.672047	0.562028	0.100484	*	0.551637	0.395536	0.85101	*	0.205156	0.153275	0.434883
Dlk1	Average	0.0551048	0.0614814	0.0696115	0.0652861	0.0429532	0.0487289	0.0555193	0.0515228	0.0291101	0.0272354	0.0388389	0.0258763	0.148888	0.17312	0.168523	0.159451	0.0376965	0.0463124	0.0505351	0.0386774	0	0.0164768	0.00393079	0	0	0.0250718	0.0143973	0.0146514
	Difference		0.00637662	0.0145066	0.0101813		0.00577571	0.0125661	0.00856957		-0.00187478	0.00972874	-0.00323381		0.0242327	0.0196349	0.0105632		0.00861588	0.0128386	0.000980862		0.0164768	0.00393079	0		0.0250718	0.0143973	0.0146514
	StDev	0.00322242	0.008119	0.00166677	0.0118367	0.00680881	0.00978563	0.0134995	0.0228769	0.00899427	0.0054302	0.015684	0.0228737	0.0115238	0.0118148	0.00308683	0.0110812	0.00577818	0.00612229	0.0112856	0.00998715	0	0.0285386	0.00680833	0	0	0.0281768	0.0147589	0.0141342
	T-test	*	0.274743	0.0022815	0.223948	*	0.448607	0.223405	0.567725	*	0.772698	0.404093	0.830909	*	0.0637693	0.046365	0.316279	*	0.150967	0.154314	0.890065	*	0.373901	0.373901	0.373901	*	0.198125	0.166369	0.147019
Slc38a4	Average	0.0589581	0.0614188	0.0612959	0.0631567	0.0609357	0.073868	0.0624032	0.0662906	0.0611479	0.0527015	0.0557297	0.0204728	0.286719	0.314411	0.296998	0.299391	0.0758212	0.071578	0.0711124	0.0741644	0.121726	0.124693	0.148519	0.132392	0.222158	0.172884	0.197309	0.236852
	Difference		0.00246061	0.00233777	0.0041986		0.0129323	0.00146747	0.00535493		-0.00844645	-0.00541827	-0.0406752		0.0276913	0.0102787	0.0126714		-0.00424314	-0.0047088	-0.00165676		0.00296726	0.0267931	0.0106665		-0.049274	-0.0248487	0.0146942
	StDev	0.00843646	0.00253727	0.0202549	0.00621726	0.00788833	0.0127059	0.0131216	0.0200391	0.00706938	0.0130422	0.0207573	0.0354599	0.00757418	0.0374488	0.0252772	0.0308789	0.0121421	0.0120976	0.0213642	0.0214196	0.0291817	0.0304027	0.0065534	0.0130422	0.0202536	0.0482724	0.0967318	0.0130461
	T-test	*	0.653839	0.862567	0.525925	*	0.208555	0.876198	0.688894	*	0.379881	0.690705	0.123176	*	0.277689	0.536864	0.527971	*	0.690165	0.756629	0.912836	*	0.908814	0.195696	0.594243	*	0.178371	0.685676	0.350353
Airn (b)	Average	0.159187	0.0929022	0.101543	0.127692	0.175086	0.126165	0.149856	0.165597	0.295073	0.304234	0.329482	0.339422	0.230798	0.191791	0.19291	0.273495	0.29783	0.240703	0.260274	0.290716	0.247456	0.253524	0.223315	0.275075	0.157147	0.122975	0.149496	0.184856
	Difference		-0.0662852	-0.0576441	-0.0314951		-0.0489212	-0.0252302	-0.00948932		0.00916089	0.0344087	0.0443486		-0.0390077	-0.0378887	0.042697		-0.0571273	-0.0375567	-0.00711407		0.00606784	-0.0241408	0.0276184		-0.0341718	-0.00765065	0.0277097
	StDev	0.0426739	0.0145412	0.0148284	0.0471222	0.0554081	0.00634868	0.0659808	0.0521911	0.0375597	0.00247823	0.0261434	0.0167648	0.0161527	0.0370925	0.0316942	0.0212215	0.0247013	0.0203746	0.0103203	0.0202691	0.0415967	0.0359058	0.0148556	0.0554968	0.0157377	0.0253629	0.0309479	0.0484429
	T-test	*	0.0635339	0.0916217	0.439222	*	0.203304	0.638702	0.839609	*	0.695032	0.262731	0.135218	*	0.17024	0.138823	0.0501786	*	0.0365682	0.0719877	0.719404	*	0.857637	0.397423	0.528293	*	0.118408	0.722117	0.399407
Kcnq1ot1 (b)	Average	0.168757	0.118774	0.137088	0.148193	0.155285	0.140874	0.0740124	0.141073	0.532031	0.52061	0.505418	0.488024	0.311967	0.24061	0.22831	0.281016	0.438983	0.430003	0.389974	0.418044	0.393021	0.311682	0.457924	0.373153	0.395129	0.340133	0.461315	0.319221
	Difference		-0.049983	-0.0316688	-0.0205636		-0.0144109	-0.0812725	-0.014212		-0.0114207	-0.0266129	-0.0440069		-0.0713571	-0.0836566	-0.0309511		-0.00897945	-0.0490084	-0.0209392		-0.0813396	0.0649027	-0.0198681		-0.0549958	0.0661861	-0.0759075
	StDev	0.0264768	0.0233949	0.0101651	0.028063	0.0107539	0.0461675	0.0483889	0.0795257	0.0051712	0.0120404	0.00851145	0.0227636	0.0705344	0.0485618	0.0337158	0.0692997	0.0177036	0.0362283	0.0251013	0.0325502	0.0221094	0.0631461	0.0804891	0.0524864	0.00428108	0.0585608	0.161452	0.0376501
	T-test	*	0.0704235	0.125229	0.408168	*	0.626352	0.0468766	0.774344	*	0.20566	0.0098193	0.0309278	*	0.222427	0.137444	0.616503	*	0.719346	0.0506665	0.383098	*	0.102984	0.249303	0.578289	*	0.180063	0.517019	0.0255909
Nespas (a)	Average	0.205313	0.202551	0.209032	0.216294	0.113098	0.110332	0.138743	0.117603	0.0725956	0.0635527	0.0894383	0.0594944	0.0925386	0.0827645	0.078056	0.0625706	0.0672693	0.0648867	0.0684419	0.0572051	0.0905899	0.0912876	0.102025	0.0843442	0.147618	0.16339	0.164737	0.123933
	Difference		-0.00276186	0.00371931	0.0109808		-0.00276586	0.0256455	0.00450514		-0.00904292	0.0168427	-0.0131013		-0.00977414	-0.0144827	-0.029968		-0.0023826	0.00117255	-0.0100642		0.000697742	0.011435	-0.00624567		0.0157723	0.0171189	-0.0236846
	StDev	0.0304405	0.035491	0.0167546	0.0124847	0.0120116	0.0211602	0.0720566	0.0321062	0.0249507	0.00758024	0.0124986	0.0132827	0.0210462	0.0194427	0.0204634	0.0105719	0.00943955	0.00833534	0.00420881	0.0106108	0.0170173	0.0146011	0.0118987	0.0117143	0.0125056	0.0564501	0.103706	0.0167014
	T-test	*	0.923435	0.861938	0.594198	*	0.853515	0.575981	0.831094	*	0.580453	0.354859	0.467079	*	0.58639	0.440966	0.0922531	*	0.75957	0.853797	0.286959	*	0.959602	0.39418	0.62821	*	0.661206	0.790607	0.120699
Rasgrf1	Average	0.258276	0.278379	0.230381	0.273559	0.135087	0.149474	0.101722	0.148416	0.605946	0.596263	0.596476	0.644301	0.362259	0.193307	0.333056	0.188316	0.405139	0.330169	0.399308	0.340734	0.300347	0.301241	0.29967	0.268168	0.716773	0.725307	0.714387	0.768465
	Difference		0.0201033	-0.0278949	0.0152829		0.0143877	-0.033365	0.0133297		-0.00968287	-0.00946958	0.0383556		-0.168951	-0.0292025	-0.173943		-0.0749701	-0.0058311	-0.0644045		0.000893986	-0.000676516	-0.0321793		0.00853395	-0.00238596	0.0516918
	StDev	0.148406	0.115799	0.0289432	0.0240815	0.0100599	0.0909545	0.0636141	0.069661	0.0273892	0.0779462	0.0796102	0.0467124	0.152003	0.296896	0.290871	0.207651	0.0283488	0.0244698	0.170072	0.03411	0.0221794	0.0232377	0.085477	0.0176343	0.0465207	0.0193532	0.0400056	0.0368244
	T-test	*	0.862247	0.765309	0.868798	*	0.798852	0.420287	0.759345	*	0.849046	0.85503	0.287153	*	0.429836	0.884981	0.306691	*	0.0256433	0.956099	0.0656976	*	0.963866	0.990049	0.120581	*	0.783837	0.949532	0.205793
Sfmbt2	Average	0.434844	0.450057	0.434694	0.440854	0.449156	0.467856	0.452192	0.456159	0.460816	0.494271	0.460202	0.478104	0.442552	0.406156	0.429571	0.450724	0.509782	0.506741	0.486559	0.516103	0.0112972	0.00930088	0.0375383	0.0253391	0	0	0	0.0273643
	Difference		0.0152124	-0.000150111	0.00600953		0.0187	0.00303541	0.00700255		0.0334547	-0.000613741	0.0172885		-0.0363955	-0.0129811	0.00817187		-0.00304053	-0.0232233	0.00632091		-0.00199631	0.0262411	0.0140419		0	0	0.0273643
	StDev	0.00923602	0.0346791	0.0398382	0.030462	0.0435296	0.0293708	0.0263657	0.0167751	0.0262579	0.0399247	0.0311025	0.0505986	0.00886806	0.0475484	0.0222346	0.0407227	0.0444108	0.0215772	0.014201	0.0329243	0.0195673	0.0161096	0.0170996	0.0438885	0	0	0	0.0473963
	T-test	*	0.503548	0.995232	0.760065	*	0.57074	0.922691	0.807702	*	0.291997	0.980416	0.627155	*	0.262425	0.400775	0.751231	*	0.920194	0.436959	0.852675	*	0.898078	0.155189	0.639383	*	0.373901	0.373901	0.373901
Cobl	Average	0.478923	0.482105	0.496165	0.487704	0.532897	0.524918	0.543949	0.522625	0.499874	0.510799	0.484603	0.494655	0.423977	0.419691	0.431745	0.439986	0.462131	0.459726	0.451819	0.449397	0.427303	0.451106	0.499396	0.46938	0.605952	0.632289	0.686771	0.651232
	Difference		0.0031817	0.0172413	0.00878052		-0.00797882	0.0110521	-0.0102724		0.0109242	-0.0152719	-0.00521987		-0.00428584	0.00776886	0.0160097		-0.0024052	-0.0103122	-0.0127346		0.0238032	0.0720928	0.0420768		0.0263364	0.0808185	0.0452793
	StDev	0.0227685	0.0411393	0.0237885	0.0182077	0.0138537	0.0112512	0.0441858	0.00366673	0.0238729	0.0166834	0.0176659	0.00349145	0.00428689	0.0167079	0.00748978	0.00708205	0.0168585	0.00557993	0.0238337	0.00278904	0.0229847	0.0180111	0.0366059	0.00591395	0.0175018	0.0239038	0.0397375	0.0561065
	T-test	*	0.912348	0.415755	0.629457	*	0.481951	0.700521	0.282232	*	0.551332	0.423435	0.726882	*	0.689109	0.193947	0.0285789	*	0.826043	0.573721	0.266322	*	0.230835	0.0446126	0.0372656	*	0.198468	0.0321634	0.252972
Tbc1d12	Average	0.48835	0.484964	0.477713	0.485869	0.508278	0.479543	0.484873	0.503417	0.532745	0.514627	0.512323	0.546958	0.522466	0.491219	0.498874	0.529661	0.507608	0.502095	0.489978	0.517771	0.588668	0.595789	0.573528	0.597721	0.51758	0.507103	0.47621	0.512795
	Difference		-0.00338575	-0.0106368	-0.0024816		-0.028735	-0.0234051	-0.00486113		-0.0181176	-0.0204212	0.0142137		-0.0312473	-0.0235924	0.00719492		-0.00551343	-0.0176296	0.0101632		0.00712056	-0.0151403	0.00905232		-0.0104774	-0.0413704	-0.0047851
	StDev	0.026066	0.0129626	0.00735576	0.0234389	0.00574486	0.00775924	0.00815508	0.00692429	0.018698	0.00899763	0.0179003	0.0107374	0.0107839	0.0197994	0.00553327	0.0260266	0.0111433	0.0116895	0.0140601	0.0175324	0.0303702	0.00623147	0.0394733	0.0175729	0.0152692	0.0182223	0.0292384	0.0161537
	T-test	*	0.850181	0.533689	0.908324	*	0.00672039	0.0152999	0.402347	*	0.205	0.243573	0.317252	*	0.0743127	0.0280083	0.681103	*	0.586112	0.163964	0.444514	*	0.711089	0.626362	0.678109	*	0.487803	0.0955584	0.728167
Atp10a	Average	0.506053	0.510734	0.508201	0.502184	0.491026	0.491381	0.493903	0.497898	0.485434	0.500794	0.517128	0.501726	0.520714	0.505322	0.496418	0.537916	0.433894	0.452969	0.422818	0.411345	0.403545	0.419882	0.396591	0.421132	0.433478	0.432599	0.418066	0.448121
	Difference		0.00468028	0.00214798	-0.00386957		0.000355702	0.00287731	0.00687274		0.0153609	0.0316943	0.0162923		-0.0153912	-0.0242961	0.0172027		0.0190743	-0.0110764	-0.0225494		0.0163371	-0.00695322	0.017587		-0.000878814	-0.0154121	0.0146437
	StDev	0.0208655	0.00584944	0.0308452	0.0375575	0.0290091	0.015369	0.0399767	0.0304317	0.0932105	0.0130978	0.0077405	0.0155105	0.0352751	0.0470975	0.035704	0.00273012	0.0250546	0.0176756	0.012456	0.00654244	0.0231779	0.0368779	0.0409695	0.0167953	0.00853678	0.0147873	0.0199023	0.0286683
	T-test	*	0.727323	0.925227	0.883592	*	0.985926	0.924487	0.791121	*	0.791461	0.588781	0.780087	*	0.674006	0.448962	0.447109	*	0.341911	0.530601	0.205974	*	0.551337	0.810683	0.347205	*	0.93325	0.285196	0.444233
Casd1	Average	0.513968	0.507803	0.504196	0.507774	0.511665	0.497889	0.504992	0.510055	0.503775	0.509535	0.511782	0.491302	0.50791	0.50464	0.501015	0.498153	0.504502	0.514216	0.51697	0.513629	0.51495	0.50973	0.521403	0.50454	0.623862	0.6213	0.630216	0.638489
	Difference		-0.0061645	-0.00977133	-0.00619408		-0.013776	-0.00667238	-0.00160963		0.00576021	0.00800773	-0.0124728		-0.00326998	-0.00689508	-0.0097563		0.00971323	0.0124672	0.0091268		-0.0052205	0.00645268	-0.0104109		-0.0025626	0.00635376	0.0146267
	StDev	0.00500504	0.0184375	0.0165006	0.0086969	0.0152991	0.0180049	0.0132056	0.00127952	0.0104233	0.0129678	0.0358794	0.0273747	0.0093715	0.0180927	0.00801439	0.0170491	0.00195191	0.0114356	0.00338427	0.00377703	0.00802813	0.0266183	0.00870224	0.0251569	0.00667744	0.0301489	0.0381472	0.00805951
	T-test	*	0.606053	0.381906	0.345217	*	0.369678	0.598035	0.864731	*	0.581044	0.729299	0.501729	*	0.794814	0.387639	0.434081	*	0.220608	0.00523404	0.0205073	*	0.761309	0.398635	0.532194	*	0.892658	0.790385	0.0727197
Ppp1r9a	Average	0.565938	0.562708	0.559117	0.579815	0.518475	0.511821	0.524347	0.511501	0.473987	0.472569	0.480744	0.471123	0.51477	0.481082	0.496562	0.492556	0.553564	0.554387	0.52242	0.536278	0.86356	0.842663	0.844927	0.868136	0.699721	0.690624	0.702654	0.735481
	Difference		-0.00322998	-0.00682072	0.0138776		-0.00665395	0.00587253	-0.00697352		-0.00141847	0.00675664	-0.00286443		-0.0336881	-0.0182075	-0.0222139		0.000823326	-0.0311445	-0.0172859		-0.0208966	-0.0186334	0.00457592		-0.00909721	0.00293212	0.0357596
	StDev	0.0090487	0.0210903	0.0306219	0.0137088	0.0117163	0.00206202	0.0304284	0.014592	0.0282923	0.00798899	0.0200059	0.016617	0.0204022	0.0215368	0.00836731	0.0230652	0.00727599	0.0254916	0.0586899	0.0136712	0.00750354	0.0128952	0.00434745	0.0119239	0.0138599	0.0217182	0.0324765	0.0307016
	T-test	*	0.819399	0.730153	0.217209	*	0.387514	0.770662	0.5538	*	0.937413	0.752543	0.887131	*	0.120602	0.225908	0.279616	*	0.959679	0.413292	0.125345	*	0.0722956	0.0204453	0.60376	*	0.573864	0.892592	0.139806
Kcnq1	Average	0.596952	0.633712	0.601675	0.596322	0.582768	0.639127	0.510551	0.539972	0.741669	0.764455	0.755607	0.758643	0.702745	0.714187	0.703385	0.709183	0.755925	0.775793	0.775783	0.763277	0.807413	0.842765	0.831928	0.808111	0.676987	0.698288	0.77407	0.673711
	Difference		0.0367599	0.00472327	-0.00062989		0.056359	-0.0722176	-0.0427963		0.0227864	0.0139379	0.0169739		0.011442	0.000640291	0.00643794		0.0198683	0.0198578	0.00735226		0.0353518	0.0245148	0.000697807		0.0213013	0.0970832	-0.00327608
	StDev	0.0412386	0.0515201	0.0166092	0.0397925	0.0353774	0.0577741	0.0970209	0.088212	0.0383641	0.0187412	0.0163726	0.00905943	0.0253876	0.041897	0.043246	0.0539583	0.0147451	0.0143478	0.00936914	0.00737645	0.0452077	0.0341339	0.0514207	0.00740591	0.041261	0.0378654	0.144877	0.0347284
	T-test	*	0.389274	0.862953	0.985723	*	0.223039	0.292466	0.479006	*	0.407618	0.593775	0.497219	*	0.706509	0.983415	0.860768	*	0.16971	0.120335	0.482988	*	0.340545	0.568737	0.980215	*	0.54601	0.326835	0.92127
Tnfrsf22	Average	0.600021	0.607806	0.599916	0.607901	0.587869	0.54364	0.537881	0.572783	0.582726	0.61569	0.59748	0.590446	0.634468	0.573046	0.61899	0.646422	0.632052	0.626995	0.631853	0.644912	0.677172	0.713154	0.767405	0.723625	0.685766	0.61985	0.639796	0.570283
	Difference		0.00778434	-0.00010596	0.0078795		-0.0442288	-0.0499879	-0.0150864		0.0329637	0.0147544	0.00772001		-0.0614222	-0.0154777	0.0119543		-0.00505728	-0.000199576	0.0128595		0.0359818	0.0902322	0.046453		-0.0659164	-0.0459701	-0.115483
	StDev	0.0208714	0.0182693	0.0271185	0.0228898	0.0393621	0.0439901	0.0265124	0.0366527	0.0145737	0.00653752	0.000469687	0.0206307	0.0422318	0.0381449	0.0438066	0.0220919	0.0201669	0.019209	0.0215367	0.00967209	0.0691609	0.0401784	0.122218	0.0982442	0.0451713	0.0441229	0.0945027	0.0576521
	T-test	*	0.652336	0.995978	0.682281	*	0.264147	0.142153	0.6525	*	0.0232821	0.154544	0.624564	*	0.134919	0.682286	0.686382	*	0.768856	0.991213	0.375691	*	0.479399	0.328114	0.539739	*	0.144872	0.489494	0.0523881
Slc22a3	Average	0.6377	0.5991	0.608767	0.672367	0.6131	0.6136	0.6758	0.648367	0.833433	0.8337	0.783067	0.840867	0.682733	0.617167	0.631333	0.669067	0.723867	0.683467	0.6816	0.636233	1	1	1	1	0.967067	0.929933	0.9703	0.857333
	Difference		-0.0386	-0.0289333	0.0346667		0.0005	0.0627	0.0352667		0.000266667	-0.0503667	0.00743333		-0.0655667	-0.0514	-0.0136667		-0.0404	-0.0422667	-0.0876333		0	0	0		-0.0371333	0.00323333	-0.109733
	StDev	0.0273293	0.0431814	0.0286105	0.0641737	0.0305246	0.0266888	0.0074054	0.0124837	0.14553	0.023425	0.0791377	0.0554374	0.052751	0.00930609	0.027801	0.0209242	0.0632774	0.0329931	0.0615263	0.0819555	5.7735e-06	0	0	0	0.0570422	0.0728983	0.0514419	0.00620027
	T-test	*	0.26089	0.274031	0.437866	*	0.983983	0.0258771	0.137636	*	0.99765	0.626308	0.938083	*	0.10133	0.209719	0.698004	*	0.382329	0.453467	0.216542	*	0.373901	0.373901	0.373901	*	0.525404	0.945379	0.0295859
Phlda2	Average	0.709742	0.665352	0.695309	0.697164	0.694961	0.699821	0.690457	0.714053	0.491725	0.560369	0.555386	0.530667	0.915415	0.929002	0.903011	0.902943	0.807142	0.735067	0.759211	0.75649	0.820706	0.837484	0.835518	0.841204	1	0.994583	0.995249	0.99126
	Difference		-0.0443903	-0.0144332	-0.0125778		0.00485978	-0.00450433	0.0190921		0.0686447	0.0636607	0.0389418		0.0135868	-0.0124042	-0.0124722		-0.0720751	-0.047931	-0.0506516		0.0167783	0.0148124	0.0204984		-0.00541703	-0.00475117	-0.00874023
	StDev	0.0382738	0.0519997	0.0355735	0.0297626	0.0188451	0.024782	0.0210435	0.0459962	0.116347	0.0299472	0.0315464	0.0681089	0.011808	0.00150157	0.00902549	0.0127538	0.0598704	0.0276459	0.0420282	0.0142063	0.0110564	0.0180223	0.0718365	0.00972097	0	0.00938257	0.00822927	0.0151385
	T-test	*	0.299565	0.657323	0.676462	*	0.800256	0.79609	0.542275	*	0.378368	0.412107	0.643135	*	0.119203	0.221816	0.281782	*	0.131287	0.319803	0.227077	*	0.241277	0.741915	0.0734258	*	0.373901	0.373901	0.373901
Gnasxl	Average	0.826229	0.809456	0.813298	0.838618	0.838121	0.823402	0.776806	0.826463	0.6577	0.707102	0.702885	0.72617	0.572448	0.515467	0.528626	0.448727	0.674735	0.736841	0.728303	0.752879	0.789366	0.702202	0.747223	0.721373	0.519653	0.506113	0.512545	0.433288
	Difference		-0.0167723	-0.0129302	0.0123896		-0.0147192	-0.061315	-0.0116577		0.0494025	0.0451849	0.0684706		-0.056981	-0.0438219	-0.123721		0.0621055	0.053568	0.0781439		-0.0871636	-0.0421425	-0.0679929		-0.0135402	-0.00710805	-0.0863647
	StDev	0.040539	0.0546194	0.0170648	0.0348845	0.0247266	0.00665348	0.0819361	0.0193715	0.0139429	0.0335927	0.00625537	0.0226161	0.0492632	0.078929	0.0763331	0.106586	0.103238	0.021402	0.0122144	0.0160946	0.0270685	0.095796	0.0777697	0.06737	0.0355094	0.0265866	0.105986	0.0320406
	T-test	*	0.691301	0.637431	0.708752	*	0.375779	0.282459	0.555334	*	0.0782914	0.00687993	0.0111284	*	0.348602	0.450453	0.142049	*	0.365286	0.422564	0.264885	*	0.203963	0.425469	0.180115	*	0.624998	0.9176	0.035266
Slc22a18	Average	0.828966	0.838137	0.872285	0.837389	0.780355	0.79986	0.765892	0.766202	0.677081	0.859986	0.684755	0.833076	0.866002	0.871695	0.868904	0.881921	0.785343	0.881183	0.870535	0.877147	0.81641	0.830619	0.838109	0.846823	1	1	1	1
	Difference		0.00917147	0.0433196	0.00842298		0.0195053	-0.0144632	-0.0141529		0.182905	0.00767371	0.155994		0.0056925	0.00290204	0.0159188		0.0958395	0.0851923	0.0918036		0.0142096	0.0216992	0.0304136		0	0	0
	StDev	0.0303516	0.0518878	0.059565	0.0218996	0.0619476	0.0368638	0.0661876	0.0287965	0.0977553	0.0296283	0.0556324	0.11084	0.0202682	0.0195075	0.012013	0.0123202	0.0450674	0.062139	0.0590412	0.0120156	0.0106543	0.00840035	0.00562482	0.023901	0	0	0	0
	T-test	*	0.804637	0.324526	0.716553	*	0.663712	0.795982	0.737854	*	0.036171	0.91163	0.141521	*	0.743647	0.841494	0.30968	*	0.0966151	0.117907	0.0270484	*	0.143875	0.035542	0.114399	*	0.373901	0.373901	0.373901
Ascl2	Average	0.841161	0.765471	0.837113	0.832391	0.770104	0.767967	0.799524	0.698419	0.521981	0.738887	0.619289	0.785706	0.70752	0.613349	0.687256	0.708553	0.684786	0.752082	0.786774	0.693767	0.992779	0.973543	0.960459	0.983623	0.907396	0.976252	1	1
	Difference		-0.07569	-0.00404817	-0.0087702		-0.00213693	0.0294201	-0.0716852		0.216907	0.0973079	0.263725		-0.0941704	-0.0202639	0.00103358		0.0672964	0.101988	0.00898097		-0.0192353	-0.0323192	-0.00915606		0.0688566	0.0926045	0.0926045
	StDev	0.0660391	0.0562515	0.0909968	0.145439	0.044967	0.109972	0.179543	0.0740923	0.284152	0.10408	0.10394	0.123902	0.04957	0.013238	0.0831816	0.0295147	0.00538739	0.0483678	0.184988	0.0232514	0.0125077	0.0268015	0.0199062	0.0142655	0.0744903	0.0411326	0	0
	T-test	*	0.205255	0.953267	0.928809	*	0.97664	0.796713	0.225252	*	0.282251	0.607194	0.214606	*	0.0335659	0.735344	0.976732	*	0.0747549	0.393877	0.550116	*	0.322979	0.0758989	0.450241	*	0.233665	0.0976257	0.0976257
Rtl1/Rtl1as	Average	0.865639	0.832268	0.819763	0.832869	0.86213	0.851136	0.864424	0.856057	0.937388	0.963319	0.968576	0.990364	0.815088	0.781175	0.833919	0.843511	0.827722	0.832194	0.875267	0.8565	0.409156	0.458578	0.426857	0.383438	1	1	1	1
	Difference		-0.033371	-0.0458751	-0.0327699		-0.0109936	0.00229439	-0.00607295		0.0259307	0.0311879	0.0529764		-0.0339135	0.0188305	0.0284232		0.00447293	0.0475456	0.0287789		0.0494214	0.0177001	-0.0257183		0	0	0
	StDev	0.0126866	0.0369212	0.00687155	0.0264845	0.0159149	0.0292382	0.0436163	0.0121052	0.0552308	0.0340289	0.0285881	0.0166892	0.00986302	0.0390322	0.0231472	0.00870467	0.0314434	0.0118768	0.0206277	0.0121738	0.0266469	0.117641	0.090917	0.0386882	0	0	0	0
	T-test	*	0.212839	0.005303	0.125411	*	0.597928	0.935903	0.626669	*	0.52682	0.434076	0.186967	*	0.218314	0.264614	0.0200797	*	0.829015	0.0937063	0.213391	*	0.517092	0.76246	0.396702	*	0.373901	0.373901	0.373901
Asb4 (b)	Average	0.916286	0.914476	0.909713	0.910939	0.852491	0.840137	0.859856	0.854027	0.599051	0.615111	0.601609	0.605251	0.702121	0.696648	0.721552	0.692653	0.817492	0.817374	0.769152	0.818523	0.738988	0.72325	0.714504	0.707215	0.721043	0.745261	0.710116	0.707229
	Difference		-0.00180945	-0.00657273	-0.00534672		-0.0123544	0.00736476	0.0015358		0.0160598	0.00255802	0.00619977		-0.00547267	0.0194311	-0.00946764		-0.000118555	-0.0483403	0.0010311		-0.015738	-0.0244843	-0.0317726		0.0242181	-0.0109263	-0.0138138
	StDev	0.0115138	0.0191403	0.0101304	0.0134791	0.0157272	0.0331499	0.0167253	0.0214944	0.0348904	0.0286967	0.0123698	0.00697598	0.0195277	0.0431377	0.0303788	0.0289238	0.0142741	0.0270455	0.08343	0.0308863	0.012123	0.0241003	0.0287075	0.023573	0.0106732	0.0531548	0.0479669	0.00288441
	T-test	*	0.895196	0.499115	0.628985	*	0.591058	0.608077	0.925248	*	0.571377	0.910501	0.777845	*	0.851104	0.404126	0.662908	*	0.994964	0.378564	0.960657	*	0.369447	0.24518	0.106496	*	0.482289	0.719749	0.0964474
Igf2r	Average	0.922179	0.931694	0.937665	0.924469	0.810347	0.825873	0.792944	0.816152	0.756277	0.775757	0.75309	0.743386	0.951515	0.954544	0.951066	0.971409	0.798959	0.811412	0.795824	0.796663	0.910096	0.900165	0.911034	0.900593	0.955624	0.9416	0.943498	0.941992
	Difference		0.00951512	0.0154863	0.0022906		0.0155259	-0.0174027	0.0058053		0.0194797	-0.00318724	-0.0128907		0.003029	-0.000449156	0.0198941		0.0124522	-0.00313586	-0.00229656		-0.00993035	0.000938668	-0.00950234		-0.0140237	-0.0121256	-0.0136317
	StDev	0.00727807	0.00262601	0.0180122	0.011355	0.0118215	0.0505179	0.134393	0.0229035	0.0138641	0.00737478	0.016741	0.0366059	0.00850295	0.00928354	0.00771045	0.0248747	0.0233021	0.00556804	0.0033158	0.00634217	0.00965914	0.0117649	0.0103551	0.010377	0.00928454	0.00771661	0.0334549	0.00695233
	T-test	*	0.100206	0.2395	0.783268	*	0.631589	0.834153	0.716332	*	0.0981405	0.812038	0.59892	*	0.69826	0.949216	0.260122	*	0.418896	0.82882	0.877159	*	0.321673	0.914127	0.310225	*	0.114542	0.577875	0.111503
H19	Average	0.956288	0.961109	0.965938	0.972079	0.962842	0.976365	0.960204	0.961109	0.975355	0.972578	0.976834	0.987912	0.958805	0.933827	0.925695	0.930844	0.967997	0.959121	0.970669	0.979289	0.937641	0.943904	0.948923	0.955982	0.949794	0.975789	0.945654	0.985676
	Difference		0.00482173	0.00965025	0.0157913		0.0135227	-0.00263833	-0.00173306		-0.00277662	0.00147977	0.0125572		-0.024978	-0.0331096	-0.0279609		-0.00887637	0.00267154	0.0112919		0.0062633	0.0112825	0.0183414		0.0259943	-0.00414035	0.0358815
	StDev	0.01768	0.0116877	0.00378336	0.00624934	0.0127531	0.0204806	0.00833186	0.0116312	0.0213491	0.0239991	0.0201565	0.0209373	0.0142888	0.0452152	0.031539	0.04454	0.00669392	0.00702186	0.0048007	0.017983	0.0141508	0.0186892	0.00374652	0.00151881	0.0118651	0.0214211	0.027761	0.0248102
	T-test	*	0.713649	0.407563	0.218434	*	0.386626	0.779138	0.870384	*	0.888228	0.934633	0.507295	*	0.413195	0.173012	0.358988	*	0.188196	0.60428	0.365707	*	0.667583	0.252799	0.0893968	*	0.139822	0.823911	0.0866967
Meg3	Average	0.959244	0.967326	0.955189	0.951522	0.98712	0.979291	0.977666	0.980705	0.978203	1	1	0.98645	0.981588	0.968499	0.964623	1	0.973429	0.95404	0.966586	0.967371	0.980175	0.99136	0.980317	0.977846	0.949016	0.960587	0.955333	0.961856
	Difference		0.00808205	-0.00405492	-0.00772275		-0.007829	-0.00945397	-0.00641549		0.0217965	0.0217965	0.00824623		-0.0130894	-0.0169649	0.0184117		-0.0193891	-0.00684325	-0.00605802		0.0111848	0.000142416	-0.00232847		0.0115704	0.00631683	0.0128394
	StDev	0.00544166	0.0285238	0.00985891	0.00983616	0.0223082	0.0181064	0.0195925	0.0168795	0.0377527	0	0	0.0234698	0.0159482	0.00980924	0.0186766	0	0.0230333	0.0212875	0.0289552	0.0126082	0.017501	0.0149653	0.0181209	0.0215688	0.00601272	0.00734059	0.0125371	0.00264849
	T-test	*	0.654945	0.566636	0.299869	*	0.661547	0.61064	0.711491	*	0.373901	0.373901	0.764071	*	0.292596	0.297588	0.116169	*	0.344589	0.764736	0.70987	*	0.447535	0.992656	0.891577	*	0.102256	0.475356	0.0276636
Nesp	Average	0.986601	1	1	1	0.883534	0.889431	0.881884	0.841817	0.549999	0.543419	0.613925	0.578042	0.810672	0.745508	0.743904	0.696878	0.743632	0.680794	0.704445	0.645298	0.801718	0.750966	0.794816	0.67426	1	0.984335	0.963948	1
	Difference		0.0133987	0.0133987	0.0133987		0.00589713	-0.00165004	-0.0417166		-0.00657956	0.0639265	0.0280432		-0.0651642	-0.0667685	-0.113794		-0.0628377	-0.0391864	-0.0983335		-0.0507517	-0.006902	-0.127458		-0.0156654	-0.0360517	0
	StDev	0.0232073	0	0	0	0.0478551	0.057197	0.130804	0.135937	0.177779	0.127322	0.0273361	0.0346801	0.0564238	0.111529	0.0906249	0.118392	0.0787062	0.0946309	0.0993442	0.0646337	0.0491712	0.0492761	0.0712854	0.0492201	0	0.0271333	0.031247	0
	T-test	*	0.373901	0.373901	0.373901	*	0.897678	0.984612	0.642443	*	0.960935	0.571469	0.801835	*	0.417581	0.339612	0.207303	*	0.426506	0.620683	0.169773	*	0.275272	0.896875	0.033757	*	0.373901	0.116331	0.373901
Zim1	Average	1	1	1	1	0.966816	0.964655	0.942973	0.959288	0.948517	1	0.97255	0.989612	1	1	1	0.987677	1	0.980732	1	0.98365	0.903445	0.929327	0.926113	0.908191	0.969494	0.941795	0.939167	0.923402
	Difference		0	0	0		-0.00216042	-0.0238422	-0.00752729		0.0514829	0.0240324	0.0410948		0	0	-0.0123229		-0.0192684	0	-0.0163499		0.0258817	0.0226685	0.00474616		-0.0276992	-0.0303275	-0.0460921
	StDev	0	0	0	0	0.0324401	0.0356572	0.0589428	0.0380754	0.0508167	0	0.0240764	0.0179926	0	0	0	0.0213439	0	0.0182571	0	0.0283189	0.0209713	0.0664687	0.00601965	0.0318544	0.0528372	0.0132584	0.00595217	0.0280295
	T-test	*	0.373901	0.373901	0.373901	*	0.941855	0.572542	0.807236	*	0.154158	0.500245	0.257195	*	0.373901	0.373901	0.373901	*	0.141557	0.373901	0.373901	*	0.555127	0.146315	0.839884	*	0.428216	0.379121	0.252863
