# Supplementary material for: Deleterious effects of endocrine disruptors are corrected in the mammalian germline by epigenome reprogramming
Source: Genome Biol. 2015 Mar 27;16(1):59. doi: 10.1186/s13059-015-0619-z (PMC4376074; doi:10.1186/s13059-015-0619-z)
Supplement: Additional file 6: — No transgenerational epigenetic aberrations are detectable at imprinted DMRs after in utero ED exposure. Samples (groups 5 to 8) were analyzed from the MIRA-chip experiment conducted using the custom imprinting arrays (Additional file 7). The average MIRA/input log2 ratios (n = 3 for MGC and n = 2 for sperm) were measured along known imprinted DMRs (column A), at the chromosomal locations indicated (columns B to D). The average values of two conditions were compared to detect changes along these DMRs with the cutoff values of ±5% and P <0.05. In the following columns the MIRA/input log2 ratios of each individual sample are also provided together with standard deviation values of the Student’s t-test. [file 13059_2015_619_MOESM6_ESM.xlsx]

## Sheet: DMRs
DMR	chr	start	end	Average	Average	Average	Average		Average	Average	Average	Average		Average	Average	Average	Average		Difference	Difference		Difference	Difference		Difference	Difference	Difference	Difference		p-value	p-value		p-value	p-value		p-value	p-value	p-value	p-value	p-value			probeMean	probeMean	probeMean	probeMean	probeMean	probeMean	probeMean
				G1R_MGC_OIL	G1R_MGC_BPA	G1R_MGC_DEHP	G1R_MGC_VZ		G2R_MGC_OIL	G2R_MGC_BPA	G2R_MGC_DEHP	G2R_MGC_VZ		G1R_SPERM_OIL	G1R_SPERM_VZ	G2R_SPERM_OIL	G2R_SPERM_VZ		G1R_MGC_BPA	G2R_MGC_BPA		G1R_MGC_DEHP	G2R_MGC_DEHP		G1R_MGC_VZ	G2R_MGC_VZ	G1R_SPERM_VZ	G2R_SPERM_VZ		G1R_MGC_BPA	G2R_MGC_BPA		G1R_MGC_DEHP	G2R_MGC_DEHP		G1R_MGC_VZ	G2R_MGC_VZ	G1R_SPERM_VZ	G2R_SPERM_VZ				G1R_MGC_OIL_1	G1R_MGC_OIL_2	G1R_MGC_OIL_3	G1R_MGC_BPA_1	G1R_MGC_BPA_2	G1R_MGC_BPA_3	G1R_MGC_DEHP_1
Zdbf2_3	chr1	63314244	63315360	1.58421	1.49525	1.38211	1.51431		1.05082	1.06729	1.13817	1.03222		1.79745	1.77733	1.82408	1.89958		-0.0889638	0.0164721		-0.202101	0.0873492		-0.0698961	-0.0185926	-0.0201191	0.0755026		0.503201	0.957417		0.180941	0.571852		0.525685	0.754939	0.875453	0.338627				1.48737	1.53492	1.73035	1.35383	1.45464	1.67727	1.50988
H19_Igf2_ICR	chr7	149766000	149768400	1.43689	1.5109	1.56698	1.40941		1.41152	1.39747	1.57899	1.71249		1.81032	1.71741	1.61504	1.69768		0.0740113	-0.0140459		0.130098	0.167476		-0.0274754	0.300973	-0.0929089	0.0826334		0.0620053	0.933952		0.164134	0.353422		0.769682	0.171641	0.450998	0.285402				1.38141	1.46155	1.46769	1.52544	1.50006	1.5072	1.58622
Dlk1_Gtl2	chr12	110762703	110773093	1.13715	1.12918	1.02468	1.14485		1.06955	1.14983	1.17725	1.13978		0.758223	0.754327	0.637614	0.647772		-0.00797051	0.0802768		-0.112466	0.107704		0.00770223	0.0702291	-0.00389589	0.0101578		0.843273	0.388684		0.116837	0.349092		0.879188	0.35182	0.96294	0.868011				1.1	1.20664	1.1048	1.1012	1.1348	1.15153	1.07449
Zdbf2_2	chr1	63310052	63312120	0.939514	0.871467	0.821267	0.989454		0.546165	0.583359	0.55952	0.57742		1.3169	1.32985	1.38361	1.43561		-0.0680468	0.0371939		-0.118247	0.0133557		0.0499396	0.0312548	0.0129551	0.0520031		0.769532	0.789676		0.59612	0.922584		0.794995	0.862855	0.715365	0.599404				0.811049	1.2662	0.741297	1.01981	0.588655	1.00593	1.062
Zdbf2_1	chr1	63305567	63307885	0.461786	0.606818	0.556933	0.53488		0.58189	0.545278	0.753052	0.679261		0.777215	0.765319	1.02001	0.774357		0.145033	-0.0366117		0.0951477	0.171163		0.0730946	0.0973712	-0.0118958	-0.245653		0.179126	0.408825		0.357114	0.400674		0.453775	0.292573	0.753099	0.344838				0.299276	0.512896	0.573185	0.597469	0.666861	0.556124	0.617494
Rasgrf1	chr9	89767090	89775128	0.328548	0.454021	0.349813	0.361786		0.252541	0.113537	0.154396	0.183923		0.251427	0.209717	0.233699	0.0925618		0.125472	-0.139003		0.021265	-0.0981449		0.0332373	-0.0686179	-0.0417099	-0.141137		0.0217414	0.0133146	BPA MGC G2-G3	0.763106	0.268734		0.43278	0.210442	0.553076	0.166413				0.358214	0.27907	0.348361	0.41445	0.451281	0.496331	0.437232
H19_Igf2_gDMR	chr7	149764673	149771930	0.235778	0.22045	0.332484	0.242391		0.254523	0.172714	0.304355	0.300988		0.480984	0.437133	0.453382	0.438948		-0.0153279	-0.0818089		0.0967055	0.0498324		0.00661294	0.0464652	-0.0438512	-0.0144341		0.767006	0.478149		0.0419399	0.357452		0.917661	0.641773	0.238909	0.704176				0.192682	0.277363	0.23729	0.292609	0.220546	0.148197	0.35548
Inpp5f_v2	chr7	135831365	135833651	0.0236212	0.0531133	-0.163748	0.0563343		-0.114458	0.0818382	-0.0941344	-0.0685553		0.239627	0.412849	0.166847	0.253189		0.0294922	0.196296		-0.187369	0.0203238		0.0327131	0.0459029	0.173222	0.0863421		0.89455	0.252358		0.108181	0.779408		0.773535	0.78489	0.178632	0.450279				-0.0753679	0.0243253	0.121906	-0.34444	0.303302	0.200478	-0.222113
Meg1_Grb10	chr11	11925127	11927100	-0.0322812	-0.225659	-0.384594	-0.171839		-0.603546	-0.136315	-0.777515	-0.246591		-0.200678	-0.491747	-0.472117	-0.439368		-0.193378	0.467232		-0.352313	-0.173969		-0.139558	0.356955	-0.291069	0.0327493		0.500435	0.00377617		0.163031	0.429979		0.337127	0.0665917	0.0437312	0.785293				-0.26624	0.0127908	0.156605	-0.632245	0.163956	-0.208687	-0.418355
Peg10	chr6	4696743	4699483	-0.039039	-0.209694	-0.320779	-0.125424		0.0155877	-0.0149004	-0.343644	-0.0821812		-0.19259	-0.337578	-0.452392	-0.512552		-0.170655	-0.030488		-0.28174	-0.359232		-0.0863852	-0.0977689	-0.144989	-0.0601601		0.498712	0.884679		0.104679	0.152241		0.58967	0.700879	0.192288	0.778078				-0.253681	-0.0354632	0.172027	-0.566147	0.101295	-0.164231	-0.327594
Nap1l5_Herc3	chr6	58856078	58857635	-0.102745	-0.314787	-0.48096	-0.0688046		-0.28425	-0.369024	-0.635682	-0.206171		-0.190222	-0.372879	-0.739884	-0.522635		-0.212042	-0.0847732		-0.378215	-0.351432		0.0339406	0.0780798	-0.182657	0.217249		0.577382	0.765657		0.185005	0.137299		0.888657	0.785155	0.461462	0.206274				-0.512207	-0.0503843	0.254356	-0.812861	-0.246321	0.11482	-0.627701
Igf2r	chr17	12934169	12935816	-0.250951	-0.558506	-0.749586	-0.571006		-0.494165	-0.226869	-0.54304	-0.357018		-0.23645	-0.366769	-0.426144	-0.169235		-0.307554	0.267296		-0.498635	-0.0488744		-0.320055	0.137148	-0.130319	0.256909		0.170473	0.257506		0.0396571	0.651461		0.0558354	0.572132	0.0175971	0.0682639				-0.334922	-0.32565	-0.0922823	-0.820272	-0.605375	-0.249869	-0.862406
Zac1	chr10	12809697	12812131	-0.270033	-0.345485	-0.386948	-0.285726		-0.414182	-0.333265	-0.685669	-0.300239		-0.360441	-0.536769	-0.618627	-0.410745		-0.0754517	0.0809165		-0.116915	-0.271487		-0.0156931	0.113943	-0.176329	0.207882		0.804994	0.674321		0.484236	0.165197		0.942168	0.533519	0.212775	0.314209				-0.466093	-0.21787	-0.126137	-0.845545	-0.259804	0.0688937	-0.565934
Gnas1A	chr2	174150877	174154638	-0.319269	-0.260512	-0.224182	-0.313587		-0.449598	-0.225071	-0.571376	-0.353046		-0.786795	-0.727724	-0.936894	-0.929262		0.058757	0.224527		0.095087	-0.121778		0.00568251	0.0965526	0.059071	0.00763286		0.775392	0.417347		0.451013	0.59788		0.956076	0.746331	0.314645	0.947843				-0.455492	-0.149447	-0.352869	-0.577119	0.00597219	-0.210391	-0.208813
Peg3_Usp29	chr7	6679787	6684257	-0.497286	-0.855644	-0.892007	-0.662838		-0.616931	-0.404885	-0.829109	-0.547914		-0.700067	-0.584586	-0.899534	-0.722263		-0.358358	0.212046		-0.394721	-0.212178		-0.165552	0.0690177	0.115481	0.177271		0.163621	0.221249		0.039302	0.186222		0.118341	0.669378	0.39224	0.209882				-0.579522	-0.36374	-0.548596	-1.16682	-0.484478	-0.915636	-0.958088
Nnat	chr2	157384621	157386876	-0.529621	-0.552455	-0.66894	-0.344146		-0.452455	-0.543845	-0.641487	-0.491488		-0.400828	-0.648015	-0.65789	-0.636033		-0.0228332	-0.0913902		-0.139319	-0.189032		0.185475	-0.039033	-0.247187	0.0218571		0.93357	0.705201		0.382814	0.41456		0.426254	0.908635	0.192347	0.926781				-0.70574	-0.56683	-0.316295	-1.01394	-0.3275	-0.315925	-0.595642
Peg1_Mest	chr6	30684932	30689966	-0.608625	-0.561263	-0.720875	-0.445219		-0.587973	-0.348467	-0.79402	-0.416274		-0.568721	-0.447192	-0.655443	-0.674047		0.0473619	0.239506		-0.11225	-0.206047		0.163406	0.171699	0.121529	-0.0186038		0.84962	0.226626		0.657841	0.0779162		0.419894	0.462818	0.376493	0.929587				-0.884102	-0.60512	-0.336654	-0.856645	-0.257994	-0.569151	-0.934728
Nespas_Gnasxl	chr2	174119863	174126564	-0.609007	-0.654562	-0.715548	-0.547871		-0.529024	-0.339887	-0.76773	-0.464499		-0.478402	-0.600486	-0.759314	-0.73515		-0.0455553	0.189136		-0.106541	-0.238707		0.0611359	0.0645242	-0.122085	0.0241643		0.877614	0.196448		0.628679	0.106482		0.785164	0.741575	0.129753	0.909102				-0.978496	-0.340054	-0.50847	-1.00631	-0.308586	-0.648794	-0.689961
Impact	chr18	13130435	13133510	-0.646288	-0.774546	-0.973387	-0.66606		-0.592442	-0.3144	-0.914083	-0.456994		-0.501768	-0.689632	-0.711476	-0.561013		-0.128259	0.278042		-0.327099	-0.321641		-0.0197728	0.135448	-0.187864	0.150463		0.670965	0.397658		0.253812	0.289305		0.931708	0.71231	0.0263654	0.458533				-1.0705	-0.383034	-0.48533	-1.10209	-0.47814	-0.743411	-1.03018
Peg13_Trappc9	chr15	72639497	72641974	-0.765452	-1.00672	-0.890708	-0.766798		-0.663988	-0.450236	-0.878825	-0.408376		-0.949565	-0.801105	-1.08175	-0.95893		-0.241265	0.213753		-0.125256	-0.214836		-0.00134585	0.255612	0.14846	0.122821		0.572714	0.214576		0.73169	0.304875		0.997321	0.22064	0.567415	0.26896				-1.4048	-0.281819	-0.60974	-1.39193	-0.675509	-0.952713	-0.991017
Snrpn_Snurf	chr7	67147381	67151583	-0.863146	-0.967832	-0.899418	-0.977792		-0.752831	-0.70776	-0.976102	-0.798598		-0.585411	-0.511628	-0.813781	-0.690832		-0.104687	0.0450706		-0.0362722	-0.223271		-0.114646	-0.0457677	0.0737826	0.122949		0.530551	0.79103		0.443901	0.071955		0.248247	0.834372	0.642148	0.422269				-0.871784	-0.87592	-0.841733	-1.27235	-0.811106	-0.820043	-0.898963
Mcts2_H13	chr2	152511536	152513972	-1.11381	-1.1734	-1.30942	-1.05765		-0.985278	-0.725491	-1.10399	-0.642187		-0.415455	-0.398582	-0.465808	-0.279193		-0.0595911	0.259788		-0.195612	-0.118708		0.0561559	0.343091	0.0168731	0.186616		0.782507	0.0686927		0.147989	0.326258		0.748222	0.0137046	0.923677	0.0304364				-1.1654	-1.22796	-0.94807	-1.53838	-1.01805	-0.963769	-1.42764
Slc38a4	chr15	96884731	96887330	-1.12478	-1.05431	-1.1441	-0.963847		-1.06806	-1.0015	-1.03725	-1.11006		-0.634038	-0.63445	-0.816241	-0.688226		0.0704778	0.0665587		-0.0193186	0.0308157		0.160937	-0.041999	-0.000411843	0.128015		0.812491	0.770599		0.932733	0.906525		0.519081	0.861836	0.99381	0.514701				-1.51862	-0.790969	-1.06477	-1.34274	-0.723794	-1.09639	-1.09281
U2af1_rs1	chr11	22871610	22874212	-1.30585	-1.36572	-1.24453	-1.20484		-1.34427	-0.98298	-1.525	-1.02424		-0.988441	-0.756683	-0.979273	-0.896005		-0.0598783	0.361293		0.0613151	-0.180727		0.101007	0.32003	0.231758	0.0832677		0.837059	0.170263		0.815992	0.316863		0.707855	0.247358	0.479914	0.508154				-1.66644	-1.21981	-1.03129	-1.71243	-1.02855	-1.3562	-1.28613
Kcnq1ot1	chr7	150480736	150482810	-1.46236	-1.49448	-1.66755	-1.4617		-1.73456	-1.7462	-1.93551	-1.09505		-1.51164	-1.55679	-1.71892	-1.16158		-0.0321122	-0.0116438		-0.205189	-0.200952		0.000667923	0.639506	-0.0451529	0.557342		0.920541	0.97741		0.689007	0.599095		0.998285	0.291367	0.873437	0.079007				-2.02471	-1.22642	-1.13596	-1.69038	-1.317	-1.47604	-1.94807
				PAT DMR MIRA ratios are positive.															No MAT DMR had increased DNA methylation more than 5% with a p-value<0.05.
				MAT DMR MIRA ratios are negative.															In G1R no PAT DMR had decreased DNA methylation more than 5% with a p-value<0.05.
																			No transgenerational inheritance was detected in the same direction with a change >5% p<0.05
[truncated: 37 more columns]
