# Supplementary material for: Deleterious effects of endocrine disruptors are corrected in the mammalian germline by epigenome reprogramming
Source: Genome Biol. 2015 Mar 27;16(1):59. doi: 10.1186/s13059-015-0619-z (PMC4376074; doi:10.1186/s13059-015-0619-z)
Supplement: Additional file 7: — List of MIRA-chip and Affymetrix samples. [file 13059_2015_619_MOESM7_ESM.xlsx]

## Sheet: Samples MIRA-chip
Sample Group	Sample ID	Array	Cell Type	Generation	Treatment	Mouse Cross	Timepoint	Chip ID at hybridization
	(Chip_Generation_Cell type_treatment_replicate)
Group 1 ( CpG, male germ cell, G1R)	CpG_G1R_MGC_OIL_1	CpG-promoter	Prospermatogonia	G1R	OIL control	FVB x OG2	17.5 dpc	A-G0-Oil-1_532_561514_2013-02-01
	CpG_G1R_MGC_OIL_2	CpG-promoter	Prospermatogonia	G1R	OIL control	FVB x OG2	17.5 dpc	D-G0-OIL-2_532_561556_2013-02-01
	CpG_G1R_MGC_OIL_3	CpG-promoter	Prospermatogonia	G1R	OIL control	FVB x OG2	17.5 dpc	I-G0-OIL-3_532_563669_2013-02-02
	CpG_G1R_MGC_BPA_1	CpG-promoter	Prospermatogonia	G1R	BPA	FVB x OG2	17.5 dpc	E-G0-BPA-1_532_561556_2013-02-01
	CpG_G1R_MGC_BPA_2	CpG-promoter	Prospermatogonia	G1R	BPA	FVB x OG2	17.5 dpc	B-G0-BPA-2_532_561514_2013-02-01
	CpG_G1R_MGC_BPA_3	CpG-promoter	Prospermatogonia	G1R	BPA	FVB x OG2	17.5 dpc	L-G0-BPA-3_532_561515_2013-02-02
	CpG_G1R_MGC_VZ_1	CpG-promoter	Prospermatogonia	G1R	VZ	FVB x OG2	17.5 dpc	C-G0-VZ-1_532_561514_2013-02-01
	CpG_G1R_MGC_VZ_2	CpG-promoter	Prospermatogonia	G1R	VZ	FVB x OG2	17.5 dpc	G-G0-VZ-2_532_563669_2013-02-02
	CpG_G1R_MGC_VZ_3	CpG-promoter	Prospermatogonia	G1R	VZ	FVB x OG2	17.5 dpc	J-G0-VZ-3_532_561515_2013-02-02
	CpG_G1R_MGC_DEHP_1	CpG-promoter	Prospermatogonia	G1R	DEHP	FVB x OG2	17.5 dpc	F-G0-DEHP-1_532_561556_2013-02-01
	CpG_G1R_MGC_DEHP_2	CpG-promoter	Prospermatogonia	G1R	DEHP	FVB x OG2	17.5 dpc	K-G0-DEHP-2_532_561515_2013-02-02
	CpG_G1R_MGC_DEHP_3	CpG-promoter	Prospermatogonia	G1R	DEHP	FVB x OG2	17.5 dpc	H-G0-DEHP-3_532_563669_2013-02-02
Group 2 (CpG, male germ cell, G2R)	CpG_G2R_MGC_OIL_1	CpG-promoter	Prospermatogonia	G2R	OIL control	OG2 x FVB	17.5 dpc	M-G1-OIL-1_532_561514_2013-02-14
	CpG_G2R_MGC_OIL_2	CpG-promoter	Prospermatogonia	G2R	OIL control	OG2 x FVB	17.5 dpc	P-G1-OIL-2_532_561556_2013-02-14
	CpG_G2R_MGC_OIL_3	CpG-promoter	Prospermatogonia	G2R	OIL control	OG2 x FVB	17.5 dpc	U-G1-OIL-3_532_563669_2013-02-15
	CpG_G2R_MGC_BPA_1	CpG-promoter	Prospermatogonia	G2R	BPA	OG2 x FVB	17.5 dpc	Q-G1-BPA-1_532_561556_2013-02-14
	CpG_G2R_MGC_BPA_2	CpG-promoter	Prospermatogonia	G2R	BPA	OG2 x FVB	17.5 dpc	N-G1-BPA-2_532_561514_2013-02-14
	CpG_G2R_MGC_BPA_3	CpG-promoter	Prospermatogonia	G2R	BPA	OG2 x FVB	17.5 dpc	X-G1-BPA-3_532_561515_2013-02-15
	CpG_G2R_MGC_VZ_1	CpG-promoter	Prospermatogonia	G2R	VZ	OG2 x FVB	17.5 dpc	O-G1-VZ-1_532_561514_2013-02-14
	CpG_G2R_MGC_VZ_2	CpG-promoter	Prospermatogonia	G2R	VZ	OG2 x FVB	17.5 dpc	S-G1-VZ-2_532_563669_2013-02-15
	CpG_G2R_MGC_VZ_3	CpG-promoter	Prospermatogonia	G2R	VZ	OG2 x FVB	17.5 dpc	V-G1-VZ-3_532_561515_2013-02-15
	CpG_G2R_MGC_DEHP_1	CpG-promoter	Prospermatogonia	G2R	DEHP	OG2 x FVB	17.5 dpc	R-G1-DEHP-1_532_561556_2013-02-14
	CpG_G2R_MGC_DEHP_2	CpG-promoter	Prospermatogonia	G2R	DEHP	OG2 x FVB	17.5 dpc	W-G1-DEHP-2_532_561515_2013-02-15
	CpG_G2R_MGC_DEHP_3	CpG-promoter	Prospermatogonia	G2R	DEHP	OG2 x FVB	17.5 dpc	T-G1-DEHP-3_532_563669_2013-02-15
Group 3 (CpG, sperm G1R)	CpG_G1R_SPERM_OIL_1	CpG-promoter	Spermatozoa	G1R	OIL control	FVB	Adult	1-G1-OIL-2-SPERM_532_561558_2013-04-09
	CpG_G1R_SPERM_OIL_2	CpG-promoter	Spermatozoa	G1R	OIL control	FVB	Adult	2-G1-OIL-7-SPERM_532_561558_2013-04-09
	CpG_G1R_SPERM_VZ_1	CpG-promoter	Spermatozoa	G1R	VZ	FVB	Adult	3-G1-VZ-1-SPERM_532_561558_2013-04-09
	CpG_G1R_SPERM_VZ_2	CpG-promoter	Spermatozoa	G1R	VZ	FVB	Adult	4-G1-VZ-2-SPERM_532_563508_2013-04-09
Group 4 (CpG, sperm G2R)	CpG_G2R_SPERM_OIL_1	CpG-promoter	Spermatozoa	G2R	OIL control	FVB	Adult	5-G2-OIL-8-SPERM_532_563508_2013-04-09
	CpG_G2R_SPERM_OIL_2	CpG-promoter	Spermatozoa	G2R	OIL control	FVB	Adult	6-G2-OIL-1-SPERM_532_563508_2013-04-09
	CpG_G2R_SPERM_VZ_1	CpG-promoter	Spermatozoa	G2R	VZ	FVB	Adult	7-G2-VZ-2-SPERM_532_561546_2013-04-09
	CpG_G2R_SPERM_VZ_2	CpG-promoter	Spermatozoa	G2R	VZ	FVB	Adult	8-G2-VZ-3-SPERM_532_561546_2013-04-09
Group 5 (Custom, male germ cell, G1R)	Imprinting_G1R_MGC_OIL_1	Custom Imprinting	Prospermatogonia	G1R	OIL control	FVB x OG2	17.5 dpc	A-G0-Oil-1_532_561572_2013-02-01
	Imprinting_G1R_MGC_OIL_2	Custom Imprinting	Prospermatogonia	G1R	OIL control	FVB x OG2	17.5 dpc	D-G0-OIL-2_532_561502_2013-02-01
	Imprinting_G1R_MGC_OIL_3	Custom Imprinting	Prospermatogonia	G1R	OIL control	FVB x OG2	17.5 dpc	I-G0-OIL-3_532_561573_2013-02-02
	Imprinting_G1R_MGC_BPA_1	Custom Imprinting	Prospermatogonia	G1R	BPA	FVB x OG2	17.5 dpc	E-G0-BPA-1_532_561502_2013-02-01
	Imprinting_G1R_MGC_BPA_2	Custom Imprinting	Prospermatogonia	G1R	BPA	FVB x OG2	17.5 dpc	B-G0-BPA-2_532_561572_2013-02-01
	Imprinting_G1R_MGC_BPA_3	Custom Imprinting	Prospermatogonia	G1R	BPA	FVB x OG2	17.5 dpc	L-G0-BPA-3_532_563671_2013-02-02
	Imprinting_G1R_MGC_VZ_1	Custom Imprinting	Prospermatogonia	G1R	VZ	FVB x OG2	17.5 dpc	C-G0-VZ-1_532_561572_2013-02-01
	Imprinting_G1R_MGC_VZ_2	Custom Imprinting	Prospermatogonia	G1R	VZ	FVB x OG2	17.5 dpc	G-G0-VZ-2_532_561573_2013-02-02
	Imprinting_G1R_MGC_VZ_3	Custom Imprinting	Prospermatogonia	G1R	VZ	FVB x OG2	17.5 dpc	J-G0-VZ-3_532_563671_2013-02-02
	Imprinting_G1R_MGC_DEHP_1	Custom Imprinting	Prospermatogonia	G1R	DEHP	FVB x OG2	17.5 dpc	F-G0-DEHP-1_532_561502_2013-02-01
	Imprinting_G1R_MGC_DEHP_2	Custom Imprinting	Prospermatogonia	G1R	DEHP	FVB x OG2	17.5 dpc	K-G0-DEHP-2_532_563671_2013-02-02
	Imprinting_G1R_MGC_DEHP_3	Custom Imprinting	Prospermatogonia	G1R	DEHP	FVB x OG2	17.5 dpc	H-G0-DEHP-3_532_561573_2013-02-02
Group 6 (Custom, male germ cell, G2R)	Imprinting_G2R_MGC_OIL_1	Custom Imprinting	Prospermatogonia	G2R	OIL control	OG2 x FVB	17.5 dpc	M-G1-OIL-1_532_561572_2013-02-14
	Imprinting_G2R_MGC_OIL_2	Custom Imprinting	Prospermatogonia	G2R	OIL control	OG2 x FVB	17.5 dpc	P-G1-OIL-2_532_561502_2013-02-14
	Imprinting_G2R_MGC_OIL_3	Custom Imprinting	Prospermatogonia	G2R	OIL control	OG2 x FVB	17.5 dpc	U-G1-OIL-3_532_563671_2013-02-16
	Imprinting_G2R_MGC_BPA_1	Custom Imprinting	Prospermatogonia	G2R	BPA	OG2 x FVB	17.5 dpc	Q-G1-BPA-1_532_561502_2013-02-14
	Imprinting_G2R_MGC_BPA_2	Custom Imprinting	Prospermatogonia	G2R	BPA	OG2 x FVB	17.5 dpc	N-G1-BPA-2_532_561572_2013-02-14
	Imprinting_G2R_MGC_BPA_3	Custom Imprinting	Prospermatogonia	G2R	BPA	OG2 x FVB	17.5 dpc	X-G1-BPA-3_532_563671_2013-02-15
	Imprinting_G2R_MGC_VZ_1	Custom Imprinting	Prospermatogonia	G2R	VZ	OG2 x FVB	17.5 dpc	O-G1-VZ-1_532_561572_2013-02-14
	Imprinting_G2R_MGC_VZ_2	Custom Imprinting	Prospermatogonia	G2R	VZ	OG2 x FVB	17.5 dpc	S-G1-VZ-2_532_563671_2013-02-16
	Imprinting_G2R_MGC_VZ_3	Custom Imprinting	Prospermatogonia	G2R	VZ	OG2 x FVB	17.5 dpc	V-G1-VZ-3_532_563671_2013-02-15
	Imprinting_G2R_MGC_DEHP_1	Custom Imprinting	Prospermatogonia	G2R	DEHP	OG2 x FVB	17.5 dpc	R-G1-DEHP-1_532_561502_2013-02-14
	Imprinting_G2R_MGC_DEHP_2	Custom Imprinting	Prospermatogonia	G2R	DEHP	OG2 x FVB	17.5 dpc	W-G1-DEHP-2_532_563671_2013-02-15
	Imprinting_G2R_MGC_DEHP_3	Custom Imprinting	Prospermatogonia	G2R	DEHP	OG2 x FVB	17.5 dpc	T-G1-DEHP-3_532_563671_2013-02-16
Group 7 (Custom, sperm G1R)	Imprinting_G1R_SPERM_OIL_1	Custom Imprinting	Spermatozoa	G1R	OIL control	FVB	Adult	1-G1-OIL-2-SPERM-CH_532_561550_2013-04-09
	Imprinting_G1R_SPERM_OIL_2	Custom Imprinting	Spermatozoa	G1R	OIL control	FVB	Adult	2-G1-OIL-7-SPERM-CH_532_561550_2013-04-09
	Imprinting_G1R_SPERM_VZ_1	Custom Imprinting	Spermatozoa	G1R	VZ	FVB	Adult	3-G1-VZ-1-SPERM-CH_532_561550_2013-04-09
	Imprinting_G1R_SPERM_VZ_2	Custom Imprinting	Spermatozoa	G1R	VZ	FVB	Adult	4-G1-VZ-2-SPERM-CH_532_561559_2013-04-09
Group 8 (Custom, sperm G2R)	Imprinting_G2R_SPERM_OIL_1	Custom Imprinting	Spermatozoa	G2R	OIL control	FVB	Adult	5-G2-OIL-8-SPERM-CH_532_561559_2013-04-09
	Imprinting_G2R_SPERM_OIL_2	Custom Imprinting	Spermatozoa	G2R	OIL control	FVB	Adult	6-G2-OIL-1-SPERM-CH_532_561559_2013-04-09
	Imprinting_G2R_SPERM_VZ_1	Custom Imprinting	Spermatozoa	G2R	VZ	FVB	Adult	7-G2-VZ-2-SPERM-CH_532_563562_2013-04-09
	Imprinting_G2R_SPERM_VZ_2	Custom Imprinting	Spermatozoa	G2R	VZ	FVB	Adult	8-G2-VZ-3-SPERM-CH_532_563562_2013-04-09

## Sheet: Samples Affymetrix
Sample name	Treatment in G0 mother	Sex	Replicate Number	Age of fetus	Genotype	Generation of mother	Generation of fetuls	Generation of germ cell	Sample run name
G1R Oil F1	Oil	Female	1	17.5 dpc	FVBxOG2	G0	G1	G1R	F752_2_Oil.F.12.CEL
G1R Oil F2	Oil	Female	2	17.5 dpc	FVBxOG2	G0	G1	G1R	F754_4_Oil.F.14.CEL
G1R Oil F3	Oil	Female	3	17.5 dpc	FVBxOG2	G0	G1	G1R	F756_6_Oil.F.10.CEL
G1R BPA F1	BPA	Female	1	17.5 dpc	FVBxOG2	G0	G1	G1R	F758_8_BPA.F.4.CEL
G1R BPA F2	BPA	Female	2	17.5 dpc	FVBxOG2	G0	G1	G1R	F760_10_BPA.F.6.CEL
G1R BPA F3	BPA	Female	3	17.5 dpc	FVBxOG2	G0	G1	G1R	F762_12_BPA.F.8.CEL
G1R DEHP F1	DEHP	Female	1	17.5 dpc	FVBxOG2	G0	G1	G1R	F766_16R_DEHP.F.37.CEL
G1R DEHP F2	DEHP	Female	2	17.5 dpc	FVBxOG2	G0	G1	G1R	F768_18_DEHP.F.28.CEL
G1R VZ F1	VZ	Female	1	17.5 dpc	FVBxOG2	G0	G1	G1R	F770_20R_VZ.F.39.CEL
G1R VZ F2	VZ	Female	2	17.5 dpc	FVBxOG2	G0	G1	G1R	F772_22_VZ.F.32.CEL
G1R VZ F3	VZ	Female	3	17.5 dpc	FVBxOG2	G0	G1	G1R	F774_24_VZ.F.34.CEL
G1R Oil M1	Oil	Male	1	17.5 dpc	FVBxOG2	G0	G1	G1R	F751_1_Oil.M.11.CEL
G1R Oil M2	Oil	Male	2	17.5 dpc	FVBxOG2	G0	G1	G1R	F753_3_Oil.M.13.CEL
G1R Oil M3	Oil	Male	3	17.5 dpc	FVBxOG2	G0	G1	G1R	F755_5_Oil.M.9.CEL
G1R BPA M1	BPA	Male	1	17.5 dpc	FVBxOG2	G0	G1	G1R	F757_7_BPA.M.3.CEL
G1R BPA M2	BPA	Male	2	17.5 dpc	FVBxOG2	G0	G1	G1R	F759_9_BPA.M.5.CEL
G1R BPA M3	BPA	Male	3	17.5 dpc	FVBxOG2	G0	G1	G1R	F761_11_BPA.M.7.CEL
G1R DEHP M1	DEHP	Male	1	17.5 dpc	FVBxOG2	G0	G1	G1R	F763_13_DEHP.M.21.CEL
G1R DEHP M2	DEHP	Male	2	17.5 dpc	FVBxOG2	G0	G1	G1R	F765_15R_DEHP.M.35.CEL
G1R DEHP M3	DEHP	Male	3	17.5 dpc	FVBxOG2	G0	G1	G1R	F767_17_DEHP.M.27.CEL
G1R VZ M1	VZ	Male	1	17.5 dpc	FVBxOG2	G0	G1	G1R	F769_19_VZ.M.29.CEL
G1R VZ M2	VZ	Male	2	17.5 dpc	FVBxOG2	G0	G1	G1R	F771_21_VZ.M.31.CEL
G1R VZ M3	VZ	Male	3	17.5 dpc	FVBxOG2	G0	G1	G1R	F773_23_VZ.M.33.CEL
G2R Oil M1	Oil	Male	1	17.5 dpc	OG2xFVB	G1	G2	G2R	G271_(1_G1-Oil1)_(MoGene-1_0-st-v1).CEL
G2R Oil M2	Oil	Male	2	17.5 dpc	OG2xFVB	G1	G2	G2R	G272_(2_G1-Oil2)_(MoGene-1_0-st-v1).CEL
G2R Oil M3	Oil	Male	3	17.5 dpc	OG2xFVB	G1	G2	G2R	G273_(3_G1-Oil3)_(MoGene-1_0-st-v1).CEL
G2R DEHP M1	DEHP	Male	1	17.5 dpc	OG2xFVB	G1	G2	G2R	G274_(4_G1-DEHP1)_(MoGene-1_0-st-v1).CEL
G2R DEHP M2	DEHP	Male	2	17.5 dpc	OG2xFVB	G1	G2	G2R	G275_(5_G1-DEHP2)_(MoGene-1_0-st-v1).CEL
G2R DEHP M3	DEHP	Male	3	17.5 dpc	OG2xFVB	G1	G2	G2R	G276_(6_G1-DEHP3)_(MoGene-1_0-st-v1).CEL
G2R VZ M 1	VZ	Male	1	17.5 dpc	OG2xFVB	G1	G2	G2R	G277_(7_G1-VZ1)_(MoGene-1_0-st-v1).CEL
G2R VZ M 2	VZ	Male	2	17.5 dpc	OG2xFVB	G1	G2	G2R	G278_(8_G1-VZ2)_(MoGene-1_0-st-v1).CEL
G2R VZ M 3	VZ	Male	3	17.5 dpc	OG2xFVB	G1	G2	G2R	G279_(9_G1-VZ3)_(MoGene-1_0-st-v1).CEL
