# Supplementary material for: Deleterious effects of endocrine disruptors are corrected in the mammalian germline by epigenome reprogramming
Source: Genome Biol. 2015 Mar 27;16(1):59. doi: 10.1186/s13059-015-0619-z (PMC4376074; doi:10.1186/s13059-015-0619-z)
Supplement: Additional file 8: — Results of MIRA-chip experiments. Prospermatogonia of G1 fetuses were treated with ED or oil control in utero as depicted in Additional file 4. DNA methylation was measured in purified G1R and G2R prospermatogonia (MGC) at 17.5 dpc and in adult spermatozoa by MIRA-chip. We used CpG-promoter or custom imprinting Nimblegen arrays. The analysis was conducted at four levels, as described in the legend to Table 3. In addition, at level 5, we compared the hits of level 1 to 4 analysis between the two types of arrays. Each peak (chromosomal coordinates are given in columns F to H) belongs to a level 1 test (column C) and may belong to a level 2 to 4 tests (column D) between two samples or two to four level 1 tests (column E). The MIRA intensities in each of the replicate and the average A and B samples are provided as log2 MIRA/input ratios (columns I to P). The differences in log2 MIRA/input ratios are given in column Q with color codes (red increase in A versus B, blue, decrease in A versus B) with t-test P values, t-test false discovery rates (FDR), Wilcoxon P values, and Wilcoxon FDRs. In case the MIRA peaks overlapped (+1 kb) with the upstream, intragenic, or downstream region of known transcripts, these were annotated using information on strand (±), start and end chromosomal coordinates, symbol, and accession number. [file 13059_2015_619_MOESM8_ESM.xlsx]

## Sheet: Level 1-5 comparisons
Array	Analysis Level	Comparison	Higher level comparisons	Comparison (change between Sample A. vs.Sample B) or common change between level 1 comparisons	Peak coordinates			log2 ratio intensity in Sample						Average		Difference	Statistics				Higher level change	Annotation of peaks at promoter					Annotation of intragenic peaks					Annotation of downstream peaks
			green: matching change, yellow:conflicting change	bold: first level peak called by second level analysis	chr	start	end	A1	A2	A3	B1	B2	B3	Sample A	Sample B	red: increase, blue:decrease	t_test.p	wilcox.p	t.fdr	wilcox.fdr	Change diff	Strand	Start	End	Symbol	Accession	Strand	Start	End	Symbol	Accession	Strand	Start	End	Symbol	Accession
Compare two arrays	Level 5	Common 1-17	Arrays	Comparison 1 and Comparison 17	chr12	112556596	112557240														0.196175						-	112531682	112615429	Cdc42bpb	NM_183016
Compare two arrays	Level 5	Common 3-19	Arrays	Comparison 3 and Comparison 19	chr12	112556596	112557240														0.341321						-	112531682	112615429	Cdc42bpb	NM_183016
Compare two arrays	Level 5	Common 16-32	Arrays	Comparison 16 and Comparison 32	chr2	157383230	157383646														0.195809						-	157382597	157391597	Blcap	NM_016916
Compare two arrays	Level 5	Common 13-29	Arrays	Comparison 13 and Comparison 29	chr7	106861399	106862018														0.332347
Compare two arrays	Level 5	Common 8-24	Arrays	Comparison 8 and Comparison 24	chrX	100661457	100661885														0.516211						-	100656211	100678072	Xist	NR_001570//NR_001463//NR_002844
Imprinting	Level 1	Comparison 17	Comparison 1 and 17	Imprinting_G1R_MGC_OIL.vs.Imprinting_G1R_MGC_BPA	chr12	112556146	112557240	1.78899	1.91852	1.90172	1.61925	1.71081	1.75849	1.86974	1.69618	0.173559	0.039518	0.1	0.82661	0.697015							-	112531682	112615429	Cdc42bpb	NM_183016
CpG	Level 1	Comparison 1	Comparison 1 and 17	CpG_G1R_MGC_OIL.vs.CpG_G1R_MGC_BPA	chr12	112556596	112557240	2.47506	2.62295	2.65915	2.31228	2.4517	2.33681	2.58572	2.36693	0.218791	0.0400688	0.1	0.801715	0.677455							-	112531682	112615429	Cdc42bpb	NM_183016
CpG	Level 1	Comparison 13	Comparison 13 and 29	CpG_G1R_SPERM_OIL.vs.CpG_G1R_SPERM_VZ	chr7	106861349	106862093	1.97184	2.01777		1.62928	1.55699		1.99481	1.59313	0.401672	0.0185412	0.333333	0.984004	0.951062
CpG	Level 1	Comparison 14	(Comparison 13 and 29)	CpG_G1R_SPERM_VZ.vs.CpG_G1R_SPERM_OIL	chr7	106861349	106862093	1.62928	1.55699		1.97184	2.01777		1.59313	1.99481	-0.401672	0.0185412	0.333333	0.984004	0.951062
Imprinting	Level 1	Comparison 29	Comparison 13 and 29	Imprinting_G1R_SPERM_OIL.vs.Imprinting_G1R_SPERM_VZ	chr7	106861399	106862018	1.65804	1.62977		1.3954	1.36637		1.64391	1.38088	0.263021	0.00589544	0.333333	0.915565	0.818733
CpG	Level 1	Comparison 15	(Comparison 16 and 32)	CpG_G2R_SPERM_OIL.vs.CpG_G2R_SPERM_VZ	chr2	157383004	157383661	1.82258	1.7945		1.97886	1.95168		1.80854	1.96527	-0.156735	0.015236	0.333333	0.664304	0.633069							-	157382597	157391597	Blcap	NM_016916
CpG	Level 1	Comparison 16	Comparison 16 and 32	CpG_G2R_SPERM_VZ.vs.CpG_G2R_SPERM_OIL	chr2	157383004	157383661	1.97886	1.95168		1.82258	1.7945		1.96527	1.80854	0.156735	0.015236	0.333333	0.856764	0.748087							-	157382597	157391597	Blcap	NM_016916
Imprinting	Level 1	Comparison 32	Comparison 16 and 32	Imprinting_G2R_SPERM_VZ.vs.Imprinting_G2R_SPERM_OIL	chr2	157383230	157383646	1.86601	1.79781		1.56226	1.63179		1.83191	1.59702	0.234883	0.0404253	0.333333	0.710252	0.634368							-	157382597	157391597	Blcap	NM_016916
Imprinting	Level 1	Comparison 19	Comparison 3 and 19	Imprinting_G1R_MGC_OIL.vs.Imprinting_G1R_MGC_VZ	chr12	112556146	112557240	1.78899	1.91852	1.90172	1.61277	1.45362	1.61814	1.86974	1.56151	0.308231	0.0122397	0.1	0.492685	0.422624							-	112531682	112615429	Cdc42bpb	NM_183016
Imprinting	Level 1	Comparison 21	(Comparison 3 and 19)	Imprinting_G1R_MGC_OIL.vs.Imprinting_G1R_MGC_DEHP	chr12	112556146	112557240	1.78899	1.91852	1.90172	1.62371	1.76149	1.72193	1.86974	1.70238	0.167362	0.0441354	0.1	0.500445	0.436449							-	112531682	112615429	Cdc42bpb	NM_183016
CpG	Level 1	Comparison 3	Comparison 3 and 19	CpG_G1R_MGC_OIL.vs.CpG_G1R_MGC_VZ	chr12	112556596	112557240	2.47506	2.62295	2.65915	2.3234	2.13619	2.17435	2.58572	2.21131	0.37441	0.00953607	0.1	0.663683	0.584013							-	112531682	112615429	Cdc42bpb	NM_183016
CpG	Level 1	Comparison 4	(Comparison 3 and 19)	CpG_G1R_MGC_VZ.vs.CpG_G1R_MGC_OIL	chr12	112556671	112557140	2.49439	2.36768	2.39355	2.65088	2.79597	2.87378	2.41854	2.77354	-0.355005	0.0154368	0.1	0.891767	0.797095							-	112531682	112615429	Cdc42bpb	NM_183016
CpG	Level 1	Comparison 8	Comparison 8 and 24	CpG_G2R_MGC_BPA.vs.CpG_G2R_MGC_OIL	chrX	100661377	100662021	2.83157	3.08704	3.03003	2.47064	2.27452	2.37522	2.98288	2.37346	0.609419	0.00421467	0.1	0.799946	0.644269							-	100656211	100678072	Xist	NR_001570//NR_001463//NR_002844
Imprinting	Level 1	Comparison 24	Comparison 8 and 24	Imprinting_G2R_MGC_BPA.vs.Imprinting_G2R_MGC_OIL	chrX	100661457	100661885	2.47456	2.48356	2.7421	2.03996	2.09332	2.29792	2.56674	2.14373	0.423004	0.0234031	0.1	0.555144	0.471429							-	100656211	100678072	Xist	NR_001570//NR_001463//NR_002844
CpG	Level 1	Comparison 1	Peaks A	CpG_G1R_MGC_OIL.vs.CpG_G1R_MGC_BPA	chr2	121176014	121176583	2.31988	2.28598	2.2408	2.0824	2.11296	2.19913	2.28222	2.1315	0.150722	0.0290209	0.1	0.801715	0.677455		-	121176249	121177249	Ppip5k1	NM_178795
CpG	Level 1	Comparison 7	Peaks A	CpG_G2R_MGC_OIL.vs.CpG_G2R_MGC_BPA	chr2	121176014	121176458	2.41539	2.49446	2.52963	2.1875	2.36202	2.2999	2.47982	2.28314	0.196683	0.0398284	0.1	0.868922	0.756354							-	121136796	121176249	Ppip5k1	NM_178795
CpG	Level 2	Peaks A	Peaks A	Comparison 1 and comparison 7	chr2	121176014	121176458														0.173703						-	121136796	121176249	Ppip5k1	NM_178795
CpG	Level 1	Comparison 2	Peaks B	CpG_G1R_MGC_BPA.vs.CpG_G1R_MGC_OIL	chr11	78154988	78155752	2.26615	2.20256	2.15512	1.96569	2.04775	2.1008	2.20794	2.03808	0.169863	0.0304265	0.1	0.973293	0.863981							+	78142423	78155778	Pigs	NM_201406
CpG	Level 1	Comparison 8	Peaks B	CpG_G2R_MGC_BPA.vs.CpG_G2R_MGC_OIL	chr11	78154988	78155652	2.14836	2.13237	2.26638	1.97255	1.97162	2.00459	2.18237	1.98292	0.199449	0.0352374	0.1	0.799946	0.644269							+	78142423	78155778	Pigs	NM_201406
CpG	Level 2	Peaks B	Peaks B	Comparison 2 and comparison 8	chr11	78154988	78155652														0.184656						+	78142423	78155778	Pigs	NM_201406
CpG	Level 1	Comparison 1	(Peaks B)	CpG_G1R_MGC_OIL.vs.CpG_G1R_MGC_BPA	chr12	110766247	110766881	2.36036	2.38386	2.4022	2.49021	2.54767	2.54718	2.38214	2.52835	-0.146215	0.00511445	0.1	0.801715	0.677455
CpG	Level 1	Comparison 2	Peaks B	CpG_G1R_MGC_BPA.vs.CpG_G1R_MGC_OIL	chr12	110766247	110766881	2.49021	2.54767	2.54718	2.36036	2.38386	2.4022	2.52835	2.38214	0.146215	0.00511445	0.1	0.973293	0.863981
CpG	Level 1	Comparison 8	Peaks B	CpG_G2R_MGC_BPA.vs.CpG_G2R_MGC_OIL	chr12	110766247	110766771	2.53454	2.3685	2.60696	2.0435	2.00201	2.18858	2.50333	2.07803	0.425299	0.0103968	0.1	0.799946	0.644269
CpG	Level 2	Peaks B	Peaks B	Comparison 2 and comparison 8	chr12	110766247	110766771														0.285757
CpG	Level 1	Comparison 12	(Peaks B)	CpG_G2R_MGC_DEHP.vs.CpG_G2R_MGC_OIL	chr12	110766447	110766881	2.57411	2.49919	2.71982	2.00953	2.29492	2.18349	2.59771	2.16264	0.435062	0.0162941	0.1	0.501451	0.43652
CpG	Level 1	Comparison 8	Peaks B	CpG_G2R_MGC_BPA.vs.CpG_G2R_MGC_OIL	chr3	58691574	58692028	3.20824	3.48424	3.30981	3.02051	2.68022	3.00225	3.3341	2.90099	0.433105	0.0384711	0.1	0.799946	0.644269
CpG	Level 1	Comparison 2	Peaks B	CpG_G1R_MGC_BPA.vs.CpG_G1R_MGC_OIL	chr3	58691669	58692028	2.80308	2.70812	2.56713	2.3719	2.39525	2.10446	2.69278	2.29053	0.402242	0.0292143	0.1	0.973293	0.863981
CpG	Level 1	Comparison 4	Peaks B (overlaps with other peak)	CpG_G1R_MGC_VZ.vs.CpG_G1R_MGC_OIL	chr3	58691669	58692118	2.53077	2.66776	2.59295	2.30299	2.36444	2.13248	2.59716	2.26663	0.330529	0.0229053	0.1	0.891767	0.797095
CpG	Level 2	Peaks B	Peaks B	Comparison 2 and comparison 8	chr3	58691669	58692028														0.417673
CpG	Level 1	Comparison 11	Peaks E	CpG_G2R_MGC_OIL.vs.CpG_G2R_MGC_DEHP	chr1	75540103	75540632	2.41403	2.40766	2.49744	2.21604	2.13195	1.97888	2.43971	2.10896	0.330755	0.0275577	0.1	0.681423	0.577637
CpG	Level 1	Comparison 5	Peaks E	CpG_G1R_MGC_OIL.vs.CpG_G1R_MGC_DEHP	chr1	75540103	75540537	2.08582	2.17156	2.01391	1.81259	1.56692	1.61785	2.09043	1.66579	0.424643	0.0133806	0.1	0.686895	0.591429
CpG	Level 2	Peaks E	Peaks E	Comparison 5 and comparison 11	chr1	75540103	75540537														0.377699
CpG	Level 1	Comparison 11	Peaks E	CpG_G2R_MGC_OIL.vs.CpG_G2R_MGC_DEHP	chr14	31946781	31948655	2.34252	2.39693	2.3194	2.62549	2.57867	2.63186	2.35295	2.612	-0.259052	0.00121013	0.1	0.331333	0.577637		+	31947538	31948538	Nt5dc2	NM_027289
CpG	Level 1	Comparison 12	(Peaks E)	CpG_G2R_MGC_DEHP.vs.CpG_G2R_MGC_OIL	chr14	31946781	31948655	2.62549	2.57867	2.63186	2.34252	2.39693	2.3194	2.612	2.35295	0.259052	0.00121013	0.1	0.501451	0.43652		+	31947538	31948538	Nt5dc2	NM_027289
CpG	Level 1	Comparison 1	(Peaks E)	CpG_G1R_MGC_OIL.vs.CpG_G1R_MGC_BPA	chr14	31946881	31948655	2.29416	2.24287	2.3406	2.13878	2.1208	2.161	2.29254	2.14019	0.15235	0.020476	0.1	0.801715	0.677455		+	31947538	31948538	Nt5dc2	NM_027289
CpG	Level 1	Comparison 10	(Peaks E)	CpG_G2R_MGC_VZ.vs.CpG_G2R_MGC_OIL	chr14	31946881	31948655	2.53715	2.62437	2.78097	2.35187	2.3869	2.3329	2.6475	2.35722	0.290274	0.0495385	0.1	0.515677	0.443785		+	31947538	31948538	Nt5dc2	NM_027289
CpG	Level 1	Comparison 5	Peaks E	CpG_G1R_MGC_OIL.vs.CpG_G1R_MGC_DEHP	chr14	31946881	31948655	2.29416	2.24287	2.3406	1.99202	2.12076	2.13216	2.29254	2.08165	0.210898	0.022971	0.1	0.686895	0.591429		+	31947538	31948538	Nt5dc2	NM_027289
CpG	Level 2	Peaks E	Peaks E	Comparison 5 and comparison 11	chr14	31946881	31948655														-0.0240769	+	31947538	31948538	Nt5dc2	NM_027289
CpG	Level 1	Comparison 2	(Peaks E)	CpG_G1R_MGC_BPA.vs.CpG_G1R_MGC_OIL	chr14	31947781	31948655	2.20126	2.27393	2.35588	2.48502	2.39262	2.43802	2.27702	2.43855	-0.161528	0.0473752	0.1	0.973293	0.863981		+	31947538	31948538	Nt5dc2	NM_027289
CpG	Level 1	Comparison 1	(Peaks E)	CpG_G1R_MGC_OIL.vs.CpG_G1R_MGC_BPA	chr7	105294970	105295639	2.18515	2.24866	2.14876	2.01999	1.95668	1.93257	2.19419	1.96975	0.224442	0.0047584	0.1	0.801715	0.677455							-	105270574	105326203	Capn5	NM_007602
CpG	Level 1	Comparison 11	Peaks E	CpG_G2R_MGC_OIL.vs.CpG_G2R_MGC_DEHP	chr7	105294970	105295639	2.26544	2.36389	2.23065	2.59252	2.50072	2.74005	2.28666	2.6111	-0.324442	0.024398	0.1	0.681423	0.577637							-	105270574	105326203	Capn5	NM_007602
CpG	Level 1	Comparison 12	(Peaks E)	CpG_G2R_MGC_DEHP.vs.CpG_G2R_MGC_OIL	chr7	105294970	105295639	2.59252	2.50072	2.74005	2.26544	2.36389	2.23065	2.6111	2.28666	0.324442	0.024398	0.1	0.501451	0.43652							-	105270574	105326203	Capn5	NM_007602
CpG	Level 1	Comparison 3	(Peaks E)	CpG_G1R_MGC_OIL.vs.CpG_G1R_MGC_VZ	chr7	105294970	105295639	2.18515	2.24866	2.14876	1.96711	1.90713	1.919	2.19419	1.93108	0.26311	0.00308498	0.1	0.663683	0.584013							-	105270574	105326203	Capn5	NM_007602
CpG	Level 1	Comparison 5	Peaks E	CpG_G1R_MGC_OIL.vs.CpG_G1R_MGC_DEHP	chr7	105294970	105295639	2.18515	2.24866	2.14876	1.87624	1.96419	2.08228	2.19419	1.97424	0.219951	0.0475628	0.1	0.686895	0.591429							-	105270574	105326203	Capn5	NM_007602
CpG	Level 2	Peaks E	Peaks E	Comparison 5 and comparison 11	chr7	105294970	105295639														-0.0522457						-	105270574	105326203	Capn5	NM_007602
CpG	Level 1	Comparison 1	(Peaks EF)	CpG_G1R_MGC_OIL.vs.CpG_G1R_MGC_BPA	chr17	6465853	6466503	2.28697	2.43134	2.39687	2.12071	2.1922	2.15724	2.37173	2.15671	0.215015	0.0232238	0.1	0.801715	0.677455
CpG	Level 1	Comparison 11	Peaks E	CpG_G2R_MGC_OIL.vs.CpG_G2R_MGC_DEHP	chr17	6465853	6466282	2.4295	2.25278	2.45633	2.58325	2.67794	2.83052	2.37954	2.69724	-0.317702	0.030561	0.1	0.681423	0.577637
CpG	Level 1	Comparison 12	Peaks F	CpG_G2R_MGC_DEHP.vs.CpG_G2R_MGC_OIL	chr17	6465853	6466382	2.53103	2.59528	2.73492	2.32177	2.14491	2.41945	2.62041	2.29538	0.325038	0.0354138	0.1	0.501451	0.43652
CpG	Level 1	Comparison 15	(Peaks EF)	CpG_G2R_SPERM_OIL.vs.CpG_G2R_SPERM_VZ	chr17	6465853	6466382	1.96043	1.99879		2.17967	2.22811		1.97961	2.20389	-0.224281	0.0211674	0.333333	0.664304	0.633069
CpG	Level 1	Comparison 2	(Peaks EF)	CpG_G1R_MGC_BPA.vs.CpG_G1R_MGC_OIL	chr17	6465853	6466382	2.18093	2.3182	2.21035	2.33468	2.45978	2.46912	2.23649	2.42119	-0.184702	0.0373583	0.1	0.973293	0.863981
CpG	Level 1	Comparison 3	(Peaks EF)	CpG_G1R_MGC_OIL.vs.CpG_G1R_MGC_VZ	chr17	6465853	6466503	2.28697	2.43134	2.39687	2.06652	2.08936	1.9877	2.37173	2.04786	0.323869	0.0051833	0.1	0.663683	0.584013
CpG	Level 1	Comparison 4	(Peaks EF)	CpG_G1R_MGC_VZ.vs.CpG_G1R_MGC_OIL	chr17	6465853	6466282	2.1468	2.18456	2.07936	2.4064	2.47454	2.52124	2.1369	2.46739	-0.330488	0.00193514	0.1	0.848218	0.797095
CpG	Level 1	Comparison 5	Peaks E	CpG_G1R_MGC_OIL.vs.CpG_G1R_MGC_DEHP	chr17	6465853	6466503	2.28697	2.43134	2.39687	1.98483	2.03075	2.17747	2.37173	2.06435	0.30738	0.0156397	0.1	0.686895	0.591429
CpG	Level 1	Comparison 6	Peaks F	CpG_G1R_MGC_DEHP.vs.CpG_G1R_MGC_OIL	chr17	6465853	6466282	2.07521	2.12981	2.28682	2.4064	2.47454	2.52124	2.16394	2.46739	-0.303448	0.0236731	0.1	0.73552	0.608307
CpG	Level 2	Peaks E	Peaks E (EF)	Comparison 5 and comparison 11	chr17	6465853	6466282														-0.00516057
CpG	Level 2	Peaks F	Peaks F (EF)	Comparison 6 and comparison 12	chr17	6465853	6466282														0.0107947
CpG	Level 1	Comparison 12	Peaks F	CpG_G2R_MGC_DEHP.vs.CpG_G2R_MGC_OIL	chr1	37423115	37424666	2.72648	2.58824	2.63891	2.43136	2.43753	2.45807	2.65121	2.44232	0.208893	0.0312653	0.1	0.501451	0.43652							+	37357237	37467080	Inpp4a	NM_030266
CpG	Level 1	Comparison 5	(Peaks F)	CpG_G1R_MGC_OIL.vs.CpG_G1R_MGC_DEHP	chr1	37423115	37423979	2.2087	2.19643	2.17626	2.05258	1.95869	2.00439	2.1938	2.00522	0.188578	0.0125999	0.1	0.686895	0.591429							+	37357237	37467080	Inpp4a	NM_030266
CpG	Level 1	Comparison 2	Peaks F	CpG_G1R_MGC_BPA.vs.CpG_G1R_MGC_OIL	chr1	37424230	37425479	2.26738	2.20046	2.28915	2.12102	2.1239	2.07697	2.25233	2.1073	0.145036	0.015833	0.1	0.973293	0.863981							+	37357237	37467080	Inpp4a	NM_030266
CpG	Level 1	Comparison 5	(Peaks F)	CpG_G1R_MGC_OIL.vs.CpG_G1R_MGC_DEHP	chr1	37424305	37426074	2.08711	2.1187	2.00017	2.24635	2.17149	2.29971	2.06866	2.23918	-0.170518	0.0294978	0.1	0.686895	0.591429							+	37357237	37467080	Inpp4a	NM_030266
CpG	Level 1	Comparison 6	Peaks F	CpG_G1R_MGC_DEHP.vs.CpG_G1R_MGC_OIL	chr1	37424305	37426074	2.24635	2.17149	2.29971	2.08711	2.1187	2.00017	2.23918	2.06866	0.170518	0.0294978	0.1	0.73552	0.608307							+	37357237	37467080	Inpp4a	NM_030266
CpG	Level 2	Peaks F	Peaks F	Comparison 6 and comparison 12	chr1	37424305	37424666														0.189706						+	37357237	37467080	Inpp4a	NM_030266
CpG	Level 1	Comparison 15	(Peaks F)	CpG_G2R_SPERM_OIL.vs.CpG_G2R_SPERM_VZ	chr14	99496391	99496950	1.79935	1.83291		1.5714	1.63498		1.81613	1.60319	0.212944	0.0499975	0.333333	0.664304	0.633069							-	99476352	99498489	Dis3	NM_028315
CpG	Level 1	Comparison 6	Peaks F	CpG_G1R_MGC_DEHP.vs.CpG_G1R_MGC_OIL	chr14	99496391	99496950	2.35226	2.44645	2.49697	2.32414	2.21046	2.17957	2.43189	2.23806	0.193837	0.033797	0.1	0.73552	0.608307							-	99476352	99498489	Dis3	NM_028315
CpG	Level 1	Comparison 12	Peaks F	CpG_G2R_MGC_DEHP.vs.CpG_G2R_MGC_OIL	chr14	99496496	99497044	2.49765	2.56579	2.65412	2.2872	2.19808	2.28897	2.57252	2.25808	0.314439	0.00677605	0.1	0.501451	0.43652							-	99476352	99498489	Dis3	NM_028315
CpG	Level 2	Peaks F	Peaks F	Comparison 6 and comparison 12	chr14	99496496	99496950														0.254138						-	99476352	99498489	Dis3	NM_028315
CpG	Level 1	Comparison 11	(Peaks F)	CpG_G2R_MGC_OIL.vs.CpG_G2R_MGC_DEHP	chr2	30268817	30269262	2.16993	2.18853	2.25638	2.57681	2.57618	2.35136	2.20495	2.50145	-0.296505	0.0460914	0.1	0.681423	0.577637							-	30256495	30270768	Crat	NM_007760
CpG	Level 1	Comparison 6	Peaks F	CpG_G1R_MGC_DEHP.vs.CpG_G1R_MGC_OIL	chr2	30268817	30269262	2.40566	2.40777	2.47739	2.29619	2.25697	2.213	2.43027	2.25539	0.174881	0.00653972	0.1	0.732449	0.608307							-	30256495	30270768	Crat	NM_007760
CpG	Level 1	Comparison 12	Peaks F	CpG_G2R_MGC_DEHP.vs.CpG_G2R_MGC_OIL	chr2	30268912	30269262	2.59533	2.60105	2.44259	2.14141	2.17797	2.2848	2.54632	2.20139	0.344931	0.00755151	0.1	0.501451	0.43652							-	30256495	30270768	Crat	NM_007760
CpG	Level 2	Peaks F	Peaks F	Comparison 6 and comparison 12	chr2	30268912	30269262														0.259906						-	30256495	30270768	Crat	NM_007760
CpG	Level 1	Comparison 12	Peaks F	CpG_G2R_MGC_DEHP.vs.CpG_G2R_MGC_OIL	chr5	138080582	138081436	2.16454	2.33716	2.30985	1.86105	2.00789	2.09606	2.27052	1.98833	0.282184	0.0342624	0.1	0.501451	0.43652							+	138070850	138081827	Lrch4	NM_146164//NR_033148//NM_001168652
CpG	Level 1	Comparison 5	(Peaks F)	CpG_G1R_MGC_OIL.vs.CpG_G1R_MGC_DEHP	chr5	138080972	138081536	2.09409	2.18339	2.18095	1.98272	1.98144	1.8355	2.15281	1.93322	0.21959	0.0263623	0.1	0.686895	0.591429							+	138070850	138081827	Lrch4	NM_146164//NR_033148//NM_001168652
CpG	Level 1	Comparison 6	Peaks F	CpG_G1R_MGC_DEHP.vs.CpG_G1R_MGC_OIL	chr5	138080972	138081436	2.03229	1.95742	1.89483	2.09929	2.2067	2.2126	1.96152	2.17286	-0.211346	0.0177163	0.1	0.73552	0.608307							+	138070850	138081827	Lrch4	NM_146164//NR_033148//NM_001168652
CpG	Level 2	Peaks F	Peaks F	Comparison 6 and comparison 12	chr5	138080972	138081436														0.0354192						+	138070850	138081827	Lrch4	NM_146164//NR_033148//NM_001168652
CpG	Level 1	Comparison 12	Peaks F	CpG_G2R_MGC_DEHP.vs.CpG_G2R_MGC_OIL	chr6	91344177	91344926	2.4128	2.44785	2.34723	2.0503	2.21129	2.14023	2.40263	2.13394	0.268683	0.0124322	0.1	0.501451	0.43652							-	91314476	91360863	Wnt7a	NM_009527
CpG	Level 1	Comparison 15	(Peaks F)	CpG_G2R_SPERM_OIL.vs.CpG_G2R_SPERM_VZ	chr6	91344177	91344926	1.57111	1.56817		1.70161	1.7221		1.56964	1.71185	-0.142213	0.0418525	0.333333	0.664304	0.633069							-	91314476	91360863	Wnt7a	NM_009527
CpG	Level 1	Comparison 16	(Peaks F)	CpG_G2R_SPERM_VZ.vs.CpG_G2R_SPERM_OIL	chr6	91344177	91344926	1.70161	1.7221		1.57111	1.56817		1.71185	1.56964	0.142213	0.0418525	0.333333	0.856764	0.748087							-	91314476	91360863	Wnt7a	NM_009527
CpG	Level 1	Comparison 3	(Peaks F)	CpG_G1R_MGC_OIL.vs.CpG_G1R_MGC_VZ	chr6	91344297	91344926	2.25687	2.31428	2.22405	2.16179	2.08745	2.17878	2.26506	2.14268	0.122389	0.0337305	0.1	0.690741	0.584013							-	91314476	91360863	Wnt7a	NM_009527
CpG	Level 1	Comparison 4	(Peaks F)	CpG_G1R_MGC_VZ.vs.CpG_G1R_MGC_OIL	chr6	91344297	91344926	2.16179	2.08745	2.17878	2.25687	2.31428	2.22405	2.14268	2.26506	-0.122389	0.0337305	0.1	0.891767	0.797095							-	91314476	91360863	Wnt7a	NM_009527
CpG	Level 1	Comparison 5	(Peaks F)	CpG_G1R_MGC_OIL.vs.CpG_G1R_MGC_DEHP	chr6	91344297	91344926	2.25687	2.31428	2.22405	2.06852	2.1341	2.01947	2.26506	2.07403	0.191035	0.0120862	0.1	0.686895	0.591429							-	91314476	91360863	Wnt7a	NM_009527
CpG	Level 1	Comparison 6	Peaks F	CpG_G1R_MGC_DEHP.vs.CpG_G1R_MGC_OIL	chr6	91344297	91344926	2.06852	2.1341	2.01947	2.25687	2.31428	2.22405	2.07403	2.26506	-0.191035	0.0120862	0.1	0.73552	0.608307							-	91314476	91360863	Wnt7a	NM_009527
CpG	Level 2	Peaks F	Peaks F	Comparison 6 and comparison 12	chr6	91344297	91344926														0.0388242						-	91314476	91360863	Wnt7a	NM_009527
CpG	Level 1	Comparison 13	Peaks G	CpG_G1R_SPERM_OIL.vs.CpG_G1R_SPERM_VZ	chr1	137736624	137737718	1.9908	1.95924		1.55173	1.50245		1.97502	1.52709	0.447935	0.00799968	0.333333	0.984004	0.951062		+	137736937	137737937	Tnnt2	NM_001130176	+	137733462	137748338	Tnnt2	NM_001130179//NM_001130177//NM_011619//NM_001130180//NM_001130181//NM_001130175//NM_001130174//NM_001136083//NM_001130178
CpG	Level 1	Comparison 14	(Peaks G)	CpG_G1R_SPERM_VZ.vs.CpG_G1R_SPERM_OIL	chr1	137736624	137737718	1.55173	1.50245		1.9908	1.95924		1.52709	1.97502	-0.447935	0.00799968	0.333333	0.984004	0.951062		+	137736937	137737937	Tnnt2	NM_001130176	+	137733462	137748338	Tnnt2	NM_001130179//NM_001130177//NM_011619//NM_001130180//NM_001130181//NM_001130175//NM_001130174//NM_001136083//NM_001130178
CpG	Level 1	Comparison 12	(Peaks G)	CpG_G2R_MGC_DEHP.vs.CpG_G2R_MGC_OIL	chr1	137736774	137737718	2.72437	2.62815	2.61719	2.19724	2.35645	2.45731	2.65657	2.337	0.319574	0.0354387	0.1	0.501451	0.43652		+	137736937	137737937	Tnnt2	NM_001130176	+	137733462	137748338	Tnnt2	NM_001130179//NM_001130177//NM_011619//NM_001130180//NM_001130181//NM_001130175//NM_001130174//NM_001136083//NM_001130178
CpG	Level 1	Comparison 15	Peaks G	CpG_G2R_SPERM_OIL.vs.CpG_G2R_SPERM_VZ	chr1	137736774	137737718	2.06764	2.01864		1.9145	1.86275		2.04314	1.88863	0.154514	0.0495449	0.333333	0.664304	0.633069		+	137736937	137737937	Tnnt2	NM_001130176	+	137733462	137748338	Tnnt2	NM_001130179//NM_001130177//NM_011619//NM_001130180//NM_001130181//NM_001130175//NM_001130174//NM_001136083//NM_001130178
CpG	Level 2	Peaks G	Peaks G	Comparison 13 and comparison 15	chr1	137736774	137737718														0.301224	+	137736937	137737937	Tnnt2	NM_001130176	+	137733462	137748338	Tnnt2	NM_001130179//NM_001130177//NM_011619//NM_001130180//NM_001130181//NM_001130175//NM_001130174//NM_001136083//NM_001130178
CpG	Level 1	Comparison 10	(Peaks G)	CpG_G2R_MGC_VZ.vs.CpG_G2R_MGC_OIL	chr1	137736954	137737718	2.62781	2.85882	2.98432	2.14107	2.36073	2.47012	2.82365	2.32398	0.499677	0.0248962	0.1	0.515677	0.443785		+	137736937	137737937	Tnnt2	NM_001130176	+	137733462	137748338	Tnnt2	NM_001130179//NM_001130177//NM_011619//NM_001130180//NM_001130181//NM_001130175//NM_001130174//NM_001136083//NM_001130178
CpG	Level 1	Comparison 13	Peaks G	CpG_G1R_SPERM_OIL.vs.CpG_G1R_SPERM_VZ	chr1	174150408	174151156	2.16211	2.08272		1.71906	1.79016		2.12241	1.75461	0.367805	0.0209964	0.333333	0.984004	0.951062
CpG	Level 1	Comparison 14	(Peaks G)	CpG_G1R_SPERM_VZ.vs.CpG_G1R_SPERM_OIL	chr1	174150408	174151156	1.71906	1.79016		2.16211	2.08272		1.75461	2.12241	-0.367805	0.0209964	0.333333	0.984004	0.951062
CpG	Level 1	Comparison 15	Peaks G	CpG_G2R_SPERM_OIL.vs.CpG_G2R_SPERM_VZ	chr1	174150408	174151156	2.14604	2.18687		1.49552	1.53068		2.16646	1.5131	0.653357	0.00189224	0.333333	0.664304	0.633069
CpG	Level 2	Peaks G	Peaks G	Comparison 13 and comparison 15	chr1	174150408	174151156														0.510581
CpG	Level 1	Comparison 13	Peaks G	CpG_G1R_SPERM_OIL.vs.CpG_G1R_SPERM_VZ	chr2	35837000	35838044	1.97418	1.941		1.73823	1.74264		1.95759	1.74044	0.217153	0.0450383	0.333333	0.984004	0.951062
CpG	Level 1	Comparison 14	(Peaks G)	CpG_G1R_SPERM_VZ.vs.CpG_G1R_SPERM_OIL	chr2	35837000	35838044	1.73823	1.74264		1.97418	1.941		1.74044	1.95759	-0.217153	0.0450383	0.333333	0.984004	0.951062
CpG	Level 1	Comparison 15	Peaks G	CpG_G2R_SPERM_OIL.vs.CpG_G2R_SPERM_VZ	chr2	35837000	35838044	1.84954	1.82031		1.58309	1.54032		1.83492	1.56171	0.27322	0.0133558	0.333333	0.664304	0.633069
CpG	Level 2	Peaks G	Peaks G	Comparison 13 and comparison 15	chr2	35837000	35838044														0.245186
CpG	Level 1	Comparison 15	Peaks G	CpG_G2R_SPERM_OIL.vs.CpG_G2R_SPERM_VZ	chr8	90810121	90810775	2.03117	2.06953		2.22669	2.2762		2.05035	2.25144	-0.201096	0.0271482	0.333333	0.664304	0.633069							+	90807390	90853361	Adcy7	NM_001109756//NM_007406
CpG	Level 1	Comparison 13	Peaks G	CpG_G1R_SPERM_OIL.vs.CpG_G1R_SPERM_VZ	chr8	90810226	90810775	2.03603	2.03844		2.21524	2.21086		2.03724	2.21305	-0.175814	0.00104746	0.333333	0.984004	0.951062							+	90807390	90853361	Adcy7	NM_001109756//NM_007406
CpG	Level 2	Peaks G	Peaks G	Comparison 13 and comparison 15	chr8	90810226	90810775														-0.188455						+	90807390	90853361	Adcy7	NM_001109756//NM_007406
CpG	Level 1	Comparison 13	(Peaks H)	CpG_G1R_SPERM_OIL.vs.CpG_G1R_SPERM_VZ	chr10	75025485	75026034	1.9047	1.86798		1.59733	1.62471		1.88634	1.61102	0.275322	0.00907356	0.333333	0.984004	0.951062
CpG	Level 1	Comparison 14	Peaks H	CpG_G1R_SPERM_VZ.vs.CpG_G1R_SPERM_OIL	chr10	75025485	75026034	1.59733	1.62471		1.9047	1.86798		1.61102	1.88634	-0.275322	0.00907356	0.333333	0.984004	0.951062
CpG	Level 1	Comparison 16	Peaks H	CpG_G2R_SPERM_VZ.vs.CpG_G2R_SPERM_OIL	chr10	75025580	75026034	1.73872	1.8087		2.29862	2.24061		1.77371	2.26962	-0.495909	0.00932573	0.333333	0.856764	0.748087
CpG	Level 2	Peaks H	Peaks H	Comparison 14 and comparison 16	chr10	75025580	75026034														-0.385616
CpG	Level 1	Comparison 13	(Peaks H)	CpG_G1R_SPERM_OIL.vs.CpG_G1R_SPERM_VZ	chr4	41679707	41680456	2.01031	2.02469		1.89329	1.87851		2.0175	1.8859	0.131601	0.00609424	0.333333	0.984004	0.951062
CpG	Level 1	Comparison 14	Peaks H	CpG_G1R_SPERM_VZ.vs.CpG_G1R_SPERM_OIL	chr4	41679707	41680456	1.89329	1.87851		2.01031	2.02469		1.8859	2.0175	-0.131601	0.00609424	0.333333	0.984004	0.951062
CpG	Level 1	Comparison 16	Peaks H	CpG_G2R_SPERM_VZ.vs.CpG_G2R_SPERM_OIL	chr4	41679707	41680456	2.0118	2.06708		1.87184	1.81456		2.03944	1.8432	0.196236	0.0388618	0.333333	0.856764	0.748087
CpG	Level 2	Peaks H	Peaks H	Comparison 14 and comparison 16	chr4	41679707	41680456														0.0323175
CpG	Level 1	Comparison 14	Peaks H	CpG_G1R_SPERM_VZ.vs.CpG_G1R_SPERM_OIL	chr6	122657719	122658549	2.12731	2.12635		2.02615	2.01984		2.12683	2.02299	0.103834	0.0168574	0.333333	0.984004	0.951062		+	122657300	122658300	Nanogpd	NM_001080945	+	122658085	122663296	Nanog	NM_028016
CpG	Level 1	Comparison 16	Peaks H	CpG_G2R_SPERM_VZ.vs.CpG_G2R_SPERM_OIL	chr6	122658025	122658549	2.16558	2.17905		1.94352	1.94631		2.17232	1.94491	0.227405	0.0145452	0.333333	0.856764	0.748087		+	122657300	122658300	Nanogpd	NM_001080945	+	122658085	122663296	Nanog	NM_028016
CpG	Level 2	Peaks H	Peaks H	Comparison 14 and comparison 16	chr6	122658025	122658549														0.16562	+	122657300	122658300	Nanogpd	NM_001080945	+	122658085	122663296	Nanog	NM_028016
CpG	Level 1	Comparison 16	Peaks H	CpG_G2R_SPERM_VZ.vs.CpG_G2R_SPERM_OIL	chr8	90810121	90810775	2.22669	2.2762		2.03117	2.06953		2.25144	2.05035	0.201096	0.0271482	0.333333	0.856764	0.748087							+	90807390	90853361	Adcy7	NM_001109756//NM_007406
CpG	Level 1	Comparison 14	Peaks H	CpG_G1R_SPERM_VZ.vs.CpG_G1R_SPERM_OIL	chr8	90810226	90810775	2.21524	2.21086		2.03603	2.03844		2.21305	2.03724	0.175814	0.00104746	0.333333	0.984004	0.951062							+	90807390	90853361	Adcy7	NM_001109756//NM_007406
CpG	Level 2	Peaks H	Peaks H	Comparison 14 and comparison 16	chr8	90810226	90810775														0.188455						+	90807390	90853361	Adcy7	NM_001109756//NM_007406
Imprinting	Level 1	Comparison 19	Peaks K	Imprinting_G1R_MGC_OIL.vs.Imprinting_G1R_MGC_VZ	chr2	157706575	157706930	2.04228	1.63083	1.79234	1.22626	1.48856	1.2939	1.82182	1.33624	0.48558	0.0344799	0.1	0.49722	0.422624							+	157563636	157717139	Ctnnbl1	NM_025680
Imprinting	Level 1	Comparison 25	Peaks K	Imprinting_G2R_MGC_OIL.vs.Imprinting_G2R_MGC_VZ	chr2	157706575	157707504	2.11778	1.99034	2.17538	1.63784	1.56898	1.53336	2.0945	1.58006	0.514438	0.00317154	0.1	0.28417	0.56							+	157563636	157717139	Ctnnbl1	NM_025680
Imprinting	Level 2	Peaks K	Peaks K	Comparison 19 and comparison 25	chr2	157706575	157706930														0.500009						+	157563636	157717139	Ctnnbl1	NM_025680
Imprinting	Level 1	Comparison 20	Peaks L	Imprinting_G1R_MGC_VZ.vs.Imprinting_G1R_MGC_OIL	chr15	72742465	72743169	1.80396	1.84346	1.75153	1.44238	1.46407	1.47305	1.79965	1.45983	0.339814	0.00298351	0.1	0.486313	0.684874							-	72683098	72891134	Trappc9	NM_001164642//NM_029640//NM_180662//NM_001164641
Imprinting	Level 1	Comparison 26	Peaks L	Imprinting_G2R_MGC_VZ.vs.Imprinting_G2R_MGC_OIL	chr15	72742740	72743169	1.62335	2.06216	1.85127	1.15772	1.27962	1.46382	1.84559	1.30038	0.545208	0.0291814	0.1	0.312813	0.303676							-	72683098	72891134	Trappc9	NM_001164642//NM_029640//NM_180662//NM_001164641
Imprinting	Level 2	Peaks L	Peaks L	Comparison 20 and comparison 26	chr15	72742740	72743169														0.442511						-	72683098	72891134	Trappc9	NM_001164642//NM_029640//NM_180662//NM_001164641
Imprinting	Level 1	Comparison 28	Peaks N	Imprinting_G2R_MGC_DEHP.vs.Imprinting_G2R_MGC_OIL	chr13	46682125	46683880	2.14754	1.99889	2.19119	1.88761	1.82529	1.74273	2.11254	1.81854	0.293998	0.0180375	0.1	0.379225	0.320147							+	46597771	46745150	Cap2	NM_026056
Imprinting	Level 1	Comparison 26	(Peaks N)	Imprinting_G2R_MGC_VZ.vs.Imprinting_G2R_MGC_OIL	chr13	46682600	46683762	2.31138	2.17153	2.07484	1.79772	1.89994	1.7845	2.18592	1.82739	0.35853	0.0185578	0.1	0.312813	0.303676							+	46597771	46745150	Cap2	NM_026056
Imprinting	Level 1	Comparison 17	(Peaks N)	Imprinting_G1R_MGC_OIL.vs.Imprinting_G1R_MGC_BPA	chr13	46682875	46683406	2.03763	1.9462	1.96644	1.83952	1.85461	1.89105	1.98342	1.86173	0.121698	0.0290917	0.1	0.82661	0.697015							+	46597771	46745150	Cap2	NM_026056
Imprinting	Level 1	Comparison 19	(Peaks N)	Imprinting_G1R_MGC_OIL.vs.Imprinting_G1R_MGC_VZ	chr13	46682875	46683406	2.03763	1.9462	1.96644	1.79737	1.70633	1.75912	1.98342	1.75427	0.229152	0.00394622	0.1	0.40953	0.422624							+	46597771	46745150	Cap2	NM_026056
Imprinting	Level 1	Comparison 21	(Peaks N)	Imprinting_G1R_MGC_OIL.vs.Imprinting_G1R_MGC_DEHP	chr13	46682875	46683406	2.03763	1.9462	1.96644	1.68565	1.82937	1.80651	1.98342	1.77385	0.209578	0.0229471	0.1	0.500445	0.436449							+	46597771	46745150	Cap2	NM_026056
Imprinting	Level 1	Comparison 22	Peaks N	Imprinting_G1R_MGC_DEHP.vs.Imprinting_G1R_MGC_OIL	chr13	46682875	46683406	1.68565	1.82937	1.80651	2.03763	1.9462	1.96644	1.77385	1.98342	-0.209578	0.0229471	0.1	0.67793	0.58625							+	46597771	46745150	Cap2	NM_026056
Imprinting	Level 2	Peaks N	Peaks N	Comparison 22 and comparison 28	chr13	46682875	46683406														0.04221						+	46597771	46745150	Cap2	NM_026056
Imprinting	Level 1	Comparison 29	Peaks O	Imprinting_G1R_SPERM_OIL.vs.Imprinting_G1R_SPERM_VZ	chr12	112810167	112810788	1.93314	1.9336		1.74498	1.72977		1.93337	1.73737	0.195993	0.0245565	0.333333	0.915565	0.818733
Imprinting	Level 1	Comparison 30	(Peaks O)	Imprinting_G1R_SPERM_VZ.vs.Imprinting_G1R_SPERM_OIL	chr12	112810167	112810788	1.74498	1.72977		1.93314	1.9336		1.73737	1.93337	-0.195993	0.0245565	0.333333	0.964581	0.906987
Imprinting	Level 1	Comparison 31	Peaks O	Imprinting_G2R_SPERM_OIL.vs.Imprinting_G2R_SPERM_VZ	chr12	112810167	112810961	1.99053	2.00198		1.58277	1.5798		1.99626	1.58129	0.414972	0.00530533	0.333333	0.706299	0.642413
Imprinting	Level 2	Peaks O	Peaks O	Comparison 29 and comparison 31	chr12	112810167	112810788														0.305482
Imprinting	Level 1	Comparison 31	Peaks O	Imprinting_G2R_SPERM_OIL.vs.Imprinting_G2R_SPERM_VZ	chr15	96147961	96148588	1.81092	1.83254		1.51443	1.54559		1.82173	1.53001	0.291723	0.00667659	0.333333	0.706299	0.642413							+	96118452	96235394	Arid2	NM_175251
Imprinting	Level 1	Comparison 29	Peaks O	Imprinting_G1R_SPERM_OIL.vs.Imprinting_G1R_SPERM_VZ	chr15	96148161	96148588	1.79123	1.83005		2.08241	2.01442		1.81064	2.04842	-0.237779	0.0436933	0.333333	0.915565	0.818733							+	96118452	96235394	Arid2	NM_175251
Imprinting	Level 2	Peaks O	Peaks O	Comparison 29 and comparison 31	chr15	96148161	96148588														0.026972						+	96118452	96235394	Arid2	NM_175251
Imprinting	Level 1	Comparison 29	Peaks O	Imprinting_G1R_SPERM_OIL.vs.Imprinting_G1R_SPERM_VZ	chr15	96201974	96203348	1.99547	2.01134		1.77142	1.72988		2.00341	1.75065	0.252762	0.0301559	0.333333	0.915565	0.818733							+	96118452	96235394	Arid2	NM_175251
Imprinting	Level 1	Comparison 31	Peaks O	Imprinting_G2R_SPERM_OIL.vs.Imprinting_G2R_SPERM_VZ	chr15	96201974	96203441	2.03204	1.97299		1.70126	1.73362		2.00251	1.71744	0.285072	0.0278015	0.333333	0.706299	0.642413							+	96118452	96235394	Arid2	NM_175251
Imprinting	Level 2	Peaks O	Peaks O	Comparison 29 and comparison 31	chr15	96201974	96203348														0.268917						+	96118452	96235394	Arid2	NM_175251
Imprinting	Level 1	Comparison 32	Peaks P	Imprinting_G2R_SPERM_VZ.vs.Imprinting_G2R_SPERM_OIL	chr15	96147961	96148588	1.51443	1.54559		1.81092	1.83254		1.53001	1.82173	-0.291723	0.00667659	0.333333	0.710252	0.634368							+	96118452	96235394	Arid2	NM_175251
Imprinting	Level 1	Comparison 30	Peaks P	Imprinting_G1R_SPERM_VZ.vs.Imprinting_G1R_SPERM_OIL	chr15	96148161	96148588	2.08241	2.01442		1.79123	1.83005		2.04842	1.81064	0.237779	0.0436933	0.333333	0.964581	0.906987							+	96118452	96235394	Arid2	NM_175251
Imprinting	Level 2	Peaks P	Peaks P	Comparison 30 and comparison 32	chr15	96148161	96148588														-0.026972						+	96118452	96235394	Arid2	NM_175251
CpG	Level 1	Comparison 13	Peaks Q	CpG_G1R_SPERM_OIL.vs.CpG_G1R_SPERM_VZ	chr5	116079040	116079584	2.26974	2.22484		2.0746	2.12424		2.24729	2.09942	0.14787	0.0484646	0.333333	0.984004	0.951062
CpG	Level 1	Comparison 3	Peaks Q	CpG_G1R_MGC_OIL.vs.CpG_G1R_MGC_VZ	chr5	116079040	116079584	2.5128	2.39919	2.49403	2.23845	2.2001	2.14775	2.46867	2.19543	0.273241	0.00436498	0.1	0.663683	0.584013
CpG	Level 3	Peaks Q	Peaks Q	Comparison 3 and comparison 13	chr5	116079040	116079584														0.210555
CpG	Level 1	Comparison 13	(Peaks R)	CpG_G1R_SPERM_OIL.vs.CpG_G1R_SPERM_VZ	chr2	59322360	59323331	1.88518	1.84701		1.57204	1.53095		1.86609	1.55149	0.3146	0.00800206	0.333333	0.984004	0.951062		+	59322209	59323209	Dapl1	NM_029723
CpG	Level 1	Comparison 14	Peaks R	CpG_G1R_SPERM_VZ.vs.CpG_G1R_SPERM_OIL	chr2	59322360	59323331	1.57204	1.53095		1.88518	1.84701		1.55149	1.86609	-0.3146	0.00800206	0.333333	0.984004	0.951062		+	59322209	59323209	Dapl1	NM_029723
CpG	Level 1	Comparison 4	Peaks R	CpG_G1R_MGC_VZ.vs.CpG_G1R_MGC_OIL	chr2	59322975	59323444	2.24782	2.14479	2.5207	1.84046	1.87603	1.75753	2.30443	1.82467	0.47976	0.0404664	0.1	0.891767	0.797095		+	59322209	59323209	Dapl1	NM_029723	+	59323209	59342578	Dapl1	NM_029723
CpG	Level 3	Peaks R	Peaks R	Comparison 4 and comparison 14	chr2	59322975	59323331														0.0825799	+	59322209	59323209	Dapl1	NM_029723
CpG	Level 1	Comparison 14	Peaks R	CpG_G1R_SPERM_VZ.vs.CpG_G1R_SPERM_OIL	chr5	116079040	116079584	2.0746	2.12424		2.26974	2.22484		2.09942	2.24729	-0.14787	0.0484646	0.333333	0.984004	0.951062
CpG	Level 1	Comparison 4	Peaks R	CpG_G1R_MGC_VZ.vs.CpG_G1R_MGC_OIL	chr5	116079040	116079509	2.33908	2.26711	2.18231	2.55636	2.49508	2.52847	2.26283	2.52664	-0.263805	0.0176821	0.1	0.891767	0.797095
CpG	Level 3	Peaks R	Peaks R	Comparison 4 and comparison 14	chr5	116079040	116079509														-0.205837
CpG	Level 1	Comparison 15	Peaks S	CpG_G2R_SPERM_OIL.vs.CpG_G2R_SPERM_VZ	chr11	52576124	52576516	2.27313	2.23977		2.75138	2.80197		2.25645	2.77668	-0.520228	0.00616339	0.333333	0.664304	0.633069
CpG	Level 1	Comparison 9	Peaks S	CpG_G2R_MGC_OIL.vs.CpG_G2R_MGC_VZ	chr11	52576124	52576516	2.9017	2.96608	2.79199	3.04542	3.13503	3.08541	2.88659	3.08862	-0.202034	0.038851	0.1	0.771512	0.580085
CpG	Level 3	Peaks S	Peaks S	Comparison 9 and comparison 15	chr11	52576124	52576516														-0.361131
CpG	Level 1	Comparison 15	Peaks S	CpG_G2R_SPERM_OIL.vs.CpG_G2R_SPERM_VZ	chr15	58222391	58222859	1.85641	1.71547		1.36842	1.21231		1.78594	1.29037	0.495574	0.0430472	0.333333	0.664304	0.633069
CpG	Level 1	Comparison 9	Peaks S	CpG_G2R_MGC_OIL.vs.CpG_G2R_MGC_VZ	chr15	58222391	58222766	2.53544	2.46414	2.23757	1.86888	2.10719	1.85181	2.41238	1.94263	0.469756	0.0184941	0.1	0.771512	0.580085
CpG	Level 3	Peaks S	Peaks S	Comparison 9 and comparison 15	chr15	58222391	58222766														0.482665
CpG	Level 1	Comparison 15	Peaks S	CpG_G2R_SPERM_OIL.vs.CpG_G2R_SPERM_VZ	chr18	61123080	61123724	2.12359	2.02804		1.60304	1.67899		2.07581	1.64102	0.434796	0.021827	0.333333	0.664304	0.633069		+	61122707	61123707	Camk2a	NM_009792	+	61085785	61147306	Camk2a	NM_177407
CpG	Level 1	Comparison 16	(Peaks S)	CpG_G2R_SPERM_VZ.vs.CpG_G2R_SPERM_OIL	chr18	61123190	61123724	1.68187	1.71994		2.17085	2.07256		1.7009	2.1217	-0.4208	0.046681	0.333333	0.856764	0.748087		+	61122707	61123707	Camk2a	NM_009792	+	61085785	61147306	Camk2a	NM_177407
CpG	Level 1	Comparison 9	Peaks S	CpG_G2R_MGC_OIL.vs.CpG_G2R_MGC_VZ	chr18	61123190	61123724	2.09497	2.2521	2.2033	2.53258	2.45551	2.30263	2.18346	2.43024	-0.246784	0.0462001	0.1	0.771512	0.580085		+	61122707	61123707	Camk2a	NM_009792	+	61085785	61147306	Camk2a	NM_177407
CpG	Level 3	Peaks S	Peaks S	Comparison 9 and comparison 15	chr18	61123190	61123724														0.0940059	+	61122707	61123707	Camk2a	NM_009792	+	61085785	61147306	Camk2a	NM_177407
CpG	Level 1	Comparison 15	Peaks S	CpG_G2R_SPERM_OIL.vs.CpG_G2R_SPERM_VZ	chr3	107042210	107042959	1.73243	1.78521		1.50588	1.54863		1.75882	1.52726	0.231567	0.0232231	0.333333	0.664304	0.633069		-	107042125	107043125	Prok1	NM_001044382
CpG	Level 1	Comparison 10	(Peaks S)	CpG_G2R_MGC_VZ.vs.CpG_G2R_MGC_OIL	chr3	107042285	107042959	2.69902	2.85762	2.69355	2.39954	2.27828	2.48805	2.75006	2.38863	0.361437	0.0116101	0.1	0.515677	0.443785		-	107042125	107043125	Prok1	NM_001044382
CpG	Level 1	Comparison 9	Peaks S	CpG_G2R_MGC_OIL.vs.CpG_G2R_MGC_VZ	chr3	107042410	107042959	2.36406	2.33581	2.51937	2.71725	2.93381	2.70409	2.40641	2.78505	-0.378638	0.0178343	0.1	0.771512	0.580085		-	107042125	107043125	Prok1	NM_001044382
CpG	Level 3	Peaks S	Peaks S	Comparison 9 and comparison 15	chr3	107042410	107042959														-0.0735357	-	107042125	107043125	Prok1	NM_001044382
CpG	Level 1	Comparison 16	Peaks T	CpG_G2R_SPERM_VZ.vs.CpG_G2R_SPERM_OIL	chr11	52576044	52576703	2.36783	2.39305		1.88665	1.79297		2.38044	1.83981	0.540635	0.041614	0.333333	0.856764	0.748087
CpG	Level 1	Comparison 10	Peaks T	CpG_G2R_MGC_VZ.vs.CpG_G2R_MGC_OIL	chr11	52576124	52576516	3.04542	3.13503	3.08541	2.9017	2.96608	2.79199	3.08862	2.88659	0.202034	0.038851	0.1	0.515677	0.443785
CpG	Level 3	Peaks T	Peaks T	Comparison 10 and comparison 16	chr11	52576124	52576516														0.371335
CpG	Level 1	Comparison 15	(Peaks T)	CpG_G2R_SPERM_OIL.vs.CpG_G2R_SPERM_VZ	chr15	80451659	80453231	2.10052	2.14486		1.78978	1.7807		2.12269	1.78524	0.337455	0.0346252	0.333333	0.664304	0.633069
CpG	Level 1	Comparison 10	Peaks T	CpG_G2R_MGC_VZ.vs.CpG_G2R_MGC_OIL	chr15	80451769	80453231	2.44182	2.45297	2.27496	2.09155	2.03527	2.24802	2.38992	2.12495	0.26497	0.0371561	0.1	0.515677	0.443785
CpG	Level 1	Comparison 16	Peaks T	CpG_G2R_SPERM_VZ.vs.CpG_G2R_SPERM_OIL	chr15	80452554	80452907	2.04334	2.12935		2.48397	2.4537		2.08634	2.46883	-0.38249	0.0478744	0.333333	0.856764	0.748087
CpG	Level 3	Peaks T	Peaks T	Comparison 10 and comparison 16	chr15	80452554	80452907														-0.0587597
Imprinting	Level 1	Comparison 29	Peaks U	Imprinting_G1R_SPERM_OIL.vs.Imprinting_G1R_SPERM_VZ	chr12	111363365	111363911	1.66135	1.62374		1.32275	1.27469		1.64254	1.29872	0.34382	0.00947289	0.333333	0.915565	0.818733
Imprinting	Level 1	Comparison 17	(Peaks U)	Imprinting_G1R_MGC_OIL.vs.Imprinting_G1R_MGC_BPA	chr12	111363460	111363911	1.93088	1.91116	1.84667	1.51796	1.48085	1.66205	1.89624	1.55362	0.342615	0.0131634	0.1	0.82661	0.697015
Imprinting	Level 1	Comparison 19	Peaks U	Imprinting_G1R_MGC_OIL.vs.Imprinting_G1R_MGC_VZ	chr12	111363460	111363911	1.93088	1.91116	1.84667	1.69863	1.78321	1.73109	1.89624	1.73765	0.158592	0.0110213	0.1	0.492685	0.422624
Imprinting	Level 1	Comparison 20	(Peaks U)	Imprinting_G1R_MGC_VZ.vs.Imprinting_G1R_MGC_OIL	chr12	111363460	111363911	1.69863	1.78321	1.73109	1.93088	1.91116	1.84667	1.73765	1.89624	-0.158592	0.0110213	0.1	0.679663	0.684874
Imprinting	Level 3	Peaks U	Peaks U	Comparison 19 and comparison 29	chr12	111363460	111363911														0.251206
Imprinting	Level 1	Comparison 26	Peaks Y	Imprinting_G2R_MGC_VZ.vs.Imprinting_G2R_MGC_OIL	chr12	111337405	111337819	2.40822	2.31821	2.10726	1.89108	1.81268	1.47142	2.27789	1.72506	0.552834	0.029381	0.1	0.312813	0.303676
Imprinting	Level 1	Comparison 32	Peaks Y	Imprinting_G2R_SPERM_VZ.vs.Imprinting_G2R_SPERM_OIL	chr12	111337405	111338484	1.86815	1.88809		1.64999	1.61396		1.87812	1.63198	0.246144	0.0160849	0.333333	0.710252	0.634368
Imprinting	Level 3	Peaks Y	Peaks Y	Comparison 26 and comparison 32	chr12	111337405	111337819														0.399489
Imprinting	Level 1	Comparison 32	Peaks Y	Imprinting_G2R_SPERM_VZ.vs.Imprinting_G2R_SPERM_OIL	chr15	100045418	100046972	1.90441	1.94156		1.72029	1.65107		1.92298	1.68568	0.237303	0.0475869	0.333333	0.710252	0.634368							+	99869594	100049404	Dip2b	NM_001159361//NM_172819
Imprinting	Level 1	Comparison 26	Peaks Y	Imprinting_G2R_MGC_VZ.vs.Imprinting_G2R_MGC_OIL	chr15	100045793	100046669	2.01333	2.21004	2.26595	1.7168	1.83841	1.81363	2.16311	1.78961	0.373492	0.02369	0.1	0.312813	0.303676							+	99869594	100049404	Dip2b	NM_001159361//NM_172819
Imprinting	Level 3	Peaks Y	Peaks Y	Comparison 26 and comparison 32	chr15	100045793	100046669														0.305397						+	99869594	100049404	Dip2b	NM_001159361//NM_172819
Imprinting	Level 1	Comparison 32	Peaks Y	Imprinting_G2R_SPERM_VZ.vs.Imprinting_G2R_SPERM_OIL	chr18	74356099	74357280	1.93572	2.00254		1.74076	1.79413		1.96913	1.76745	0.201686	0.0461596	0.333333	0.710252	0.634368							-	74355452	74366972	Ska1	NM_025581//NM_001164355
Imprinting	Level 1	Comparison 21	(Peaks Y)	Imprinting_G1R_MGC_OIL.vs.Imprinting_G1R_MGC_DEHP	chr18	74356374	74356804	1.82742	1.86628	1.98431	1.64825	1.74386	1.67843	1.89267	1.69018	0.202492	0.0299789	0.1	0.500445	0.436449							-	74355452	74366972	Ska1	NM_025581//NM_001164355
Imprinting	Level 1	Comparison 26	Peaks Y	Imprinting_G2R_MGC_VZ.vs.Imprinting_G2R_MGC_OIL	chr18	74356454	74356804	2.12814	1.94117	2.04448	1.73675	1.81455	1.89485	2.03793	1.81538	0.222546	0.0360301	0.1	0.312813	0.303676							-	74355452	74366972	Ska1	NM_025581//NM_001164355
Imprinting	Level 3	Peaks Y	Peaks Y	Comparison 26 and comparison 32	chr18	74356454	74356804														0.212116						-	74355452	74366972	Ska1	NM_025581//NM_001164355
Imprinting	Level 1	Comparison 26	Peaks Y	Imprinting_G2R_MGC_VZ.vs.Imprinting_G2R_MGC_OIL	chr2	174250475	174251294	1.95304	2.01078	2.09905	1.61446	1.77632	1.45841	2.02096	1.6164	0.404562	0.031414	0.1	0.312813	0.303676							+	174241804	174252503	Th1l	NM_020580
Imprinting	Level 1	Comparison 32	Peaks Y	Imprinting_G2R_SPERM_VZ.vs.Imprinting_G2R_SPERM_OIL	chr2	174250755	174251759	1.7578	1.77353		1.55102	1.57571		1.76567	1.56336	0.202303	0.00962182	0.333333	0.710252	0.634368							+	174241804	174252503	Th1l	NM_020580
Imprinting	Level 3	Peaks Y	Peaks Y	Comparison 26 and comparison 32	chr2	174250755	174251294														0.303433						+	174241804	174252503	Th1l	NM_020580
Imprinting	Level 1	Comparison 31		Imprinting_G2R_SPERM_OIL.vs.Imprinting_G2R_SPERM_VZ	chr1	13108485	13109094	1.86309	1.84502		1.98828	1.97362		1.85405	1.98095	-0.126899	0.0095865	0.333333	0.706299	0.642413							-	13104008	13116744	Prdm14	NM_001081209
Imprinting	Level 1	Comparison 32		Imprinting_G2R_SPERM_VZ.vs.Imprinting_G2R_SPERM_OIL	chr1	13108485	13109094	1.98828	1.97362		1.86309	1.84502		1.98095	1.85405	0.126899	0.0095865	0.333333	0.710252	0.634368							-	13104008	13116744	Prdm14	NM_001081209
CpG	Level 1	Comparison 8		CpG_G2R_MGC_BPA.vs.CpG_G2R_MGC_OIL	chr1	20720758	20721408	2.65645	2.47639	2.64872	2.16717	2.16187	2.08469	2.59386	2.13791	0.455947	0.00737571	0.1	0.799946	0.644269		+	20720485	20721485	Il17a	NM_010552
Imprinting	Level 1	Comparison 32		Imprinting_G2R_SPERM_VZ.vs.Imprinting_G2R_SPERM_OIL	chr1	26671949	26672358	1.78907	1.78066		1.17999	1.23469		1.78487	1.20734	0.577527	0.0266689	0.333333	0.710252	0.634368
CpG	Level 1	Comparison 6		CpG_G1R_MGC_DEHP.vs.CpG_G1R_MGC_OIL	chr1	31276723	31277085	2.01651	2.19458	2.06782	1.6185	1.77401	1.85711	2.09297	1.74987	0.343101	0.0198741	0.1	0.73552	0.608307							-	31198422	31279001	4931428L18Rik	NR_033445
CpG	Level 1	Comparison 16		CpG_G2R_SPERM_VZ.vs.CpG_G2R_SPERM_OIL	chr1	36606333	36606987	2.24106	2.18463		1.93342	1.84988		2.21285	1.89165	0.321199	0.0324557	0.333333	0.856764	0.748087							-	36605986	36614726	Sema4c	NM_001126047
CpG	Level 1	Comparison 10		CpG_G2R_MGC_VZ.vs.CpG_G2R_MGC_OIL	chr1	37592381	37593998	2.41115	2.49707	2.7146	2.20867	2.2781	2.11613	2.54094	2.20096	0.339977	0.044222	0.1	0.515677	0.443785		-	37592604	37593604	Mgat4a	NM_173870
CpG	Level 1	Comparison 15		CpG_G2R_SPERM_OIL.vs.CpG_G2R_SPERM_VZ	chr1	38052098	38052662	1.96763	1.87252		1.39225	1.33251		1.92008	1.36238	0.557698	0.0171873	0.333333	0.664304	0.633069							-	38041211	38053553	Txndc9	NM_172054
Imprinting	Level 1	Comparison 31		Imprinting_G2R_SPERM_OIL.vs.Imprinting_G2R_SPERM_VZ	chr1	40380850	40381285	1.91213	2.01794		1.39602	1.21078		1.96504	1.3034	0.661637	0.0422884	0.333333	0.706299	0.642413		+	40380971	40381971	Il1rl2	NM_133193
CpG	Level 1	Comparison 13		CpG_G1R_SPERM_OIL.vs.CpG_G1R_SPERM_VZ	chr1	55013879	55014493	1.9134	1.89224		1.77902	1.75565		1.90282	1.76733	0.135489	0.0136656	0.333333	0.984004	0.951062
CpG	Level 1	Comparison 14		CpG_G1R_SPERM_VZ.vs.CpG_G1R_SPERM_OIL	chr1	55013879	55014493	1.77902	1.75565		1.9134	1.89224		1.76733	1.90282	-0.135489	0.0136656	0.333333	0.984004	0.951062
Imprinting	Level 1	Comparison 22		Imprinting_G1R_MGC_DEHP.vs.Imprinting_G1R_MGC_OIL	chr1	63125385	63125905	1.84698	1.94103	1.95282	1.64775	1.73341	1.75548	1.91361	1.71221	0.2014	0.0127265	0.1	0.67793	0.58625							-	63094874	63160341	Ino80d	NM_001081436//NM_001114609
Imprinting	Level 1	Comparison 30		Imprinting_G1R_SPERM_VZ.vs.Imprinting_G1R_SPERM_OIL	chr1	63125385	63125905	1.80464	1.8318		1.45627	1.52774		1.81822	1.49201	0.326211	0.0437062	0.333333	0.964581	0.906987							-	63094874	63160341	Ino80d	NM_001081436//NM_001114609
Imprinting	Level 1	Comparison 31		Imprinting_G2R_SPERM_OIL.vs.Imprinting_G2R_SPERM_VZ	chr1	63202852	63203366	1.90143	1.78425		1.41134	1.47256		1.84284	1.44195	0.40089	0.0488888	0.333333	0.706299	0.642413							-	63190665	63222896	Ndufs1	NM_145518//NM_001160038//NM_001160039//NM_001160040
Imprinting	Level 1	Comparison 22		Imprinting_G1R_MGC_DEHP.vs.Imprinting_G1R_MGC_OIL	chr1	63539859	63540668	1.96019	1.96989	1.95244	1.80339	1.72295	1.77536	1.96084	1.76723	0.193609	0.0116671	0.1	0.67793	0.58625							+	63492977	63642589	Adam23	NM_011780//NM_001177600
Imprinting	Level 1	Comparison 21		Imprinting_G1R_MGC_OIL.vs.Imprinting_G1R_MGC_DEHP	chr1	63540134	63540668	1.91148	1.83534	1.94813	2.06977	2.03438	2.0775	1.89832	2.06055	-0.16223	0.0266221	0.1	0.500445	0.436449							+	63492977	63642589	Adam23	NM_011780//NM_001177600
Imprinting	Level 1	Comparison 22		Imprinting_G1R_MGC_DEHP.vs.Imprinting_G1R_MGC_OIL	chr1	63586314	63586753	2.05611	1.91334	2.06436	1.53515	1.59617	1.38624	2.01127	1.50586	0.505415	0.00373161	0.1	0.67793	0.58625							+	63492977	63642589	Adam23	NM_011780//NM_001177600
Imprinting	Level 1	Comparison 24		Imprinting_G2R_MGC_BPA.vs.Imprinting_G2R_MGC_OIL	chr1	63587662	63588037	2.1554	2.1466	1.80708	1.53679	1.51264	1.31303	2.03636	1.45416	0.582204	0.018394	0.1	0.555144	0.471429							+	63492977	63642589	Adam23	NM_011780//NM_001177600
CpG	Level 1	Comparison 13		CpG_G1R_SPERM_OIL.vs.CpG_G1R_SPERM_VZ	chr1	66746012	66746397	1.5175	1.62048		1.20965	1.29278		1.56899	1.25122	0.317775	0.0443385	0.333333	0.984004	0.951062												+	66745222	66746222	Unc80	NM_175510
CpG	Level 1	Comparison 14		CpG_G1R_SPERM_VZ.vs.CpG_G1R_SPERM_OIL	chr1	66746012	66746397	1.20965	1.29278		1.5175	1.62048		1.25122	1.56899	-0.317775	0.0443385	0.333333	0.984004	0.951062												+	66745222	66746222	Unc80	NM_175510
CpG	Level 1	Comparison 3		CpG_G1R_MGC_OIL.vs.CpG_G1R_MGC_VZ	chr1	74376644	74377197	1.8724	1.87963	2.05158	1.6409	1.72699	1.78596	1.93454	1.71795	0.216587	0.0450704	0.1	0.690741	0.584013							+	74332107	74399766	Pnkd	NM_001039509
CpG	Level 1	Comparison 11		CpG_G2R_MGC_OIL.vs.CpG_G2R_MGC_DEHP	chr1	74645069	74645423	2.94386	3.06726	3.21467	2.86217	2.67879	2.50779	3.07527	2.68292	0.392348	0.0416566	0.1	0.681423	0.577637							-	74640825	74647471	Rnf25	NM_021313
CpG	Level 1	Comparison 9		CpG_G2R_MGC_OIL.vs.CpG_G2R_MGC_VZ	chr1	74645069	74645423	2.94386	3.06726	3.21467	2.59324	2.48629	2.03812	3.07527	2.37255	0.702717	0.0369055	0.1	0.771512	0.580085							-	74640825	74647471	Rnf25	NM_021313
CpG	Level 1	Comparison 12		CpG_G2R_MGC_DEHP.vs.CpG_G2R_MGC_OIL	chr1	74649437	74650477	2.57745	2.74486	2.44578	2.25888	2.10347	2.39321	2.58936	2.25185	0.337507	0.04872	0.1	0.511349	0.43652							+	74648528	74682967	Stk36	NM_175031
Imprinting	Level 1	Comparison 19		Imprinting_G1R_MGC_OIL.vs.Imprinting_G1R_MGC_VZ	chr1	75435688	75436133	2.03849	1.80269	2.01019	1.75449	1.54556	1.66551	1.95046	1.65519	0.295264	0.0389643	0.1	0.49722	0.422624							+	75433017	75439251	Gmppa	NM_133708
Imprinting	Level 1	Comparison 20		Imprinting_G1R_MGC_VZ.vs.Imprinting_G1R_MGC_OIL	chr1	78131284	78131815	1.7946	1.69652	1.56792	1.43877	1.18809	1.41635	1.68634	1.34774	0.338606	0.0325419	0.1	0.764117	0.684874							-	78098341	78193211	Pax3	NM_008781//NM_001159520
CpG	Level 1	Comparison 16		CpG_G2R_SPERM_VZ.vs.CpG_G2R_SPERM_OIL	chr1	78813239	78813815	2.01507	2.0717		1.74549	1.67952		2.04338	1.7125	0.330881	0.0179289	0.333333	0.856764	0.748087		+	78813023	78814023	Kcne4	NM_021342
CpG	Level 1	Comparison 4		CpG_G1R_MGC_VZ.vs.CpG_G1R_MGC_OIL	chr1	78813239	78813708	2.45209	2.28486	2.4585	2.0655	1.81018	2.08853	2.39848	1.98807	0.410412	0.024224	0.1	0.891767	0.797095		+	78813023	78814023	Kcne4	NM_021342
CpG	Level 1	Comparison 15		CpG_G2R_SPERM_OIL.vs.CpG_G2R_SPERM_VZ	chr1	78813439	78813815	1.93584	1.89365		2.30088	2.30834		1.91475	2.30461	-0.389862	0.029543	0.333333	0.664304	0.633069		+	78813023	78814023	Kcne4	NM_021342
CpG	Level 1	Comparison 2		CpG_G1R_MGC_BPA.vs.CpG_G1R_MGC_OIL	chr1	90303479	90304134	2.19244	2.18941	2.34478	1.87413	2.08192	1.99807	2.24221	1.98471	0.257506	0.032535	0.1	0.973293	0.863981		+	90303093	90304093	Spp2	NM_029269
CpG	Level 1	Comparison 10		CpG_G2R_MGC_VZ.vs.CpG_G2R_MGC_OIL	chr1	93192175	93192604	2.47276	2.62087	2.61826	2.01839	2.28933	2.268	2.57063	2.19191	0.378724	0.0294659	0.1	0.515677	0.443785
CpG	Level 1	Comparison 7		CpG_G2R_MGC_OIL.vs.CpG_G2R_MGC_BPA	chr1	93217384	93217738	2.7223	2.90477	2.85545	3.03627	3.23167	3.18973	2.82751	3.15256	-0.325048	0.0159288	0.1	0.868922	0.756354												+	93217157	93218157	Scly	NM_016717
CpG	Level 1	Comparison 5		CpG_G1R_MGC_OIL.vs.CpG_G1R_MGC_DEHP	chr1	94875118	94875747	2.17724	2.4275	2.29746	2.08975	1.80046	2.0215	2.30073	1.97057	0.330162	0.0453968	0.1	0.686895	0.591429		+	94874979	94875979	Gpr35	NM_022320	+	94870195	94882468	Gpr35	NM_001104529
CpG	Level 1	Comparison 10		CpG_G2R_MGC_VZ.vs.CpG_G2R_MGC_OIL	chr1	95057916	95059560	2.40515	2.34944	2.35601	2.22931	2.21511	2.23257	2.3702	2.22566	0.144538	0.0094775	0.1	0.515677	0.443785
CpG	Level 1	Comparison 15		CpG_G2R_SPERM_OIL.vs.CpG_G2R_SPERM_VZ	chr1	95058216	95058960	1.58853	1.66008		1.10575	0.986437		1.62431	1.04609	0.578215	0.0248464	0.333333	0.664304	0.633069
CpG	Level 1	Comparison 15		CpG_G2R_SPERM_OIL.vs.CpG_G2R_SPERM_VZ	chr1	132808112	132808866	1.75644	1.69896		1.43043	1.45296		1.7277	1.44169	0.286003	0.0381165	0.333333	0.664304	0.633069
CpG	Level 1	Comparison 3		CpG_G1R_MGC_OIL.vs.CpG_G1R_MGC_VZ	chr1	132837406	132837858	2.22515	2.16862	2.24587	1.94004	1.94286	2.11371	2.21321	1.99887	0.214347	0.0496143	0.1	0.690741	0.584013
CpG	Level 1	Comparison 4		CpG_G1R_MGC_VZ.vs.CpG_G1R_MGC_OIL	chr1	132837406	132837858	1.94004	1.94286	2.11371	2.22515	2.16862	2.24587	1.99887	2.21321	-0.214347	0.0496143	0.1	0.891767	0.797095
CpG	Level 1	Comparison 1		CpG_G1R_MGC_OIL.vs.CpG_G1R_MGC_BPA	chr1	132915851	132916242	2.29182	2.41912	2.42537	2.1611	2.05272	2.03855	2.37877	2.08412	0.294647	0.00744505	0.1	0.801715	0.677455		+	132915921	132916921	Il10	NM_010548
CpG	Level 1	Comparison 2		CpG_G1R_MGC_BPA.vs.CpG_G1R_MGC_OIL	chr1	132915851	132916242	2.1611	2.05272	2.03855	2.29182	2.41912	2.42537	2.08412	2.37877	-0.294647	0.00744505	0.1	0.973293	0.863981		+	132915921	132916921	Il10	NM_010548
CpG	Level 1	Comparison 3		CpG_G1R_MGC_OIL.vs.CpG_G1R_MGC_VZ	chr1	132915851	132916242	2.29182	2.41912	2.42537	2.11159	1.98433	1.96969	2.37877	2.02187	0.356904	0.00470572	0.1	0.663683	0.584013		+	132915921	132916921	Il10	NM_010548
CpG	Level 1	Comparison 3		CpG_G1R_MGC_OIL.vs.CpG_G1R_MGC_VZ	chr1	133867034	133867513	1.93154	2.19057	2.06437	1.36449	1.66968	1.62455	2.06216	1.5529	0.509253	0.0152307	0.1	0.690741	0.584013		+	133866685	133867685	Slc45a3	NM_145977	+	133860043	133878392	Slc45a3	NM_001177628
Imprinting	Level 1	Comparison 21		Imprinting_G1R_MGC_OIL.vs.Imprinting_G1R_MGC_DEHP	chr1	133874425	133874829	1.78347	2.00316	1.76589	1.66447	1.51381	1.47984	1.85084	1.55271	0.298131	0.0390742	0.1	0.500445	0.436449							+	133867685	133879041	Slc45a3	NM_145977//NM_001177628
Imprinting	Level 1	Comparison 31		Imprinting_G2R_SPERM_OIL.vs.Imprinting_G2R_SPERM_VZ	chr1	134227937	134228556	1.91487	1.92001		2.24635	2.24102		1.91744	2.24369	-0.326242	0.000129666	0.333333	0.26789	0.642413							+	134213201	134229565	Nuak2	NM_028778//NM_001195025
CpG	Level 1	Comparison 4		CpG_G1R_MGC_VZ.vs.CpG_G1R_MGC_OIL	chr1	134401157	134401517	2.13723	1.95708	2.09977	1.81667	1.70224	1.86432	2.0647	1.79441	0.270284	0.0214	0.1	0.891767	0.797095							+	134374443	134401742	Rbbp5	NM_172517
CpG	Level 1	Comparison 3		CpG_G1R_MGC_OIL.vs.CpG_G1R_MGC_VZ	chr1	135933671	135934130	2.11838	2.05746	2.18279	1.82837	1.5828	1.67837	2.11955	1.69651	0.423033	0.0136729	0.1	0.690414	0.584013		+	135933591	135934591	Fmod	NM_021355
CpG	Level 1	Comparison 5		CpG_G1R_MGC_OIL.vs.CpG_G1R_MGC_DEHP	chr1	135933671	135934130	2.11838	2.05746	2.18279	1.83763	1.92695	1.74314	2.11955	1.8359	0.283641	0.0152369	0.1	0.686895	0.591429		+	135933591	135934591	Fmod	NM_021355
CpG	Level 1	Comparison 1		CpG_G1R_MGC_OIL.vs.CpG_G1R_MGC_BPA	chr1	136231781	136232317	1.82977	1.9206	1.87951	1.49306	1.69984	1.68102	1.87663	1.62464	0.251989	0.0473606	0.1	0.801715	0.677455
Imprinting	Level 1	Comparison 18		Imprinting_G1R_MGC_BPA.vs.Imprinting_G1R_MGC_OIL	chr1	136537133	136537544	1.90762	1.89171	1.99878	1.64033	1.81226	1.65138	1.9327	1.70132	0.231382	0.0325343	0.1	0.905368	0.773684
CpG	Level 1	Comparison 6		CpG_G1R_MGC_DEHP.vs.CpG_G1R_MGC_OIL	chr1	137484066	137484710	2.4458	2.27458	2.22873	1.84787	1.90497	2.11748	2.31637	1.95678	0.359594	0.0288576	0.1	0.73552	0.608307
CpG	Level 1	Comparison 3		CpG_G1R_MGC_OIL.vs.CpG_G1R_MGC_VZ	chr1	137734688	137735227	2.1931	2.09043	2.37625	1.92662	1.71424	1.94129	2.21993	1.86072	0.359206	0.0327612	0.1	0.690741	0.584013							+	137733462	137748338	Tnnt2	NM_001130179//NM_001130177//NM_011619//NM_001130180//NM_001130181//NM_001130175//NM_001130174//NM_001136083//NM_001130178
CpG	Level 1	Comparison 1		CpG_G1R_MGC_OIL.vs.CpG_G1R_MGC_BPA	chr1	138519189	138519642	2.35433	2.19593	2.16562	2.40139	2.44178	2.56906	2.23863	2.47074	-0.232118	0.0409221	0.1	0.801715	0.677455
CpG	Level 1	Comparison 2		CpG_G1R_MGC_BPA.vs.CpG_G1R_MGC_OIL	chr1	138519189	138519642	2.40139	2.44178	2.56906	2.35433	2.19593	2.16562	2.47074	2.23863	0.232118	0.0409221	0.1	0.973293	0.863981
Imprinting	Level 1	Comparison 29		Imprinting_G1R_SPERM_OIL.vs.Imprinting_G1R_SPERM_VZ	chr1	138571533	138572043	1.66023	1.60139		1.86944	1.8013		1.63081	1.83537	-0.204561	0.0469691	0.333333	0.915565	0.818733
Imprinting	Level 1	Comparison 30		Imprinting_G1R_SPERM_VZ.vs.Imprinting_G1R_SPERM_OIL	chr1	138571533	138572043	1.86944	1.8013		1.66023	1.60139		1.83537	1.63081	0.204561	0.0469691	0.333333	0.964581	0.906987
CpG	Level 1	Comparison 9		CpG_G2R_MGC_OIL.vs.CpG_G2R_MGC_VZ	chr1	145487619	145488090	2.19278	2.25751	2.38325	1.67664	1.70792	1.84718	2.27785	1.74391	0.533938	0.00226637	0.1	0.771512	0.580085		+	145487326	145488326	B3galt2	NM_020025	-	145455128	145549314	Cdc73	NM_145991
CpG	Level 1	Comparison 10		CpG_G2R_MGC_VZ.vs.CpG_G2R_MGC_OIL	chr1	154597745	154598404	2.80034	2.74068	3.09574	2.39797	2.27369	2.57679	2.87892	2.41615	0.462773	0.0323638	0.1	0.515677	0.443785		+	154597180	154598180	Apobec4	NM_001081197
CpG	Level 1	Comparison 12		CpG_G2R_MGC_DEHP.vs.CpG_G2R_MGC_OIL	chr1	154597745	154598404	2.99989	3.06388	2.66062	2.39797	2.27369	2.57679	2.90813	2.41615	0.491981	0.0378047	0.1	0.501451	0.43652		+	154597180	154598180	Apobec4	NM_001081197
CpG	Level 1	Comparison 6		CpG_G1R_MGC_DEHP.vs.CpG_G1R_MGC_OIL	chr1	154653484	154653919	2.49107	2.38992	2.34181	2.04045	2.06453	2.20107	2.4076	2.10202	0.305581	0.0105122	0.1	0.73552	0.608307
CpG	Level 1	Comparison 2		CpG_G1R_MGC_BPA.vs.CpG_G1R_MGC_OIL	chr1	155599852	155600234	2.04395	2.12734	2.19025	2.30744	2.20626	2.35054	2.12051	2.28808	-0.167569	0.0496395	0.1	0.973293	0.863981							+	155597055	155610851	Rnasel	NM_011882
CpG	Level 1	Comparison 5		CpG_G1R_MGC_OIL.vs.CpG_G1R_MGC_DEHP	chr1	155721666	155722235	2.15112	2.27965	2.20066	2.05407	1.91593	1.96919	2.21048	1.97973	0.230746	0.0138483	0.1	0.686895	0.591429		+	155720974	155721974	Gm5531	NM_001008426
Imprinting	Level 1	Comparison 22		Imprinting_G1R_MGC_DEHP.vs.Imprinting_G1R_MGC_OIL	chr1	158190862	158191463	2.01948	1.83742	1.79512	1.4178	1.27734	1.50079	1.88401	1.39864	0.485363	0.00694492	0.1	0.67793	0.58625							-	158185925	158232979	Tdrd5	NM_001134741
Imprinting	Level 1	Comparison 26		Imprinting_G2R_MGC_VZ.vs.Imprinting_G2R_MGC_OIL	chr1	158206451	158206971	2.25112	1.97723	2.30566	1.91735	1.78427	1.68714	2.178	1.79625	0.38175	0.0426107	0.1	0.312813	0.303676							-	158185925	158232979	Tdrd5	NM_001134741
CpG	Level 1	Comparison 11		CpG_G2R_MGC_OIL.vs.CpG_G2R_MGC_DEHP	chr1	158768860	158769421	2.53602	2.5333	2.53502	2.71781	2.77416	2.73404	2.53478	2.742	-0.20722	0.0063722	0.1	0.591091	0.577637		+	158768653	158769653	Angptl1	NM_028333	-	158734796	158869257	Ralgps2	NM_001159965//NM_001159968//NM_001159966//NR_027640//NM_001159967//NM_023884
CpG	Level 1	Comparison 12		CpG_G2R_MGC_DEHP.vs.CpG_G2R_MGC_OIL	chr1	158768860	158769811	2.50225	2.66415	2.4976	2.23967	2.21742	2.41612	2.55467	2.29107	0.263596	0.0350107	0.1	0.501451	0.43652		+	158768653	158769653	Angptl1	NM_028333	-	158734796	158869257	Ralgps2	NM_001159965//NM_001159968//NM_001159966//NR_027640//NM_001159967//NM_023884
CpG	Level 1	Comparison 8		CpG_G2R_MGC_BPA.vs.CpG_G2R_MGC_OIL	chr1	158768955	158769811	2.46824	2.55761	2.59041	2.21654	2.22816	2.405	2.53875	2.28323	0.255525	0.032008	0.1	0.799946	0.644269		+	158768653	158769653	Angptl1	NM_028333	-	158734796	158869257	Ralgps2	NM_001159965//NM_001159968//NM_001159966//NR_027640//NM_001159967//NM_023884
CpG	Level 1	Comparison 1		CpG_G1R_MGC_OIL.vs.CpG_G1R_MGC_BPA	chr1	165975419	165975781	2.37379	2.46238	2.39162	2.6888	2.54918	2.5814	2.40926	2.60646	-0.197201	0.0231399	0.1	0.801715	0.677455
CpG	Level 1	Comparison 2		CpG_G1R_MGC_BPA.vs.CpG_G1R_MGC_OIL	chr1	165975419	165975853	2.56367	2.39945	2.43827	2.21986	2.30584	2.27516	2.46713	2.26695	0.200175	0.0373824	0.1	0.973293	0.863981
CpG	Level 1	Comparison 13		CpG_G1R_SPERM_OIL.vs.CpG_G1R_SPERM_VZ	chr1	167566338	167567092	1.8285	1.8919		1.52303	1.46514		1.8602	1.49409	0.366112	0.0138089	0.333333	0.984004	0.951062
CpG	Level 1	Comparison 14		CpG_G1R_SPERM_VZ.vs.CpG_G1R_SPERM_OIL	chr1	167566338	167567092	1.52303	1.46514		1.8285	1.8919		1.49409	1.8602	-0.366112	0.0138089	0.333333	0.984004	0.951062
CpG	Level 1	Comparison 3		CpG_G1R_MGC_OIL.vs.CpG_G1R_MGC_VZ	chr1	168058908	168059342	2.42161	2.54202	2.46225	2.26189	2.2696	2.22288	2.47529	2.25146	0.223836	0.0138794	0.1	0.690414	0.584013
CpG	Level 1	Comparison 4		CpG_G1R_MGC_VZ.vs.CpG_G1R_MGC_OIL	chr1	168058908	168059342	2.26189	2.2696	2.22288	2.42161	2.54202	2.46225	2.25146	2.47529	-0.223836	0.0138794	0.1	0.891767	0.797095
CpG	Level 1	Comparison 7		CpG_G2R_MGC_OIL.vs.CpG_G2R_MGC_BPA	chr1	168928870	168929494	2.56341	2.64843	2.7502	2.11882	2.1498	2.41495	2.65401	2.22786	0.426156	0.0261599	0.1	0.868922	0.756354
CpG	Level 1	Comparison 15		CpG_G2R_SPERM_OIL.vs.CpG_G2R_SPERM_VZ	chr1	169156269	169156813	1.77172	1.80167		1.94001	1.98302		1.78669	1.96152	-0.174824	0.0288223	0.333333	0.664304	0.633069												-	169155716	169156716	Uck2	NM_030724
CpG	Level 1	Comparison 16		CpG_G2R_SPERM_VZ.vs.CpG_G2R_SPERM_OIL	chr1	169156269	169156918	1.94812	1.97271		1.75789	1.71952		1.96042	1.7387	0.221715	0.0171628	0.333333	0.856764	0.748087												-	169155716	169156716	Uck2	NM_030724
CpG	Level 1	Comparison 3		CpG_G1R_MGC_OIL.vs.CpG_G1R_MGC_VZ	chr1	169546990	169547461	2.20731	2.35299	2.33547	2.05767	1.95354	1.93991	2.29859	1.98371	0.314885	0.00671817	0.1	0.663683	0.584013							+	169528992	169569254	Rxrg	NM_009107
CpG	Level 1	Comparison 4		CpG_G1R_MGC_VZ.vs.CpG_G1R_MGC_OIL	chr1	169546990	169547461	2.05767	1.95354	1.93991	2.20731	2.35299	2.33547	1.98371	2.29859	-0.314885	0.00671817	0.1	0.848218	0.797095							+	169528992	169569254	Rxrg	NM_009107
CpG	Level 1	Comparison 1		CpG_G1R_MGC_OIL.vs.CpG_G1R_MGC_BPA	chr1	172488931	172489720	2.32891	2.24077	2.2487	2.11701	2.1045	2.1217	2.27279	2.1144	0.15839	0.0269281	0.1	0.801715	0.677455							-	172248126	172519480	Nos1ap	NM_001109985
CpG	Level 1	Comparison 3		CpG_G1R_MGC_OIL.vs.CpG_G1R_MGC_VZ	chr1	172488931	172489720	2.32891	2.24077	2.2487	2.04811	1.99837	2.02134	2.27279	2.02261	0.250188	0.00432537	0.1	0.663683	0.584013							-	172248126	172519480	Nos1ap	NM_001109985
CpG	Level 1	Comparison 5		CpG_G1R_MGC_OIL.vs.CpG_G1R_MGC_DEHP	chr1	173297362	173297811	2.40598	2.36407	2.60304	2.10206	1.99305	2.12766	2.45769	2.07426	0.383436	0.0180816	0.1	0.686895	0.591429
CpG	Level 1	Comparison 15		CpG_G2R_SPERM_OIL.vs.CpG_G2R_SPERM_VZ	chr1	174075689	174076138	1.85212	1.93458		1.20096	1.08444		1.89335	1.1427	0.750651	0.0126285	0.333333	0.664304	0.633069
CpG	Level 1	Comparison 7		CpG_G2R_MGC_OIL.vs.CpG_G2R_MGC_BPA	chr1	174138525	174138876	2.41124	2.4817	2.78286	3.08684	2.95654	2.94016	2.5586	2.99451	-0.435913	0.0467055	0.1	0.868922	0.756354
CpG	Level 1	Comparison 1		CpG_G1R_MGC_OIL.vs.CpG_G1R_MGC_BPA	chr1	174149393	174149852	2.25292	2.21686	2.24628	2.55725	2.65607	2.6095	2.23869	2.6076	-0.368918	0.00241233	0.1	0.749029	0.677455		-	174149526	174150526	Casq1	NM_009813
CpG	Level 1	Comparison 2		CpG_G1R_MGC_BPA.vs.CpG_G1R_MGC_OIL	chr1	174149393	174150147	2.39864	2.45568	2.46735	2.0883	1.99216	1.96602	2.44056	2.01549	0.425064	0.00169401	0.1	0.973293	0.863981		-	174149526	174150526	Casq1	NM_009813
CpG	Level 1	Comparison 3		CpG_G1R_MGC_OIL.vs.CpG_G1R_MGC_VZ	chr1	174227875	174228227	2.12007	2.18008	2.20993	2.26803	2.32854	2.43174	2.17003	2.34277	-0.172745	0.048114	0.1	0.690741	0.584013		-	174227695	174228695	Atp1a2	NM_178405
CpG	Level 1	Comparison 4		CpG_G1R_MGC_VZ.vs.CpG_G1R_MGC_OIL	chr1	174227875	174228227	2.26803	2.32854	2.43174	2.12007	2.18008	2.20993	2.34277	2.17003	0.172745	0.048114	0.1	0.891767	0.797095		-	174227695	174228695	Atp1a2	NM_178405
CpG	Level 1	Comparison 16		CpG_G2R_SPERM_VZ.vs.CpG_G2R_SPERM_OIL	chr1	174428993	174429442	1.82643	1.76234		2.25969	2.20796		1.79439	2.23382	-0.439435	0.0100538	0.333333	0.856764	0.748087												+	174428508	174429508	Igsf9	NM_001145800//NM_033608
CpG	Level 1	Comparison 9		CpG_G2R_MGC_OIL.vs.CpG_G2R_MGC_VZ	chr1	174484385	174484756	2.41222	2.33274	2.44919	2.21249	2.17119	2.06834	2.39805	2.15067	0.247375	0.0119991	0.1	0.771512	0.580085
CpG	Level 1	Comparison 8		CpG_G2R_MGC_BPA.vs.CpG_G2R_MGC_OIL	chr1	183671011	183671566	2.43129	2.73478	2.52062	2.14296	2.15776	2.02227	2.56223	2.10766	0.454566	0.0218817	0.1	0.799946	0.644269
CpG	Level 1	Comparison 6		CpG_G1R_MGC_DEHP.vs.CpG_G1R_MGC_OIL	chr1	184495011	184495370	2.13993	1.87852	1.86298	1.66717	1.63956	1.52076	1.96048	1.60916	0.351313	0.0407979	0.1	0.73552	0.608307		+	184494637	184495637	Capn8	NM_130890//NM_001145806
CpG	Level 1	Comparison 13		CpG_G1R_SPERM_OIL.vs.CpG_G1R_SPERM_VZ	chr1	184881980	184882420	1.84939	1.79449		1.45912	1.46645		1.82194	1.46278	0.359159	0.0450354	0.333333	0.984004	0.951062
CpG	Level 1	Comparison 14		CpG_G1R_SPERM_VZ.vs.CpG_G1R_SPERM_OIL	chr1	184881980	184882420	1.45912	1.46645		1.84939	1.79449		1.46278	1.82194	-0.359159	0.0450354	0.333333	0.984004	0.951062
Imprinting	Level 1	Comparison 29		Imprinting_G1R_SPERM_OIL.vs.Imprinting_G1R_SPERM_VZ	chr1	187130379	187130993	1.64301	1.69916		1.97152	1.93258		1.67109	1.95205	-0.280959	0.0201389	0.333333	0.915565	0.818733							-	187111040	187152780	Iars2	NM_198653
Imprinting	Level 1	Comparison 30		Imprinting_G1R_SPERM_VZ.vs.Imprinting_G1R_SPERM_OIL	chr1	187130379	187131176	1.85444	1.87839		1.58844	1.60656		1.86641	1.5975	0.268913	0.00423522	0.333333	0.964581	0.906987							-	187111040	187152780	Iars2	NM_198653
CpG	Level 1	Comparison 8		CpG_G2R_MGC_BPA.vs.CpG_G2R_MGC_OIL	chr1	192919352	192919703	2.44086	2.39264	2.31884	1.83265	1.9323	2.17139	2.38411	1.97878	0.405329	0.043922	0.1	0.799946	0.644269
CpG	Level 1	Comparison 12		CpG_G2R_MGC_DEHP.vs.CpG_G2R_MGC_OIL	chr1	192987975	192988328	2.68033	2.77522	2.91233	2.3611	2.3679	2.31489	2.78929	2.34796	0.441328	0.0177833	0.1	0.501451	0.43652							-	192986962	192988196	Fam71a	NM_001109759
CpG	Level 1	Comparison 10		CpG_G2R_MGC_VZ.vs.CpG_G2R_MGC_OIL	chr1_random	49315	49964	2.5117	2.59964	2.42234	1.94261	1.85056	2.01399	2.51122	1.93572	0.575505	0.00120505	0.1	0.515677	0.443785							-	48673	184838	Disp1	NM_026866
CpG	Level 1	Comparison 10		CpG_G2R_MGC_VZ.vs.CpG_G2R_MGC_OIL	chr10	5277517	5278149	2.6913	2.75538	2.52422	2.3857	1.89196	2.07631	2.65697	2.11799	0.538977	0.0462023	0.1	0.515677	0.443785		+	5276977	5277977	Syne1	NM_022027	+	5152333	5325842	Syne1	NM_001079686
CpG	Level 1	Comparison 7		CpG_G2R_MGC_OIL.vs.CpG_G2R_MGC_BPA	chr10	6374898	6375572	2.83655	2.70416	2.8522	2.64976	2.57704	2.60705	2.79764	2.61128	0.186353	0.0411356	0.1	0.868922	0.756354
CpG	Level 1	Comparison 8		CpG_G2R_MGC_BPA.vs.CpG_G2R_MGC_OIL	chr10	6374898	6375572	2.64976	2.57704	2.60705	2.83655	2.70416	2.8522	2.61128	2.79764	-0.186353	0.0411356	0.1	0.799946	0.644269
CpG	Level 1	Comparison 15		CpG_G2R_SPERM_OIL.vs.CpG_G2R_SPERM_VZ	chr10	7549449	7549903	1.67327	1.54155		1.13269	0.993878		1.60741	1.06328	0.54413	0.029739	0.333333	0.664304	0.633069
Imprinting	Level 1	Comparison 32		Imprinting_G2R_SPERM_VZ.vs.Imprinting_G2R_SPERM_OIL	chr10	9571563	9571974	1.90116	1.80513		1.51384	1.46407		1.85314	1.48895	0.364192	0.0423523	0.333333	0.710252	0.634368							-	9475844	9620338	Stxbp5	NM_001081344
CpG	Level 1	Comparison 10		CpG_G2R_MGC_VZ.vs.CpG_G2R_MGC_OIL	chr10	12581745	12582501	2.66251	2.45497	2.5702	2.19233	2.03471	1.76649	2.56256	1.99784	0.564717	0.0284442	0.1	0.515677	0.443785
CpG	Level 1	Comparison 3		CpG_G1R_MGC_OIL.vs.CpG_G1R_MGC_VZ	chr10	12582255	12582694	2.32669	2.29201	2.23054	2.15138	1.95787	1.91544	2.28308	2.00823	0.274852	0.0487733	0.1	0.690741	0.584013
Imprinting	Level 1	Comparison 31		Imprinting_G2R_SPERM_OIL.vs.Imprinting_G2R_SPERM_VZ	chr10	12876776	12877411	1.81003	1.87335		1.45284	1.47087		1.84169	1.46185	0.379835	0.0385776	0.333333	0.706299	0.642413							-	12869949	12897329	Fam164b	NM_029172
Imprinting	Level 1	Comparison 24		Imprinting_G2R_MGC_BPA.vs.Imprinting_G2R_MGC_OIL	chr10	12994864	12995274	2.4576	2.16483	2.22836	1.63696	1.98631	1.7924	2.2836	1.80523	0.478373	0.024355	0.1	0.555144	0.471429							-	12928022	13043466	Phactr2	NM_001033257//NM_001195096//NM_001195066//NM_001195065
CpG	Level 1	Comparison 11		CpG_G2R_MGC_OIL.vs.CpG_G2R_MGC_DEHP	chr10	19926440	19927104	2.55164	2.74969	2.85811	2.34911	2.19113	2.05586	2.71981	2.1987	0.521111	0.0135438	0.1	0.63936	0.577637							+	19869225	20000896	Mtap7	NM_008635
CpG	Level 1	Comparison 12		CpG_G2R_MGC_DEHP.vs.CpG_G2R_MGC_OIL	chr10	19926550	19926994	2.54714	2.3297	2.15534	2.61295	2.92251	2.98823	2.34406	2.84123	-0.497167	0.0373262	0.1	0.501451	0.43652							+	19869225	20000896	Mtap7	NM_008635
CpG	Level 1	Comparison 15		CpG_G2R_SPERM_OIL.vs.CpG_G2R_SPERM_VZ	chr10	23668142	23668509	1.95194	2.17274		0.962911	1.1369		2.06234	1.04991	1.01244	0.0215886	0.333333	0.664304	0.633069
Imprinting	Level 1	Comparison 19		Imprinting_G1R_MGC_OIL.vs.Imprinting_G1R_MGC_VZ	chr10	24309176	24309602	1.96166	2.09421	1.98683	1.81263	1.84976	1.73082	2.01423	1.79773	0.216497	0.0163968	0.1	0.49722	0.422624
CpG	Level 1	Comparison 12		CpG_G2R_MGC_DEHP.vs.CpG_G2R_MGC_OIL	chr10	24649252	24650001	2.74727	2.92772	2.96296	2.61969	2.61559	2.50433	2.87931	2.57987	0.299445	0.0271836	0.1	0.501451	0.43652
Imprinting	Level 1	Comparison 32		Imprinting_G2R_SPERM_VZ.vs.Imprinting_G2R_SPERM_OIL	chr10	31425309	31425741	1.6671	1.6823		1.4096	1.41478		1.6747	1.41219	0.262514	0.00928027	0.333333	0.710252	0.634368							-	31409624	32609221	Nkain2	NM_001013411
CpG	Level 1	Comparison 6		CpG_G1R_MGC_DEHP.vs.CpG_G1R_MGC_OIL	chr10	34109565	34110137	2.45446	2.29447	2.53362	2.13374	2.07508	2.01046	2.42752	2.07309	0.354426	0.0211122	0.1	0.73552	0.608307		+	34109286	34110286	Col10a1	NM_009925	-	34023917	34137834	Nt5dc1	NM_176968
CpG	Level 1	Comparison 15		CpG_G2R_SPERM_OIL.vs.CpG_G2R_SPERM_VZ	chr10	38854793	38855243	2.01613	2.12603		1.71473	1.56916		2.07108	1.64195	0.429135	0.0485542	0.333333	0.664304	0.633069							+	38854328	38870364	Tube1	NM_028006
CpG	Level 1	Comparison 11		CpG_G2R_MGC_OIL.vs.CpG_G2R_MGC_DEHP	chr10	38854988	38855535	2.46946	2.38865	2.5385	1.8211	2.09028	2.14066	2.46554	2.01735	0.448187	0.0305149	0.1	0.681423	0.577637							+	38854328	38870364	Tube1	NM_028006
CpG	Level 1	Comparison 7		CpG_G2R_MGC_OIL.vs.CpG_G2R_MGC_BPA	chr10	38854988	38855535	2.46946	2.38865	2.5385	2.2779	2.16068	2.27146	2.46554	2.23668	0.228857	0.0170737	0.1	0.868922	0.756354							+	38854328	38870364	Tube1	NM_028006
CpG	Level 1	Comparison 10		CpG_G2R_MGC_VZ.vs.CpG_G2R_MGC_OIL	chr10	39969069	39969818	2.70804	2.78264	2.73066	2.60957	2.66441	2.64125	2.74045	2.63841	0.102035	0.0236824	0.1	0.515677	0.443785												-	39968508	39969508	Gtf3c6	NM_026113
CpG	Level 1	Comparison 9		CpG_G2R_MGC_OIL.vs.CpG_G2R_MGC_VZ	chr10	39969069	39969818	2.60957	2.66441	2.64125	2.70804	2.78264	2.73066	2.63841	2.74045	-0.102035	0.0236824	0.1	0.771512	0.580085												-	39968508	39969508	Gtf3c6	NM_026113
CpG	Level 1	Comparison 15		CpG_G2R_SPERM_OIL.vs.CpG_G2R_SPERM_VZ	chr10	40400131	40400885	2.12594	2.11986		1.69449	1.72687		2.1229	1.71068	0.41222	0.0205746	0.333333	0.664304	0.633069
CpG	Level 1	Comparison 16		CpG_G2R_SPERM_VZ.vs.CpG_G2R_SPERM_OIL	chr10	40400131	40400885	1.69449	1.72687		2.12594	2.11986		1.71068	2.1229	-0.41222	0.0205746	0.333333	0.856764	0.748087
CpG	Level 1	Comparison 3		CpG_G1R_MGC_OIL.vs.CpG_G1R_MGC_VZ	chr10	42580443	42580888	2.15005	2.33232	2.35472	2.02349	1.86274	1.99282	2.27903	1.95968	0.319345	0.0196396	0.1	0.690741	0.584013		+	42579817	42580817	Scml4	NM_172938
CpG	Level 1	Comparison 3		CpG_G1R_MGC_OIL.vs.CpG_G1R_MGC_VZ	chr10	45007204	45007676	2.21897	2.23649	2.22953	2.35726	2.44554	2.50698	2.22833	2.43659	-0.208265	0.0392634	0.1	0.690741	0.584013
CpG	Level 1	Comparison 4		CpG_G1R_MGC_VZ.vs.CpG_G1R_MGC_OIL	chr10	45007204	45007676	2.35726	2.44554	2.50698	2.21897	2.23649	2.22953	2.43659	2.22833	0.208265	0.0392634	0.1	0.891767	0.797095
CpG	Level 1	Comparison 15		CpG_G2R_SPERM_OIL.vs.CpG_G2R_SPERM_VZ	chr10	59765829	59766494	1.95272	1.9868		2.16102	2.15363		1.96976	2.15732	-0.187563	0.0481834	0.333333	0.664304	0.633069												-	59765521	59766521	Cdh23	NM_023370
CpG	Level 1	Comparison 16		CpG_G2R_SPERM_VZ.vs.CpG_G2R_SPERM_OIL	chr10	59765829	59766494	2.16102	2.15363		1.95272	1.9868		2.15732	1.96976	0.187563	0.0481834	0.333333	0.856764	0.748087												-	59765521	59766521	Cdh23	NM_023370
Imprinting	Level 1	Comparison 26		Imprinting_G2R_MGC_VZ.vs.Imprinting_G2R_MGC_OIL	chr10	60266673	60267362	1.88677	1.9265	1.93143	1.70415	1.61205	1.53372	1.9149	1.61664	0.298263	0.019665	0.1	0.312813	0.303676							-	60225842	60293829	Unc5b	NM_029770
CpG	Level 1	Comparison 1		CpG_G1R_MGC_OIL.vs.CpG_G1R_MGC_BPA	chr10	60295414	60295945	2.4264	2.19459	2.21616	2.01606	2.0804	1.87863	2.27905	1.9917	0.287352	0.0411872	0.1	0.801715	0.677455
CpG	Level 1	Comparison 5		CpG_G1R_MGC_OIL.vs.CpG_G1R_MGC_DEHP	chr10	60295414	60295945	2.4264	2.19459	2.21616	1.76818	1.53847	1.74018	2.27905	1.68228	0.596774	0.00448866	0.1	0.686895	0.591429
CpG	Level 1	Comparison 6		CpG_G1R_MGC_DEHP.vs.CpG_G1R_MGC_OIL	chr10	61531732	61532191	1.78125	1.97869	1.96089	1.71191	1.55921	1.35664	1.90694	1.54259	0.364355	0.0499202	0.1	0.73552	0.608307
CpG	Level 1	Comparison 13		CpG_G1R_SPERM_OIL.vs.CpG_G1R_SPERM_VZ	chr10	61533576	61534515	1.95625	1.92978		1.80029	1.76938		1.94301	1.78483	0.158183	0.0172485	0.333333	0.984004	0.951062		+	61533269	61534269	Gm5424	NR_002687
CpG	Level 1	Comparison 14		CpG_G1R_SPERM_VZ.vs.CpG_G1R_SPERM_OIL	chr10	61533576	61534515	1.80029	1.76938		1.95625	1.92978		1.78483	1.94301	-0.158183	0.0172485	0.333333	0.984004	0.951062		+	61533269	61534269	Gm5424	NR_002687
CpG	Level 1	Comparison 3		CpG_G1R_MGC_OIL.vs.CpG_G1R_MGC_VZ	chr10	61713043	61713479	2.38175	2.47671	2.38	2.13364	1.83283	2.03252	2.41282	1.99967	0.413154	0.0311807	0.1	0.690741	0.584013
CpG	Level 1	Comparison 8		CpG_G2R_MGC_BPA.vs.CpG_G2R_MGC_OIL	chr10	61713143	61713688	2.69793	2.77464	2.74814	2.62542	2.57065	2.63312	2.74024	2.60973	0.130507	0.0124642	0.1	0.799946	0.644269
CpG	Level 1	Comparison 5		CpG_G1R_MGC_OIL.vs.CpG_G1R_MGC_DEHP	chr10	61885035	61885666	2.02005	2.16346	2.13389	1.93907	1.71189	1.87428	2.1058	1.84175	0.264054	0.0382724	0.1	0.686895	0.591429		-	61884705	61885705	Hkdc1	NM_145419
CpG	Level 1	Comparison 2		CpG_G1R_MGC_BPA.vs.CpG_G1R_MGC_OIL	chr10	62406843	62407542	2.31382	2.30822	2.55168	2.07552	2.08923	1.77816	2.39124	1.98097	0.410273	0.0363539	0.1	0.973293	0.863981							+	62383880	62408742	Slc25a16	NM_175194
CpG	Level 1	Comparison 3		CpG_G1R_MGC_OIL.vs.CpG_G1R_MGC_VZ	chr10	62411954	62412308	2.44932	2.58407	2.49394	2.33096	2.28171	2.28556	2.50911	2.29941	0.209699	0.0219817	0.1	0.690741	0.584013							+	62410276	62436436	Dna2	NM_177372
CpG	Level 1	Comparison 4		CpG_G1R_MGC_VZ.vs.CpG_G1R_MGC_OIL	chr10	62411954	62412308	2.33096	2.28171	2.28556	2.44932	2.58407	2.49394	2.29941	2.50911	-0.209699	0.0219817	0.1	0.891767	0.797095							+	62410276	62436436	Dna2	NM_177372
CpG	Level 1	Comparison 11		CpG_G2R_MGC_OIL.vs.CpG_G2R_MGC_DEHP	chr10	63554285	63554638	2.80423	2.25358	2.60327	1.98449	1.81977	2.03923	2.55369	1.94783	0.605863	0.048267	0.1	0.681423	0.577637							+	63284302	64465915	Ctnna3	NM_001164519//NM_177612//NM_001164376
CpG	Level 1	Comparison 8		CpG_G2R_MGC_BPA.vs.CpG_G2R_MGC_OIL	chr10	74454183	74454632	2.48438	2.36785	2.64266	2.10445	1.93505	2.08853	2.4983	2.04268	0.455619	0.0123535	0.1	0.799946	0.644269							+	74430475	74478122	Gnaz	NM_010311//NM_001163535//NM_001163533//NM_027730//NM_001163534
CpG	Level 1	Comparison 15		CpG_G2R_SPERM_OIL.vs.CpG_G2R_SPERM_VZ	chr10	75036706	75037070	1.66523	1.64391		1.74232	1.75792		1.65457	1.75012	-0.0955525	0.0234246	0.333333	0.664304	0.633069							+	75036837	75048427	Ggt1	NM_008116
CpG	Level 1	Comparison 16		CpG_G2R_SPERM_VZ.vs.CpG_G2R_SPERM_OIL	chr10	75036706	75037070	1.74232	1.75792		1.66523	1.64391		1.75012	1.65457	0.0955525	0.0234246	0.333333	0.856764	0.748087							+	75036837	75048427	Ggt1	NM_008116
CpG	Level 1	Comparison 16		CpG_G2R_SPERM_VZ.vs.CpG_G2R_SPERM_OIL	chr10	75052389	75052818	1.86632	1.85198		1.50072	1.43246		1.85915	1.46659	0.392562	0.0464575	0.333333	0.856764	0.748087		+	75051625	75052625	Ggt5	NM_011820
CpG	Level 1	Comparison 13		CpG_G1R_SPERM_OIL.vs.CpG_G1R_SPERM_VZ	chr10	75108603	75109347	1.75389	1.80875		1.30963	1.39855		1.78132	1.35409	0.427232	0.0243908	0.333333	0.984004	0.951062												-	75108354	75109354	Cabin1	NM_172549
CpG	Level 1	Comparison 14		CpG_G1R_SPERM_VZ.vs.CpG_G1R_SPERM_OIL	chr10	75108603	75109347	1.30963	1.39855		1.75389	1.80875		1.35409	1.78132	-0.427232	0.0243908	0.333333	0.984004	0.951062												-	75108354	75109354	Cabin1	NM_172549
CpG	Level 1	Comparison 15		CpG_G2R_SPERM_OIL.vs.CpG_G2R_SPERM_VZ	chr10	75415549	75415908	1.73877	1.79474		0.85158	1.01479		1.76675	0.933184	0.833567	0.0411778	0.333333	0.664304	0.633069
CpG	Level 1	Comparison 11		CpG_G2R_MGC_OIL.vs.CpG_G2R_MGC_DEHP	chr10	75610197	75610960	2.12929	2.16383	2.30796	1.89696	2.03311	2.03451	2.20036	1.98819	0.212163	0.0424832	0.1	0.681423	0.577637		+	75609695	75610695	Slc5a4a	NM_133184
CpG	Level 1	Comparison 1		CpG_G1R_MGC_OIL.vs.CpG_G1R_MGC_BPA	chr10	76723190	76723644	2.07278	2.20335	2.07051	1.78047	1.75881	1.95196	2.11555	1.83041	0.285133	0.0229718	0.1	0.801715	0.677455							+	76722544	76731831	Pofut2	NM_030262
CpG	Level 1	Comparison 10		CpG_G2R_MGC_VZ.vs.CpG_G2R_MGC_OIL	chr10	76723190	76724239	2.49696	2.76174	2.63135	2.0628	2.16254	2.11459	2.63002	2.11331	0.516707	0.0126687	0.1	0.515677	0.443785							+	76722544	76731831	Pofut2	NM_030262
CpG	Level 1	Comparison 12		CpG_G2R_MGC_DEHP.vs.CpG_G2R_MGC_OIL	chr10	76723190	76724842	2.39512	2.47871	2.58713	2.13206	2.20444	2.22752	2.48699	2.18801	0.29898	0.0174412	0.1	0.501451	0.43652							+	76722544	76731831	Pofut2	NM_030262
CpG	Level 1	Comparison 15		CpG_G2R_SPERM_OIL.vs.CpG_G2R_SPERM_VZ	chr10	79102642	79103176	1.98637	1.93413		2.11311	2.15002		1.96025	2.13156	-0.171312	0.041402	0.333333	0.664304	0.633069							-	79102770	79107983	Odf3l2	NM_001033473
CpG	Level 1	Comparison 16		CpG_G2R_SPERM_VZ.vs.CpG_G2R_SPERM_OIL	chr10	79138041	79138700	2.07036	2.03897		1.77253	1.75452		2.05466	1.76352	0.291139	0.00939145	0.333333	0.856764	0.748087							+	79132654	79138371	Gm16517	NM_148934
CpG	Level 1	Comparison 5		CpG_G1R_MGC_OIL.vs.CpG_G1R_MGC_DEHP	chr10	79281830	79282304	1.97018	2.16072	2.20865	1.76117	1.70139	1.664	2.11318	1.70885	0.404328	0.0199334	0.1	0.686895	0.591429							+	79256816	79283141	Palm	NM_023128//NM_001161747
CpG	Level 1	Comparison 10		CpG_G2R_MGC_VZ.vs.CpG_G2R_MGC_OIL	chr10	79479098	79480238	2.04029	2.14014	2.31647	1.66785	1.862	1.71313	2.16563	1.74766	0.417972	0.0167122	0.1	0.515677	0.443785		+	79478916	79479916	Hmha1	NM_001142701
CpG	Level 1	Comparison 9		CpG_G2R_MGC_OIL.vs.CpG_G2R_MGC_VZ	chr10	79513317	79514055	2.51996	2.47018	2.46111	2.67109	2.56602	2.67633	2.48375	2.63781	-0.154065	0.0320754	0.1	0.771512	0.580085
CpG	Level 1	Comparison 16		CpG_G2R_SPERM_VZ.vs.CpG_G2R_SPERM_OIL	chr10	79763665	79764144	1.99099	2.05514		1.30516	1.35122		2.02306	1.32819	0.694876	0.00487733	0.333333	0.856764	0.748087
CpG	Level 1	Comparison 3		CpG_G1R_MGC_OIL.vs.CpG_G1R_MGC_VZ	chr10	79763665	79764144	2.34419	2.33184	2.63992	2.0761	1.88895	2.10018	2.43865	2.02174	0.416904	0.0325588	0.1	0.690741	0.584013
CpG	Level 1	Comparison 5		CpG_G1R_MGC_OIL.vs.CpG_G1R_MGC_DEHP	chr10	79763665	79764144	2.34419	2.33184	2.63992	1.9174	1.78841	1.93429	2.43865	1.88003	0.558617	0.0176702	0.1	0.686895	0.591429
CpG	Level 1	Comparison 15		CpG_G2R_SPERM_OIL.vs.CpG_G2R_SPERM_VZ	chr10	79813445	79814068	1.75819	1.77843		1.43133	1.44252		1.76831	1.43692	0.331385	0.00414109	0.333333	0.664304	0.633069
CpG	Level 1	Comparison 12		CpG_G2R_MGC_DEHP.vs.CpG_G2R_MGC_OIL	chr10	80096948	80097487	2.51805	2.49365	2.71644	1.91341	2.07284	2.33309	2.57605	2.10645	0.4696	0.040822	0.1	0.501451	0.43652							+	80086024	80103016	Csnk1g2	NM_134002//NM_001159591
CpG	Level 1	Comparison 5		CpG_G1R_MGC_OIL.vs.CpG_G1R_MGC_DEHP	chr10	80100993	80101522	1.84192	1.9101	2.04775	1.73254	1.4422	1.51411	1.93326	1.56295	0.370305	0.0303921	0.1	0.686895	0.591429							+	80086024	80103016	Csnk1g2	NM_134002//NM_001159591
CpG	Level 1	Comparison 16		CpG_G2R_SPERM_VZ.vs.CpG_G2R_SPERM_OIL	chr10	80315815	80316279	1.58149	1.56878		1.97206	1.98088		1.57513	1.97647	-0.401338	0.000768753	0.333333	0.856764	0.748087												-	80315069	80316069	Lsm7	NM_025349
CpG	Level 1	Comparison 12		CpG_G2R_MGC_DEHP.vs.CpG_G2R_MGC_OIL	chr10	80465372	80466156	2.61504	2.75974	2.63609	2.42708	2.48536	2.31471	2.67029	2.40905	0.261245	0.0182807	0.1	0.501451	0.43652							-	80411868	80477170	Gng7	NM_010319
CpG	Level 1	Comparison 13		CpG_G1R_SPERM_OIL.vs.CpG_G1R_SPERM_VZ	chr10	80694690	80695135	1.91574	1.84151		1.45783	1.54112		1.87862	1.49947	0.379153	0.0216892	0.333333	0.984004	0.951062
CpG	Level 1	Comparison 14		CpG_G1R_SPERM_VZ.vs.CpG_G1R_SPERM_OIL	chr10	80694690	80695135	1.45783	1.54112		1.91574	1.84151		1.49947	1.87862	-0.379153	0.0216892	0.333333	0.984004	0.951062
CpG	Level 1	Comparison 16		CpG_G2R_SPERM_VZ.vs.CpG_G2R_SPERM_OIL	chr10	80960205	80962164	1.88697	1.86979		1.71833	1.69592		1.87838	1.70713	0.17125	0.0085273	0.333333	0.856764	0.748087							-	80960989	80962382	S1pr4	NM_010102
CpG	Level 1	Comparison 5		CpG_G1R_MGC_OIL.vs.CpG_G1R_MGC_DEHP	chr10	80987650	80988000	2.26245	2.28902	2.48363	1.97708	1.77833	1.84313	2.34503	1.86618	0.478854	0.00678396	0.1	0.686895	0.591429
CpG	Level 1	Comparison 15		CpG_G2R_SPERM_OIL.vs.CpG_G2R_SPERM_VZ	chr10	86239114	86240074	1.88198	1.83899		1.38284	1.40603		1.86048	1.39444	0.466049	0.0082432	0.333333	0.664304	0.633069												+	86239088	86240088	BC030307	NM_001003910
CpG	Level 1	Comparison 6		CpG_G1R_MGC_DEHP.vs.CpG_G1R_MGC_OIL	chr10	87610789	87611458	2.21792	2.15729	2.22143	1.74147	1.78608	1.8991	2.19888	1.80888	0.389998	0.00629735	0.1	0.732449	0.608307							+	87610315	87640640	Nup37	NM_028334//NM_027191
CpG	Level 1	Comparison 15		CpG_G2R_SPERM_OIL.vs.CpG_G2R_SPERM_VZ	chr10	88069099	88069860	2.11303	2.20056		1.58893	1.70545		2.1568	1.64719	0.509605	0.0240822	0.333333	0.664304	0.633069
CpG	Level 1	Comparison 12		CpG_G2R_MGC_DEHP.vs.CpG_G2R_MGC_OIL	chr10	105276300	105276735	2.23991	2.22794	2.10763	1.97754	2.01277	1.86184	2.19183	1.95072	0.241112	0.0180435	0.1	0.501451	0.43652							-	105200740	105277936	BC067068	NM_207522
CpG	Level 1	Comparison 9		CpG_G2R_MGC_OIL.vs.CpG_G2R_MGC_VZ	chr10	110179564	110180239	2.36914	2.62274	2.46768	2.00537	2.22622	1.86373	2.48652	2.03177	0.454748	0.0290032	0.1	0.771512	0.580085
CpG	Level 1	Comparison 16		CpG_G2R_SPERM_VZ.vs.CpG_G2R_SPERM_OIL	chr10	110907830	110908516	1.9725	1.94489		1.85866	1.84308		1.9587	1.85087	0.107826	0.0372543	0.333333	0.856764	0.748087
CpG	Level 1	Comparison 1		CpG_G1R_MGC_OIL.vs.CpG_G1R_MGC_BPA	chr10	116333219	116334157	2.13001	2.29969	2.22383	1.86066	2.0109	1.98123	2.21784	1.95093	0.266913	0.0166694	0.1	0.801715	0.677455		-	116333435	116334435	Gm239	NM_001033333
CpG	Level 1	Comparison 2		CpG_G1R_MGC_BPA.vs.CpG_G1R_MGC_OIL	chr10	116333299	116334360	1.85824	1.94419	1.95544	2.06575	2.19998	2.20194	1.91929	2.15589	-0.236601	0.0161119	0.1	0.973293	0.863981		-	116333435	116334435	Gm239	NM_001033333
CpG	Level 1	Comparison 3		CpG_G1R_MGC_OIL.vs.CpG_G1R_MGC_VZ	chr10	116420642	116421296	2.12603	2.20231	2.2453	2.00432	2.08016	1.94381	2.19121	2.00943	0.181782	0.0266131	0.1	0.690741	0.584013
CpG	Level 1	Comparison 11		CpG_G2R_MGC_OIL.vs.CpG_G2R_MGC_DEHP	chr10	116511003	116511363	2.43384	2.47636	2.60732	2.77356	2.82797	3.11864	2.50584	2.90672	-0.400885	0.0458664	0.1	0.681423	0.577637							-	116507682	116585030	Frs2	NM_177798
CpG	Level 1	Comparison 12		CpG_G2R_MGC_DEHP.vs.CpG_G2R_MGC_OIL	chr10	117878034	117878574	2.30531	2.32927	2.23647	2.15023	2.13685	2.18004	2.29035	2.15571	0.134642	0.0249663	0.1	0.501451	0.43652		+	117877602	117878602	Ifng	NM_008337
CpG	Level 1	Comparison 10		CpG_G2R_MGC_VZ.vs.CpG_G2R_MGC_OIL	chr10	119255249	119255796	2.37093	2.33894	2.40313	1.72827	1.9986	2.04943	2.371	1.92543	0.445568	0.042523	0.1	0.515677	0.443785							+	118891869	119512149	Grip1	NM_133442
CpG	Level 1	Comparison 15		CpG_G2R_SPERM_OIL.vs.CpG_G2R_SPERM_VZ	chr10	120337060	120337834	2.37884	2.43081		2.23233	2.19956		2.40482	2.21594	0.18888	0.0376953	0.333333	0.664304	0.633069
CpG	Level 1	Comparison 7		CpG_G2R_MGC_OIL.vs.CpG_G2R_MGC_BPA	chr10	120338235	120338671	2.58294	2.34875	2.52759	2.79578	2.97877	2.98676	2.48642	2.92044	-0.434013	0.0103651	0.1	0.868922	0.756354
CpG	Level 1	Comparison 8		CpG_G2R_MGC_BPA.vs.CpG_G2R_MGC_OIL	chr10	120338235	120338671	2.79578	2.97877	2.98676	2.58294	2.34875	2.52759	2.92044	2.48642	0.434013	0.0103651	0.1	0.799946	0.644269
CpG	Level 1	Comparison 3		CpG_G1R_MGC_OIL.vs.CpG_G1R_MGC_VZ	chr10	126339169	126339615	2.44272	2.35087	2.38535	2.16753	2.07709	2.11387	2.39298	2.1195	0.273482	0.00188426	0.1	0.585063	0.584013
CpG	Level 1	Comparison 4		CpG_G1R_MGC_VZ.vs.CpG_G1R_MGC_OIL	chr10	126339169	126339615	2.16753	2.07709	2.11387	2.44272	2.35087	2.38535	2.1195	2.39298	-0.273482	0.00188426	0.1	0.848218	0.797095
CpG	Level 1	Comparison 5		CpG_G1R_MGC_OIL.vs.CpG_G1R_MGC_DEHP	chr10	126339169	126339615	2.44272	2.35087	2.38535	2.13272	2.13819	2.18912	2.39298	2.15334	0.23964	0.00292754	0.1	0.686895	0.591429
CpG	Level 1	Comparison 6		CpG_G1R_MGC_DEHP.vs.CpG_G1R_MGC_OIL	chr10	126339169	126339615	2.13272	2.13819	2.18912	2.44272	2.35087	2.38535	2.15334	2.39298	-0.23964	0.00292754	0.1	0.732449	0.608307
CpG	Level 1	Comparison 13		CpG_G1R_SPERM_OIL.vs.CpG_G1R_SPERM_VZ	chr10	126413603	126414037	2.00342	1.98515		2.09046	2.12007		1.99428	2.10526	-0.110976	0.0365581	0.333333	0.984004	0.951062
CpG	Level 1	Comparison 14		CpG_G1R_SPERM_VZ.vs.CpG_G1R_SPERM_OIL	chr10	126413603	126414037	2.09046	2.12007		2.00342	1.98515		2.10526	1.99428	0.110976	0.0365581	0.333333	0.984004	0.951062
CpG	Level 1	Comparison 11		CpG_G2R_MGC_OIL.vs.CpG_G2R_MGC_DEHP	chr10	126432348	126432782	2.32351	2.46483	2.29837	2.57984	2.73753	2.94539	2.36224	2.75425	-0.392018	0.0469836	0.1	0.681423	0.577637		+	126432168	126433168	Ctdsp2	NM_146012//NR_029803	+	126416272	126436531	Ctdsp2	NM_001113470	+	126432169	126433169	Mir26a-2	NR_029803
CpG	Level 1	Comparison 8		CpG_G2R_MGC_BPA.vs.CpG_G2R_MGC_OIL	chr10	126432348	126433102	2.32194	2.41846	2.39914	2.09112	2.24125	2.19209	2.37985	2.17482	0.205025	0.0234338	0.1	0.799946	0.644269		+	126432168	126433168	Ctdsp2	NM_146012//NR_029803	+	126416272	126436531	Ctdsp2	NM_001113470	+	126432169	126433169	Mir26a-2	NR_029803
CpG	Level 1	Comparison 1		CpG_G1R_MGC_OIL.vs.CpG_G1R_MGC_BPA	chr10	126432433	126433102	2.04064	2.13975	2.01509	1.90193	1.88127	1.89706	2.06516	1.89342	0.171743	0.0424843	0.1	0.801715	0.677455		+	126432168	126433168	Ctdsp2	NM_146012//NR_029803	+	126416272	126436531	Ctdsp2	NM_001113470	+	126432169	126433169	Mir26a-2	NR_029803
CpG	Level 1	Comparison 8		CpG_G2R_MGC_BPA.vs.CpG_G2R_MGC_OIL	chr10	127077304	127077753	2.77052	2.71274	2.71172	3.00706	2.99294	2.90307	2.73166	2.96769	-0.23603	0.0064927	0.1	0.799946	0.644269
CpG	Level 1	Comparison 10		CpG_G2R_MGC_VZ.vs.CpG_G2R_MGC_OIL	chr10	127688526	127689785	2.51	2.73398	2.66765	2.42725	2.18755	2.12832	2.63721	2.24771	0.3895	0.0301596	0.1	0.515677	0.443785							+	127669618	127689497	Timeless	NM_001136082//NM_001164080//NM_001164081//NM_011589
CpG	Level 1	Comparison 12		CpG_G2R_MGC_DEHP.vs.CpG_G2R_MGC_OIL	chr10	127688526	127689875	2.69775	2.54455	2.75539	2.38481	2.1388	2.11284	2.6659	2.21215	0.453748	0.0161232	0.1	0.501451	0.43652							+	127669618	127689497	Timeless	NM_001136082//NM_001164080//NM_001164081//NM_011589
CpG	Level 1	Comparison 15		CpG_G2R_SPERM_OIL.vs.CpG_G2R_SPERM_VZ	chr10	127735602	127736171	1.64832	1.77227		1.22479	1.17038		1.7103	1.19759	0.512711	0.0438575	0.333333	0.664304	0.633069
CpG	Level 1	Comparison 15		CpG_G2R_SPERM_OIL.vs.CpG_G2R_SPERM_VZ	chr10	127836790	127837234	1.5597	1.73387		1.00188	1.16645		1.64679	1.08416	0.562625	0.0427412	0.333333	0.664304	0.633069							-	127833487	127837022	Slc39a5	NM_028051//NM_028092//NM_001136237
CpG	Level 1	Comparison 15		CpG_G2R_SPERM_OIL.vs.CpG_G2R_SPERM_VZ	chr10	128084540	128084984	1.85277	1.91652		1.52925	1.5809		1.88465	1.55508	0.32957	0.01709	0.333333	0.664304	0.633069
CpG	Level 1	Comparison 8		CpG_G2R_MGC_BPA.vs.CpG_G2R_MGC_OIL	chr11	3255526	3256155	2.4488	2.27795	2.46405	1.75024	1.83974	2.04511	2.39693	1.87836	0.518567	0.0109436	0.1	0.799946	0.644269		-	3255644	3256644	Limk2	NM_001034030	-	3243885	3308738	Limk2	NM_010718//NM_173053
CpG	Level 1	Comparison 8		CpG_G2R_MGC_BPA.vs.CpG_G2R_MGC_OIL	chr11	3796859	3797728	2.43189	2.4603	2.56159	2.14902	2.24111	2.35183	2.48459	2.24732	0.237274	0.0347094	0.1	0.799946	0.644269							+	3795742	3800799	Dusp18	NM_173745
CpG	Level 1	Comparison 8		CpG_G2R_MGC_BPA.vs.CpG_G2R_MGC_OIL	chr11	6555900	6556524	2.39291	2.25107	2.33176	1.97766	1.94035	1.67735	2.32525	1.86512	0.460128	0.0254682	0.1	0.799946	0.644269							-	6550650	6559739	Gm11978	NR_028586
Imprinting	Level 1	Comparison 17		Imprinting_G1R_MGC_OIL.vs.Imprinting_G1R_MGC_BPA	chr11	11830495	11831138	1.8908	2.06935	1.83848	1.70646	1.62327	1.5547	1.93288	1.62814	0.304731	0.0283367	0.1	0.82661	0.697015												-	11830001	11831001	Grb10	NM_010345//NM_001177629
Imprinting	Level 1	Comparison 19		Imprinting_G1R_MGC_OIL.vs.Imprinting_G1R_MGC_VZ	chr11	11830495	11831138	1.8908	2.06935	1.83848	1.69574	1.58625	1.54118	1.93288	1.60772	0.325153	0.0233039	0.1	0.49722	0.422624												-	11830001	11831001	Grb10	NM_010345//NM_001177629
Imprinting	Level 1	Comparison 28		Imprinting_G2R_MGC_DEHP.vs.Imprinting_G2R_MGC_OIL	chr11	11870179	11870807	2.11264	2.3348	1.99556	1.74631	1.84896	1.52482	2.14767	1.7067	0.440972	0.0331185	0.1	0.379225	0.320147							-	11831001	11936923	Grb10	NM_010345//NM_001177629
Imprinting	Level 1	Comparison 30		Imprinting_G1R_SPERM_VZ.vs.Imprinting_G1R_SPERM_OIL	chr11	11874889	11875413	1.73664	1.83651		1.41539	1.33309		1.78657	1.37424	0.412332	0.0259356	0.333333	0.964581	0.906987							-	11831001	11936923	Grb10	NM_010345//NM_001177629
Imprinting	Level 1	Comparison 30		Imprinting_G1R_SPERM_VZ.vs.Imprinting_G1R_SPERM_OIL	chr11	11884348	11884970	2.17567	2.11172		1.81714	1.90942		2.1437	1.86328	0.280414	0.0476213	0.333333	0.964581	0.906987							-	11831001	11936923	Grb10	NM_010345//NM_001177629
CpG	Level 1	Comparison 1		CpG_G1R_MGC_OIL.vs.CpG_G1R_MGC_BPA	chr11	17114071	17114425	2.57934	2.45619	2.34755	2.01272	2.18559	2.21634	2.46103	2.13822	0.322811	0.0249838	0.1	0.801715	0.677455							+	17112395	17134703	Wdr92	NM_178909
CpG	Level 1	Comparison 6		CpG_G1R_MGC_DEHP.vs.CpG_G1R_MGC_OIL	chr11	43245422	43245971	2.01165	2.14764	2.02218	1.87613	1.9234	1.75638	2.06049	1.85197	0.20852	0.0352624	0.1	0.73552	0.608307
CpG	Level 1	Comparison 11		CpG_G2R_MGC_OIL.vs.CpG_G2R_MGC_DEHP	chr11	45981725	45982199	2.79007	2.91266	2.57833	2.24021	2.25773	2.39363	2.76035	2.29719	0.463165	0.0250522	0.1	0.681423	0.577637
CpG	Level 1	Comparison 10		CpG_G2R_MGC_VZ.vs.CpG_G2R_MGC_OIL	chr11	46048798	46049791	2.4785	2.71501	2.73252	2.06533	2.13206	2.44528	2.64201	2.21423	0.427785	0.046337	0.1	0.515677	0.443785		+	46048558	46049558	C030019I05Rik	NM_177075	-	46007859	46125352	Cyfip2	NM_133769
CpG	Level 1	Comparison 15		CpG_G2R_SPERM_OIL.vs.CpG_G2R_SPERM_VZ	chr11	46218216	46218949	2.19883	2.16184		2.04243	2.01482		2.18034	2.02863	0.15171	0.0271277	0.333333	0.664304	0.633069		+	46217731	46218731	Fam71b	NM_001013783
CpG	Level 1	Comparison 12		CpG_G2R_MGC_DEHP.vs.CpG_G2R_MGC_OIL	chr11	50656978	50657334	2.62482	2.66271	2.93605	1.76156	2.24858	2.11081	2.74119	2.04032	0.700873	0.0206854	0.1	0.501451	0.43652
CpG	Level 1	Comparison 15		CpG_G2R_SPERM_OIL.vs.CpG_G2R_SPERM_VZ	chr11	55125019	55125905	1.88351	1.86945		2.06077	2.03113		1.87648	2.04595	-0.169473	0.0258412	0.333333	0.664304	0.633069		-	55125259	55126259	Fat2	NM_001029988
CpG	Level 1	Comparison 16		CpG_G2R_SPERM_VZ.vs.CpG_G2R_SPERM_OIL	chr11	55125019	55125905	2.06077	2.03113		1.88351	1.86945		2.04595	1.87648	0.169473	0.0258412	0.333333	0.856764	0.748087		-	55125259	55126259	Fat2	NM_001029988
CpG	Level 1	Comparison 3		CpG_G1R_MGC_OIL.vs.CpG_G1R_MGC_VZ	chr11	55125244	55126193	2.38042	2.2065	2.2979	2.09363	2.17118	2.06882	2.29494	2.11121	0.183732	0.0458642	0.1	0.690741	0.584013		-	55125259	55126259	Fat2	NM_001029988
CpG	Level 1	Comparison 4		CpG_G1R_MGC_VZ.vs.CpG_G1R_MGC_OIL	chr11	55125244	55126193	2.09363	2.17118	2.06882	2.38042	2.2065	2.2979	2.11121	2.29494	-0.183732	0.0458642	0.1	0.891767	0.797095		-	55125259	55126259	Fat2	NM_001029988
CpG	Level 1	Comparison 12		CpG_G2R_MGC_DEHP.vs.CpG_G2R_MGC_OIL	chr11	55125424	55126193	2.41062	2.43477	2.387	2.30332	2.24295	2.33346	2.4108	2.29325	0.117554	0.0294407	0.1	0.501451	0.43652		-	55125259	55126259	Fat2	NM_001029988
CpG	Level 1	Comparison 1		CpG_G1R_MGC_OIL.vs.CpG_G1R_MGC_BPA	chr11	57996506	57997287	2.15165	2.26636	2.18793	2.02561	1.92885	2.00455	2.20198	1.98634	0.215642	0.00900698	0.1	0.801715	0.677455		+	57996844	57997844	Gm12250	NM_001135115
CpG	Level 1	Comparison 5		CpG_G1R_MGC_OIL.vs.CpG_G1R_MGC_DEHP	chr11	59355760	59356126	2.23227	2.40693	2.16594	2.56244	2.5168	2.6456	2.26838	2.57495	-0.306566	0.0320746	0.1	0.686895	0.591429		+	59355687	59356687	Nlrp3	NM_145827
CpG	Level 1	Comparison 13		CpG_G1R_SPERM_OIL.vs.CpG_G1R_SPERM_VZ	chr11	62541856	62542305	1.83958	1.78381		2.04644	2.11197		1.81169	2.07921	-0.267516	0.0264655	0.333333	0.984004	0.951062							-	62525487	62542095	Zfp287	NM_133208
CpG	Level 1	Comparison 14		CpG_G1R_SPERM_VZ.vs.CpG_G1R_SPERM_OIL	chr11	62541856	62542305	2.04644	2.11197		1.83958	1.78381		2.07921	1.81169	0.267516	0.0264655	0.333333	0.984004	0.951062							-	62525487	62542095	Zfp287	NM_133208
Imprinting	Level 1	Comparison 19		Imprinting_G1R_MGC_OIL.vs.Imprinting_G1R_MGC_VZ	chr11	62594039	62594461	1.86719	1.86979	1.9153	2.00996	1.98685	1.94074	1.88409	1.97918	-0.0950895	0.0232086	0.1	0.49722	0.422624							-	62592388	62602419	Zfp286	NM_138949
Imprinting	Level 1	Comparison 20		Imprinting_G1R_MGC_VZ.vs.Imprinting_G1R_MGC_OIL	chr11	62594039	62594461	2.00996	1.98685	1.94074	1.86719	1.86979	1.9153	1.97918	1.88409	0.0950895	0.0232086	0.1	0.764117	0.684874							-	62592388	62602419	Zfp286	NM_138949
CpG	Level 1	Comparison 7		CpG_G2R_MGC_OIL.vs.CpG_G2R_MGC_BPA	chr11	62631996	62632850	2.49038	2.53827	2.44833	2.35451	2.36244	2.32132	2.49233	2.34609	0.146233	0.0162456	0.1	0.868922	0.756354
CpG	Level 1	Comparison 10		CpG_G2R_MGC_VZ.vs.CpG_G2R_MGC_OIL	chr11	62690438	62691082	2.41758	2.88143	2.82154	2.36621	2.00411	2.17366	2.70685	2.18133	0.525525	0.0482312	0.1	0.515677	0.443785												+	62690464	62691464	Fbxw10	NM_001033669
CpG	Level 1	Comparison 1		CpG_G1R_MGC_OIL.vs.CpG_G1R_MGC_BPA	chr11	62943266	62943813	2.39014	2.34771	2.29749	1.88408	2.0913	1.98701	2.34511	1.98746	0.357652	0.0148294	0.1	0.801715	0.677455
CpG	Level 1	Comparison 5		CpG_G1R_MGC_OIL.vs.CpG_G1R_MGC_DEHP	chr11	62943266	62943813	2.39014	2.34771	2.29749	2.13768	2.09184	2.12476	2.34511	2.11809	0.227022	0.00496177	0.1	0.686895	0.591429
Imprinting	Level 1	Comparison 31		Imprinting_G2R_SPERM_OIL.vs.Imprinting_G2R_SPERM_VZ	chr11	63714877	63715334	1.79322	1.86365		1.31605	1.40521		1.82843	1.36063	0.467806	0.0168024	0.333333	0.706299	0.642413							-	63698694	63735286	Hs3st3b1	NM_018805
CpG	Level 1	Comparison 12		CpG_G2R_MGC_DEHP.vs.CpG_G2R_MGC_OIL	chr11	67346214	67346643	2.2522	2.37525	2.47002	1.95136	1.98228	2.21774	2.36582	2.05046	0.315368	0.044002	0.1	0.508426	0.43652		+	67345999	67346999	Gas7	NM_008088
CpG	Level 1	Comparison 15		CpG_G2R_SPERM_OIL.vs.CpG_G2R_SPERM_VZ	chr11	68313581	68314030	1.50823	1.67093		1.00175	1.14448		1.58958	1.07311	0.516465	0.0425811	0.333333	0.664304	0.633069
CpG	Level 1	Comparison 15		CpG_G2R_SPERM_OIL.vs.CpG_G2R_SPERM_VZ	chr11	69363016	69363678	2.02974	1.98383		1.45867	1.57432		2.00679	1.5165	0.490288	0.0463308	0.333333	0.664304	0.633069
CpG	Level 1	Comparison 16		CpG_G2R_SPERM_VZ.vs.CpG_G2R_SPERM_OIL	chr11	69363201	69363678	1.61599	1.6638		1.99109	1.96034		1.63989	1.97571	-0.33582	0.0122953	0.333333	0.856764	0.748087
CpG	Level 1	Comparison 8		CpG_G2R_MGC_BPA.vs.CpG_G2R_MGC_OIL	chr11	69375810	69376655	2.3457	2.33215	2.32826	2.16244	2.12154	2.23045	2.33537	2.17148	0.163894	0.0326156	0.1	0.799946	0.644269							-	69375755	69392326	Wrap53	NM_144824
CpG	Level 1	Comparison 9		CpG_G2R_MGC_OIL.vs.CpG_G2R_MGC_VZ	chr11	69632007	69632676	2.56945	2.76797	2.76752	2.50043	2.29803	2.22554	2.70165	2.34133	0.360317	0.028891	0.1	0.771512	0.580085		-	69631442	69632442	4933402P03Rik	NM_175368
CpG	Level 1	Comparison 5		CpG_G1R_MGC_OIL.vs.CpG_G1R_MGC_DEHP	chr11	69695878	69696240	2.13891	1.98897	2.10271	1.84575	1.94724	1.72992	2.07686	1.84097	0.235892	0.0431466	0.1	0.686895	0.591429							-	69695568	69708541	Acap1	NM_153788
CpG	Level 1	Comparison 6		CpG_G1R_MGC_DEHP.vs.CpG_G1R_MGC_OIL	chr11	69711199	69711848	2.04814	2.04844	2.10816	2.30496	2.23795	2.18269	2.06825	2.24187	-0.173618	0.021165	0.1	0.73552	0.608307							-	69711359	69713988	2810408A11Rik	NM_027419
CpG	Level 1	Comparison 4		CpG_G1R_MGC_VZ.vs.CpG_G1R_MGC_OIL	chr11	70426639	70427394	2.03309	2.07499	2.08168	1.82241	1.83045	1.93513	2.06325	1.86266	0.200587	0.0191053	0.1	0.891767	0.797095							+	70376882	70427484	Mink1	NM_176893//NM_001045959//NM_016713//NM_001045964
Imprinting	Level 1	Comparison 19		Imprinting_G1R_MGC_OIL.vs.Imprinting_G1R_MGC_VZ	chr11	72172040	72172509	1.96196	2.10057	2.05387	1.80735	1.77051	1.88383	2.0388	1.82056	0.218237	0.0154761	0.1	0.49722	0.422624							-	72158721	72174882	Tekt1	NM_011569
Imprinting	Level 1	Comparison 20		Imprinting_G1R_MGC_VZ.vs.Imprinting_G1R_MGC_OIL	chr11	72172040	72172509	1.80735	1.77051	1.88383	1.96196	2.10057	2.05387	1.82056	2.0388	-0.218237	0.0154761	0.1	0.755823	0.684874							-	72158721	72174882	Tekt1	NM_011569
Imprinting	Level 1	Comparison 21		Imprinting_G1R_MGC_OIL.vs.Imprinting_G1R_MGC_DEHP	chr11	72172040	72172509	1.96196	2.10057	2.05387	1.85354	1.80273	1.918	2.0388	1.85809	0.180711	0.0280937	0.1	0.500445	0.436449							-	72158721	72174882	Tekt1	NM_011569
CpG	Level 1	Comparison 8		CpG_G2R_MGC_BPA.vs.CpG_G2R_MGC_OIL	chr11	72248643	72249107	2.40615	2.34434	2.50439	2.11081	1.91427	2.21237	2.4183	2.07915	0.339143	0.0407651	0.1	0.799946	0.644269		+	72248527	72249527	Ggt6	NM_027819
CpG	Level 1	Comparison 12		CpG_G2R_MGC_DEHP.vs.CpG_G2R_MGC_OIL	chr11	72248748	72249107	2.70013	2.35579	2.52879	2.10568	1.97631	2.28026	2.52824	2.12075	0.407487	0.0380734	0.1	0.501451	0.43652		+	72248527	72249527	Ggt6	NM_027819
CpG	Level 1	Comparison 1		CpG_G1R_MGC_OIL.vs.CpG_G1R_MGC_BPA	chr11	72365308	72366162	2.01513	2.18055	2.21964	1.76738	1.70565	1.75106	2.13844	1.74136	0.397077	0.0175396	0.1	0.801715	0.677455
CpG	Level 1	Comparison 3		CpG_G1R_MGC_OIL.vs.CpG_G1R_MGC_VZ	chr11	72812260	72812699	2.18288	2.21959	2.25855	2.36891	2.33286	2.3416	2.22034	2.34779	-0.127446	0.0144563	0.1	0.690564	0.584013		+	72812146	72813146	P2rx1	NM_008771
CpG	Level 1	Comparison 4		CpG_G1R_MGC_VZ.vs.CpG_G1R_MGC_OIL	chr11	72812260	72812699	2.36891	2.33286	2.3416	2.18288	2.21959	2.25855	2.34779	2.22034	0.127446	0.0144563	0.1	0.891767	0.797095		+	72812146	72813146	P2rx1	NM_008771
CpG	Level 1	Comparison 11		CpG_G2R_MGC_OIL.vs.CpG_G2R_MGC_DEHP	chr11	73010023	73010472	2.35339	2.44781	2.25236	2.09973	1.65064	1.82472	2.35118	1.85836	0.49282	0.0471978	0.1	0.681423	0.577637							-	72997134	73012021	Ctns	NM_031251
CpG	Level 1	Comparison 11		CpG_G2R_MGC_OIL.vs.CpG_G2R_MGC_DEHP	chr11	73051548	73051990	2.25871	2.20882	2.06427	2.61834	2.54006	2.64856	2.17726	2.60232	-0.425057	0.00690829	0.1	0.591091	0.577637		+	73051260	73052260	Trpv1	NM_001001445
CpG	Level 1	Comparison 12		CpG_G2R_MGC_DEHP.vs.CpG_G2R_MGC_OIL	chr11	73051548	73051990	2.61834	2.54006	2.64856	2.25871	2.20882	2.06427	2.60232	2.17726	0.425057	0.00690829	0.1	0.501451	0.43652		+	73051260	73052260	Trpv1	NM_001001445
CpG	Level 1	Comparison 8		CpG_G2R_MGC_BPA.vs.CpG_G2R_MGC_OIL	chr11	73140194	73140643	2.85961	2.94499	2.60369	2.20223	2.42736	2.55316	2.80276	2.39425	0.408513	0.0480449	0.1	0.799946	0.644269
CpG	Level 1	Comparison 1		CpG_G1R_MGC_OIL.vs.CpG_G1R_MGC_BPA	chr11	75544760	75545242	2.1132	2.29105	2.16777	1.98319	1.89071	2.00451	2.19067	1.95947	0.231205	0.0274488	0.1	0.801715	0.677455
CpG	Level 1	Comparison 15		CpG_G2R_SPERM_OIL.vs.CpG_G2R_SPERM_VZ	chr11	77842868	77843643	1.71715	1.80418		1.31261	1.43541		1.76066	1.37401	0.386656	0.0443298	0.333333	0.664304	0.633069							+	77796817	77843537	Phf12	NM_174852
CpG	Level 1	Comparison 16		CpG_G2R_SPERM_VZ.vs.CpG_G2R_SPERM_OIL	chr11	77843063	77843643	1.3682	1.43459		1.70633	1.74323		1.4014	1.72478	-0.323386	0.0269655	0.333333	0.856764	0.748087							+	77796817	77843537	Phf12	NM_174852
CpG	Level 1	Comparison 10		CpG_G2R_MGC_VZ.vs.CpG_G2R_MGC_OIL	chr11	78154798	78155442	2.33395	2.31319	2.15216	2.0461	2.01972	2.00123	2.26643	2.02235	0.244082	0.0452334	0.1	0.515677	0.443785							+	78142423	78155778	Pigs	NM_201406
CpG	Level 1	Comparison 6		CpG_G1R_MGC_DEHP.vs.CpG_G1R_MGC_OIL	chr11	78154798	78155652	2.20628	2.20684	2.1588	1.91503	2.04572	2.05165	2.19064	2.00414	0.186503	0.0403062	0.1	0.73552	0.608307							+	78142423	78155778	Pigs	NM_201406
CpG	Level 1	Comparison 3		CpG_G1R_MGC_OIL.vs.CpG_G1R_MGC_VZ	chr11	79337048	79337485	2.46991	2.27	2.50594	2.03456	2.25335	2.03049	2.41528	2.10613	0.309147	0.0409743	0.1	0.690741	0.584013		-	79336764	79337764	Evi2b	NM_001077496	+	79153893	79394611	Nf1	NM_010897//NM_146023
CpG	Level 1	Comparison 4		CpG_G1R_MGC_VZ.vs.CpG_G1R_MGC_OIL	chr11	79337048	79337485	2.03456	2.25335	2.03049	2.46991	2.27	2.50594	2.10613	2.41528	-0.309147	0.0409743	0.1	0.891767	0.797095		-	79336764	79337764	Evi2b	NM_001077496	+	79153893	79394611	Nf1	NM_010897//NM_146023
CpG	Level 1	Comparison 1		CpG_G1R_MGC_OIL.vs.CpG_G1R_MGC_BPA	chr11	79437528	79437892	2.02076	1.95906	2.08752	1.50608	1.6151	1.80899	2.02245	1.64339	0.379058	0.0355398	0.1	0.801715	0.677455							+	79405213	79507014	Rab11fip4	NM_175543
CpG	Level 1	Comparison 3		CpG_G1R_MGC_OIL.vs.CpG_G1R_MGC_VZ	chr11	79437528	79437892	2.02076	1.95906	2.08752	1.74745	1.89904	1.68059	2.02245	1.77569	0.246756	0.0414587	0.1	0.690741	0.584013							+	79405213	79507014	Rab11fip4	NM_175543
CpG	Level 1	Comparison 3		CpG_G1R_MGC_OIL.vs.CpG_G1R_MGC_VZ	chr11	80288328	80288872	2.38143	2.25129	2.15995	2.01331	2.08898	1.83867	2.26422	1.98032	0.283902	0.045454	0.1	0.690741	0.584013
CpG	Level 1	Comparison 4		CpG_G1R_MGC_VZ.vs.CpG_G1R_MGC_OIL	chr11	80288428	80288872	2.06442	2.08021	1.91899	2.41267	2.29462	2.17129	2.02121	2.29286	-0.271651	0.039169	0.1	0.891767	0.797095
CpG	Level 1	Comparison 7		CpG_G2R_MGC_OIL.vs.CpG_G2R_MGC_BPA	chr11	81846661	81847115	2.22783	2.29181	2.56831	1.74941	2.00536	2.03802	2.36265	1.93093	0.431716	0.0366732	0.1	0.868922	0.756354
CpG	Level 1	Comparison 12		CpG_G2R_MGC_DEHP.vs.CpG_G2R_MGC_OIL	chr11	81994929	81995383	2.54036	2.5257	2.47946	1.7869	1.83762	2.19436	2.51517	1.93963	0.575547	0.0437263	0.1	0.508426	0.43652
CpG	Level 1	Comparison 4		CpG_G1R_MGC_VZ.vs.CpG_G1R_MGC_OIL	chr11	83002578	83003347	2.32162	2.07152	2.03926	1.61103	1.45246	1.7878	2.14413	1.6171	0.527034	0.0163145	0.1	0.891767	0.797095							+	82989187	83003218	Slfn4	NM_011410
CpG	Level 1	Comparison 6		CpG_G1R_MGC_DEHP.vs.CpG_G1R_MGC_OIL	chr11	83003093	83003444	2.15703	2.04867	1.89428	1.23548	1.32078	1.43257	2.03333	1.32961	0.703716	0.00239924	0.1	0.732449	0.608307												+	83003218	83004218	Slfn4	NM_011410
Imprinting	Level 1	Comparison 22		Imprinting_G1R_MGC_DEHP.vs.Imprinting_G1R_MGC_OIL	chr11	84346175	84346880	1.97124	1.93355	1.83244	1.69608	1.72723	1.64519	1.91241	1.6895	0.22291	0.0161637	0.1	0.67793	0.58625
CpG	Level 1	Comparison 9		CpG_G2R_MGC_OIL.vs.CpG_G2R_MGC_VZ	chr11	94106456	94106820	2.0308	2.16351	1.76212	1.23044	1.30204	1.43252	1.98548	1.32167	0.663812	0.0158604	0.1	0.771512	0.580085
CpG	Level 1	Comparison 3		CpG_G1R_MGC_OIL.vs.CpG_G1R_MGC_VZ	chr11	94512153	94512727	2.59478	2.70598	2.68338	2.38745	2.44146	2.32488	2.66138	2.3846	0.276786	0.00442632	0.1	0.663683	0.584013							-	94506815	94514568	Eme1	NM_177752
CpG	Level 1	Comparison 4		CpG_G1R_MGC_VZ.vs.CpG_G1R_MGC_OIL	chr11	94512153	94512727	2.38745	2.44146	2.32488	2.59478	2.70598	2.68338	2.3846	2.66138	-0.276786	0.00442632	0.1	0.848218	0.797095							-	94506815	94514568	Eme1	NM_177752
CpG	Level 1	Comparison 10		CpG_G2R_MGC_VZ.vs.CpG_G2R_MGC_OIL	chr11	94940239	94940695	2.27155	2.13133	2.0828	1.69981	1.84941	1.96569	2.16189	1.8383	0.323591	0.0314675	0.1	0.515677	0.443785
Imprinting	Level 1	Comparison 26		Imprinting_G2R_MGC_VZ.vs.Imprinting_G2R_MGC_OIL	chr11	95126909	95127313	2.45846	2.05122	2.49713	1.86757	1.90312	1.53423	2.33561	1.76831	0.567297	0.0391172	0.1	0.312813	0.303676							+	95123342	95130075	Tac4	NM_053093
CpG	Level 1	Comparison 5		CpG_G1R_MGC_OIL.vs.CpG_G1R_MGC_DEHP	chr11	95886026	95886381	2.13685	2.13694	2.33785	1.78549	2.02708	1.86731	2.20388	1.89329	0.310587	0.0335829	0.1	0.686895	0.591429		+	95885358	95886358	Gip	NM_008119
Imprinting	Level 1	Comparison 26		Imprinting_G2R_MGC_VZ.vs.Imprinting_G2R_MGC_OIL	chr11	96017455	96018579	2.04457	1.99548	2.10151	1.85853	1.81115	1.94062	2.04719	1.8701	0.177088	0.0236509	0.1	0.312813	0.303676							+	95995599	96026266	Ttll6	NM_172799
Imprinting	Level 1	Comparison 29		Imprinting_G1R_SPERM_OIL.vs.Imprinting_G1R_SPERM_VZ	chr11	96257659	96258179	2.01545	1.99306		1.73062	1.76196		2.00426	1.74629	0.257971	0.00805877	0.333333	0.915565	0.818733
Imprinting	Level 1	Comparison 28		Imprinting_G2R_MGC_DEHP.vs.Imprinting_G2R_MGC_OIL	chr11	96266246	96266760	2.12202	1.99082	1.91821	1.73195	1.5211	1.81746	2.01035	1.69017	0.320183	0.0466656	0.1	0.379225	0.320147
Imprinting	Level 1	Comparison 17		Imprinting_G1R_MGC_OIL.vs.Imprinting_G1R_MGC_BPA	chr11	96631925	96632550	1.91082	1.89047	1.97196	1.83159	1.68388	1.77879	1.92442	1.76475	0.159664	0.0452639	0.1	0.82661	0.697015							-	96629362	96638369	Snx11	NM_028965//NM_001163389
Imprinting	Level 1	Comparison 24		Imprinting_G2R_MGC_BPA.vs.Imprinting_G2R_MGC_OIL	chr11	96774870	96775416	1.8412	1.93573	1.986	1.75144	1.62045	1.71868	1.92098	1.69686	0.224121	0.018158	0.1	0.555144	0.471429							-	96769599	96777295	Cdk5rap3	NM_030248
CpG	Level 1	Comparison 3		CpG_G1R_MGC_OIL.vs.CpG_G1R_MGC_VZ	chr11	96779354	96779788	2.01902	2.13925	2.11779	1.71903	1.53483	1.74378	2.09202	1.66588	0.426136	0.00969587	0.1	0.663683	0.584013
CpG	Level 1	Comparison 5		CpG_G1R_MGC_OIL.vs.CpG_G1R_MGC_DEHP	chr11	96779354	96779788	2.01902	2.13925	2.11779	1.88237	1.77133	1.87655	2.09202	1.84341	0.248602	0.00860759	0.1	0.686895	0.591429
Imprinting	Level 1	Comparison 19		Imprinting_G1R_MGC_OIL.vs.Imprinting_G1R_MGC_VZ	chr11	96807819	96808538	1.97785	1.89534	1.90601	1.79859	1.62556	1.69069	1.9264	1.70495	0.221451	0.0300853	0.1	0.49722	0.422624							+	96805959	96825874	D030028A08Rik	NR_003293
Imprinting	Level 1	Comparison 22		Imprinting_G1R_MGC_DEHP.vs.Imprinting_G1R_MGC_OIL	chr11	96944914	96945338	1.67909	1.58877	1.75825	1.35151	1.54913	1.48326	1.67537	1.4613	0.214072	0.0495259	0.1	0.67793	0.58625
Imprinting	Level 1	Comparison 19		Imprinting_G1R_MGC_OIL.vs.Imprinting_G1R_MGC_VZ	chr11	97331710	97332209	1.92255	1.97839	2.02342	1.77427	1.58644	1.48969	1.97479	1.6168	0.357989	0.0385701	0.1	0.49722	0.422624							+	97311973	97363214	Arhgap23	NM_021493
Imprinting	Level 1	Comparison 17		Imprinting_G1R_MGC_OIL.vs.Imprinting_G1R_MGC_BPA	chr11	97332645	97333066	2.16083	2.04723	2.11625	1.8659	1.87579	1.83844	2.1081	1.86004	0.248058	0.0107949	0.1	0.82661	0.697015							+	97311973	97363214	Arhgap23	NM_021493
Imprinting	Level 1	Comparison 21		Imprinting_G1R_MGC_OIL.vs.Imprinting_G1R_MGC_DEHP	chr11	97332645	97333066	2.16083	2.04723	2.11625	1.99446	1.86768	1.85823	2.1081	1.90679	0.201311	0.0244706	0.1	0.500445	0.436449							+	97311973	97363214	Arhgap23	NM_021493
Imprinting	Level 1	Comparison 30		Imprinting_G1R_SPERM_VZ.vs.Imprinting_G1R_SPERM_OIL	chr11	97336489	97336913	1.66419	1.66547		1.54212	1.52932		1.66483	1.53572	0.129111	0.0299558	0.333333	0.964581	0.906987							+	97311973	97363214	Arhgap23	NM_021493
CpG	Level 1	Comparison 5		CpG_G1R_MGC_OIL.vs.CpG_G1R_MGC_DEHP	chr11	97608611	97608962	2.47324	2.48322	2.37939	2.65251	2.56745	2.66439	2.44529	2.62811	-0.182829	0.0155163	0.1	0.686895	0.591429							-	97607283	97627427	Cwc25	NM_026186
CpG	Level 1	Comparison 15		CpG_G2R_SPERM_OIL.vs.CpG_G2R_SPERM_VZ	chr11	97700390	97700849	1.70327	1.80252		1.19979	1.26831		1.75289	1.23405	0.518843	0.0187448	0.333333	0.664304	0.633069
CpG	Level 1	Comparison 7		CpG_G2R_MGC_OIL.vs.CpG_G2R_MGC_BPA	chr11	98766343	98766712	2.64257	2.71145	3.12843	1.76744	2.37704	2.07332	2.82748	2.0726	0.75488	0.0324136	0.1	0.868922	0.756354												+	98766392	98767392	Wipf2	NM_197940
CpG	Level 1	Comparison 13		CpG_G1R_SPERM_OIL.vs.CpG_G1R_SPERM_VZ	chr11	98769740	98770179	2.58234	2.52764		2.25576	2.16334		2.55499	2.20955	0.345444	0.0381211	0.333333	0.984004	0.951062		+	98768964	98769964	Cdc6	NM_011799	+	98769702	98784756	Cdc6	NM_001025779
CpG	Level 1	Comparison 14		CpG_G1R_SPERM_VZ.vs.CpG_G1R_SPERM_OIL	chr11	98769740	98770179	2.25576	2.16334		2.58234	2.52764		2.20955	2.55499	-0.345444	0.0381211	0.333333	0.984004	0.951062		+	98768964	98769964	Cdc6	NM_011799	+	98769702	98784756	Cdc6	NM_001025779
Imprinting	Level 1	Comparison 19		Imprinting_G1R_MGC_OIL.vs.Imprinting_G1R_MGC_VZ	chr11	98832231	98833105	1.88875	1.85274	1.90718	1.46736	1.54954	1.64951	1.88289	1.55547	0.327418	0.0179836	0.1	0.49722	0.422624							+	98799509	98835756	Rara	NM_009024//NM_001177303//NM_001176528//NM_001177302
CpG	Level 1	Comparison 7		CpG_G2R_MGC_OIL.vs.CpG_G2R_MGC_BPA	chr11	99238413	99239064	2.3436	2.3561	2.18224	1.80697	1.99093	1.79046	2.29398	1.86278	0.431192	0.00754234	0.1	0.860455	0.756354
CpG	Level 1	Comparison 1		CpG_G1R_MGC_OIL.vs.CpG_G1R_MGC_BPA	chr11	99253247	99253600	2.20161	2.28491	2.28301	2.4148	2.51486	2.59487	2.25651	2.50817	-0.251666	0.0230249	0.1	0.801715	0.677455
CpG	Level 1	Comparison 2		CpG_G1R_MGC_BPA.vs.CpG_G1R_MGC_OIL	chr11	99253247	99253600	2.4148	2.51486	2.59487	2.20161	2.28491	2.28301	2.50817	2.25651	0.251666	0.0230249	0.1	0.973293	0.863981
CpG	Level 1	Comparison 10		CpG_G2R_MGC_VZ.vs.CpG_G2R_MGC_OIL	chr11	99913921	99914550	2.56641	2.52243	2.58907	2.38629	2.26093	2.38772	2.5593	2.34498	0.214322	0.0216676	0.1	0.515677	0.443785
CpG	Level 1	Comparison 12		CpG_G2R_MGC_DEHP.vs.CpG_G2R_MGC_OIL	chr11	99997037	99997595	2.66547	2.46652	2.66205	2.00544	2.2913	2.31867	2.59801	2.20513	0.392877	0.0378674	0.1	0.501451	0.43652		-	99996763	99997763	Krt15	NM_008469
CpG	Level 1	Comparison 12		CpG_G2R_MGC_DEHP.vs.CpG_G2R_MGC_OIL	chr11	100121866	100122840	2.29867	2.41737	2.52921	2.20659	1.90486	2.08424	2.41508	2.06523	0.349856	0.0369795	0.1	0.501451	0.43652		-	100121803	100122803	Krt17	NM_010663
CpG	Level 1	Comparison 10		CpG_G2R_MGC_VZ.vs.CpG_G2R_MGC_OIL	chr11	100130766	100131400	2.56153	2.50984	2.57818	1.94973	2.23922	2.23213	2.54985	2.14036	0.409491	0.0447327	0.1	0.515677	0.443785		-	100130685	100131685	Krt42	NM_212483
CpG	Level 1	Comparison 11		CpG_G2R_MGC_OIL.vs.CpG_G2R_MGC_DEHP	chr11	100567069	100568218	2.46599	2.45798	2.41704	2.3165	2.31154	2.38387	2.447	2.33731	0.109696	0.0226303	0.1	0.681423	0.577637							-	100566559	100573281	Kat2a	NM_001038010//NM_020004
CpG	Level 1	Comparison 5		CpG_G1R_MGC_OIL.vs.CpG_G1R_MGC_DEHP	chr11	100683144	100684120	2.28809	2.33434	2.3616	2.20039	2.09945	2.17118	2.32801	2.15701	0.171004	0.012323	0.1	0.686895	0.591429		-	100683384	100684384	Stat5b	NM_011489	-	100642544	100711399	Stat5b	NM_001113563
CpG	Level 1	Comparison 6		CpG_G1R_MGC_DEHP.vs.CpG_G1R_MGC_OIL	chr11	100683144	100684018	2.20824	2.08617	2.21487	2.30817	2.35023	2.38315	2.16976	2.34718	-0.177426	0.0327304	0.1	0.73552	0.608307		-	100683384	100684384	Stat5b	NM_011489	-	100642544	100711399	Stat5b	NM_001113563
CpG	Level 1	Comparison 15		CpG_G2R_SPERM_OIL.vs.CpG_G2R_SPERM_VZ	chr11	100802897	100803351	2.52536	2.45204		2.14555	2.12388		2.4887	2.13472	0.353982	0.0485335	0.333333	0.664304	0.633069
CpG	Level 1	Comparison 13		CpG_G1R_SPERM_OIL.vs.CpG_G1R_SPERM_VZ	chr11	100945644	100946620	1.8274	1.85151		1.9383	1.96528		1.83945	1.95179	-0.112336	0.0257328	0.333333	0.984004	0.951062							+	100944438	100947433	Coasy	NM_027896
CpG	Level 1	Comparison 14		CpG_G1R_SPERM_VZ.vs.CpG_G1R_SPERM_OIL	chr11	100945644	100946620	1.9383	1.96528		1.8274	1.85151		1.95179	1.83945	0.112336	0.0257328	0.333333	0.984004	0.951062							+	100944438	100947433	Coasy	NM_027896
CpG	Level 1	Comparison 16		CpG_G2R_SPERM_VZ.vs.CpG_G2R_SPERM_OIL	chr11	101226191	101226845	2.22874	2.25385		2.03646	1.99911		2.2413	2.01779	0.223511	0.0152551	0.333333	0.856764	0.748087
CpG	Level 1	Comparison 5		CpG_G1R_MGC_OIL.vs.CpG_G1R_MGC_DEHP	chr11	102093345	102094098	2.2518	2.43851	2.37772	1.95549	2.0935	2.01232	2.35601	2.02044	0.335571	0.00987088	0.1	0.686895	0.591429
CpG	Level 1	Comparison 6		CpG_G1R_MGC_DEHP.vs.CpG_G1R_MGC_OIL	chr11	102093345	102093997	2.03201	2.11933	2.02028	2.28966	2.47375	2.40785	2.05721	2.39042	-0.333214	0.0107147	0.1	0.73552	0.608307
CpG	Level 1	Comparison 8		CpG_G2R_MGC_BPA.vs.CpG_G2R_MGC_OIL	chr11	102127189	102127548	2.39513	2.58282	2.57122	2.01081	2.24621	2.26728	2.51639	2.17477	0.341627	0.0326064	0.1	0.799946	0.644269
CpG	Level 1	Comparison 12		CpG_G2R_MGC_DEHP.vs.CpG_G2R_MGC_OIL	chr11	102697377	102697938	2.58433	2.73739	2.60412	1.98841	2.24731	2.16959	2.64195	2.1351	0.506848	0.00825091	0.1	0.501451	0.43652		+	102697109	102698109	Higd1b	NM_080846
CpG	Level 1	Comparison 8		CpG_G2R_MGC_BPA.vs.CpG_G2R_MGC_OIL	chr11	102697577	102697938	2.69336	2.97234	2.78022	2.22198	2.58061	2.42746	2.8153	2.41001	0.405289	0.0403985	0.1	0.799946	0.644269		+	102697109	102698109	Higd1b	NM_080846
CpG	Level 1	Comparison 13		CpG_G1R_SPERM_OIL.vs.CpG_G1R_SPERM_VZ	chr11	102759477	102760227	1.88784	1.88494		1.74852	1.73329		1.88639	1.7409	0.145485	0.027821	0.333333	0.984004	0.951062
CpG	Level 1	Comparison 14		CpG_G1R_SPERM_VZ.vs.CpG_G1R_SPERM_OIL	chr11	102759477	102760227	1.74852	1.73329		1.88784	1.88494		1.7409	1.88639	-0.145485	0.027821	0.333333	0.984004	0.951062
CpG	Level 1	Comparison 12		CpG_G2R_MGC_DEHP.vs.CpG_G2R_MGC_OIL	chr11	102960353	102961192	2.55586	2.50807	2.70463	2.30461	2.41296	2.35828	2.58952	2.35862	0.230905	0.040201	0.1	0.501451	0.43652							-	102932109	102962472	Plcd3	NM_152813
CpG	Level 1	Comparison 10		CpG_G2R_MGC_VZ.vs.CpG_G2R_MGC_OIL	chr11	103566025	103566679	2.34506	2.63849	2.41627	1.96138	1.83655	2.24684	2.46661	2.01492	0.451687	0.0445159	0.1	0.515677	0.443785
CpG	Level 1	Comparison 7		CpG_G2R_MGC_OIL.vs.CpG_G2R_MGC_BPA	chr11	104953328	104953788	2.72792	2.55296	2.69852	2.51323	2.27494	2.34231	2.6598	2.37683	0.282976	0.0371208	0.1	0.868922	0.756354		+	104953032	104954032	Efcab3	NM_001081046
CpG	Level 1	Comparison 4		CpG_G1R_MGC_VZ.vs.CpG_G1R_MGC_OIL	chr11	105835165	105835524	2.26452	2.22508	2.10192	2.44417	2.44001	2.31481	2.19717	2.39966	-0.202487	0.0363479	0.1	0.891767	0.797095							+	105829760	105850759	Ace	NM_207624
CpG	Level 1	Comparison 1		CpG_G1R_MGC_OIL.vs.CpG_G1R_MGC_BPA	chr11	105847243	105847778	2.59853	2.60872	2.63141	2.48457	2.30491	2.33652	2.61289	2.37533	0.237555	0.0465381	0.1	0.801715	0.677455							+	105837021	105850067	Ace	NM_009598//NM_207624
CpG	Level 1	Comparison 2		CpG_G1R_MGC_BPA.vs.CpG_G1R_MGC_OIL	chr11	105847243	105847778	2.48457	2.30491	2.33652	2.59853	2.60872	2.63141	2.37533	2.61289	-0.237555	0.0465381	0.1	0.973293	0.863981							+	105837021	105850067	Ace	NM_009598//NM_207624
CpG	Level 1	Comparison 15		CpG_G2R_SPERM_OIL.vs.CpG_G2R_SPERM_VZ	chr11	105895741	105896480	1.43274	1.58157		0.717938	0.511907		1.50715	0.614923	0.892231	0.0251219	0.333333	0.664304	0.633069
Imprinting	Level 1	Comparison 26		Imprinting_G2R_MGC_VZ.vs.Imprinting_G2R_MGC_OIL	chr11	106122730	106123239	2.20635	1.98876	2.25416	1.94103	1.79143	1.68125	2.14976	1.80457	0.345189	0.0362722	0.1	0.312813	0.303676							+	106117998	106123926	Psmc5	NM_008950
Imprinting	Level 1	Comparison 31		Imprinting_G2R_SPERM_OIL.vs.Imprinting_G2R_SPERM_VZ	chr11	106123745	106124569	1.75475	1.77759		1.66808	1.63502		1.76617	1.65155	0.114617	0.0381333	0.333333	0.706299	0.642413												-	106123984	106124984	Smarcd2	NM_031878//NM_008950//NM_001130187
CpG	Level 1	Comparison 5		CpG_G1R_MGC_OIL.vs.CpG_G1R_MGC_DEHP	chr11	106210078	106210817	2.1807	2.37858	2.30881	2.02954	2.00655	2.0773	2.28937	2.03779	0.251572	0.0369723	0.1	0.686895	0.591429		-	106210204	106211204	Scn4a	NM_133199
CpG	Level 1	Comparison 6		CpG_G1R_MGC_DEHP.vs.CpG_G1R_MGC_OIL	chr11	106210078	106210817	2.02954	2.00655	2.0773	2.1807	2.37858	2.30881	2.03779	2.28937	-0.251572	0.0369723	0.1	0.73552	0.608307		-	106210204	106211204	Scn4a	NM_133199
CpG	Level 1	Comparison 10		CpG_G2R_MGC_VZ.vs.CpG_G2R_MGC_OIL	chr11	106611425	106611828	2.49509	2.34927	2.27497	2.10254	2.0646	1.8903	2.37311	2.01915	0.353961	0.0182968	0.1	0.515677	0.443785
CpG	Level 1	Comparison 5		CpG_G1R_MGC_OIL.vs.CpG_G1R_MGC_DEHP	chr11	109160506	109160960	1.9059	2.02462	2.09903	1.69453	1.77555	1.67881	2.00985	1.7163	0.293553	0.0185365	0.1	0.686895	0.591429
CpG	Level 1	Comparison 6		CpG_G1R_MGC_DEHP.vs.CpG_G1R_MGC_OIL	chr11	109349668	109350228	1.67357	1.68668	1.78462	1.45432	1.58947	1.50764	1.71496	1.51714	0.197815	0.020294	0.1	0.73552	0.608307							+	109335187	109434143	Arsg	NM_028710
CpG	Level 1	Comparison 1		CpG_G1R_MGC_OIL.vs.CpG_G1R_MGC_BPA	chr11	109585165	109585560	2.36294	2.14127	2.16954	2.64102	2.5645	2.52868	2.22458	2.57807	-0.353484	0.0216156	0.1	0.801715	0.677455
CpG	Level 1	Comparison 15		CpG_G2R_SPERM_OIL.vs.CpG_G2R_SPERM_VZ	chr11	109585165	109585560	1.78759	1.88159		1.43316	1.30086		1.83459	1.36701	0.467579	0.0362633	0.333333	0.664304	0.633069
CpG	Level 1	Comparison 2		CpG_G1R_MGC_BPA.vs.CpG_G1R_MGC_OIL	chr11	109585165	109585663	2.60049	2.50029	2.48302	2.32037	2.16577	2.09186	2.52793	2.19267	0.335267	0.0208112	0.1	0.973293	0.863981
Imprinting	Level 1	Comparison 31		Imprinting_G2R_SPERM_OIL.vs.Imprinting_G2R_SPERM_VZ	chr11	112628754	112629573	2.18931	2.14731		2.42779	2.36706		2.16831	2.39743	-0.229119	0.0329442	0.333333	0.706299	0.642413
Imprinting	Level 1	Comparison 32		Imprinting_G2R_SPERM_VZ.vs.Imprinting_G2R_SPERM_OIL	chr11	112628869	112629573	2.51335	2.4916		2.23224	2.22818		2.50247	2.23021	0.272263	0.0210094	0.333333	0.710252	0.634368
CpG	Level 1	Comparison 15		CpG_G2R_SPERM_OIL.vs.CpG_G2R_SPERM_VZ	chr11	113428559	113429208	1.54013	1.55738		1.20015	1.12732		1.54876	1.16374	0.385018	0.0487186	0.333333	0.664304	0.633069
CpG	Level 1	Comparison 5		CpG_G1R_MGC_OIL.vs.CpG_G1R_MGC_DEHP	chr11	115129317	115129681	2.32325	2.23393	1.98156	1.69396	1.71713	1.66365	2.17958	1.69158	0.488	0.0386168	0.1	0.686895	0.591429												-	115128838	115129838	Fdxr	NM_007997
CpG	Level 1	Comparison 10		CpG_G2R_MGC_VZ.vs.CpG_G2R_MGC_OIL	chr11	115467130	115467599	2.03098	2.35772	2.24953	1.81031	1.81942	1.74877	2.21275	1.79283	0.419915	0.0425514	0.1	0.515677	0.443785							+	115465964	115468438	Mrps7	NM_025305
CpG	Level 1	Comparison 12		CpG_G2R_MGC_DEHP.vs.CpG_G2R_MGC_OIL	chr11	115664636	115665280	2.74332	2.79201	3.02844	2.50877	2.16381	2.43437	2.85459	2.36898	0.485607	0.0250399	0.1	0.501451	0.43652							-	115661165	115674406	Caskin2	NM_080643
CpG	Level 1	Comparison 1		CpG_G1R_MGC_OIL.vs.CpG_G1R_MGC_BPA	chr11	116077555	116078094	2.17087	2.23645	2.09998	1.92133	1.78482	1.78463	2.1691	1.83026	0.338842	0.00521346	0.1	0.801715	0.677455							+	116077815	116081101	Cdk3-ps	NR_004853
CpG	Level 1	Comparison 5		CpG_G1R_MGC_OIL.vs.CpG_G1R_MGC_DEHP	chr11	116077555	116078094	2.17087	2.23645	2.09998	1.81775	1.58064	1.70289	2.1691	1.70043	0.468677	0.0079982	0.1	0.686895	0.591429							+	116077815	116081101	Cdk3-ps	NR_004853
CpG	Level 1	Comparison 3		CpG_G1R_MGC_OIL.vs.CpG_G1R_MGC_VZ	chr11	116101240	116101701	2.06692	2.10261	2.08976	1.84987	1.79537	1.81984	2.08643	1.82169	0.264733	0.000353968	0.1	0.399814	0.584013
CpG	Level 1	Comparison 7		CpG_G2R_MGC_OIL.vs.CpG_G2R_MGC_BPA	chr11	116317344	116317978	2.37329	2.59154	2.399	2.19566	2.13685	2.1793	2.45461	2.1706	0.284007	0.0466896	0.1	0.868922	0.756354
CpG	Level 1	Comparison 9		CpG_G2R_MGC_OIL.vs.CpG_G2R_MGC_VZ	chr11	116612548	116613006	2.45595	2.53493	2.44447	2.1788	1.96997	1.81426	2.47845	1.98768	0.490772	0.0358234	0.1	0.771512	0.580085
CpG	Level 1	Comparison 10		CpG_G2R_MGC_VZ.vs.CpG_G2R_MGC_OIL	chr11	118074016	118074658	2.38022	2.47204	2.46942	2.15991	2.18258	2.21071	2.44056	2.1844	0.25616	0.00526983	0.1	0.515677	0.443785		-	118073556	118074556	Cyth1	NM_001112700	-	118025979	118109406	Cyth1	NM_001112699//NM_011180
CpG	Level 1	Comparison 11		CpG_G2R_MGC_OIL.vs.CpG_G2R_MGC_DEHP	chr11	118204223	118204982	2.62764	2.46932	2.48572	2.85479	2.82056	2.76681	2.52756	2.81406	-0.2865	0.0150759	0.1	0.665773	0.577637							-	118162874	118216225	Timp2	NM_011594
CpG	Level 1	Comparison 2		CpG_G1R_MGC_BPA.vs.CpG_G1R_MGC_OIL	chr11	118292830	118293759	2.28456	2.04058	2.10481	1.96166	1.80753	1.76196	2.14332	1.84371	0.299603	0.035812	0.1	0.973293	0.863981
CpG	Level 1	Comparison 10		CpG_G2R_MGC_VZ.vs.CpG_G2R_MGC_OIL	chr11	119091242	119092230	2.55408	2.65781	2.69801	2.32427	2.22334	2.33532	2.63663	2.29431	0.342322	0.00397035	0.1	0.515677	0.443785							+	119090385	119126026	Ccdc40	NM_175430
CpG	Level 1	Comparison 3		CpG_G1R_MGC_OIL.vs.CpG_G1R_MGC_VZ	chr11	119957794	119958243	2.23178	2.36955	2.26122	2.10376	1.9827	2.17401	2.28752	2.08682	0.200696	0.0495555	0.1	0.690741	0.584013							-	119952335	119959545	2410002I01Rik	NM_183137
CpG	Level 1	Comparison 15		CpG_G2R_SPERM_OIL.vs.CpG_G2R_SPERM_VZ	chr11	120220791	120221640	1.4719	1.7187		0.69159	0.861561		1.5953	0.776575	0.818725	0.0411765	0.333333	0.664304	0.633069
CpG	Level 1	Comparison 6		CpG_G1R_MGC_DEHP.vs.CpG_G1R_MGC_OIL	chr11	120222701	120223245	2.49568	2.42731	2.53084	2.32689	2.41227	2.38084	2.48461	2.37334	0.111275	0.0494219	0.1	0.73552	0.608307		+	120222347	120223347	Fscn2	NM_172802
CpG	Level 1	Comparison 7		CpG_G2R_MGC_OIL.vs.CpG_G2R_MGC_BPA	chr11	120317428	120317986	2.02057	1.90564	2.22481	1.61576	1.72467	1.69268	2.05034	1.67771	0.372634	0.0452321	0.1	0.868922	0.756354												-	120317417	120318417	1810049H13Rik	NM_025560
CpG	Level 1	Comparison 10		CpG_G2R_MGC_VZ.vs.CpG_G2R_MGC_OIL	chr11	120481639	120482178	2.61093	2.85993	2.65898	2.42005	2.2567	2.39543	2.70995	2.35739	0.352557	0.0236837	0.1	0.515677	0.443785							-	120480185	120485816	Sirt7	NM_153056
CpG	Level 1	Comparison 13		CpG_G1R_SPERM_OIL.vs.CpG_G1R_SPERM_VZ	chr11	120853818	120854384	2.01739	2.03793		1.83005	1.84943		2.02766	1.83974	0.187917	0.00567389	0.333333	0.984004	0.951062
CpG	Level 1	Comparison 14		CpG_G1R_SPERM_VZ.vs.CpG_G1R_SPERM_OIL	chr11	120853818	120854384	1.83005	1.84943		2.01739	2.03793		1.83974	2.02766	-0.187917	0.00567389	0.333333	0.984004	0.951062
CpG	Level 1	Comparison 7		CpG_G2R_MGC_OIL.vs.CpG_G2R_MGC_BPA	chr11	121114594	121114945	2.25418	2.27281	2.17628	2.05229	2.03542	1.90373	2.23442	1.99715	0.237279	0.0185221	0.1	0.868922	0.756354							+	121099049	121116670	Narf	NM_026272
Imprinting	Level 1	Comparison 19		Imprinting_G1R_MGC_OIL.vs.Imprinting_G1R_MGC_VZ	chr12	3861360	3861729	1.95707	1.90606	1.85381	1.8036	1.76712	1.68489	1.90564	1.75187	0.153773	0.0300208	0.1	0.49722	0.422624							+	3807479	3913943	Dnmt3a	NM_007872
Imprinting	Level 1	Comparison 20		Imprinting_G1R_MGC_VZ.vs.Imprinting_G1R_MGC_OIL	chr12	3861360	3861729	1.8036	1.76712	1.68489	1.95707	1.90606	1.85381	1.75187	1.90564	-0.153773	0.0300208	0.1	0.764117	0.684874							+	3807479	3913943	Dnmt3a	NM_007872
Imprinting	Level 1	Comparison 17		Imprinting_G1R_MGC_OIL.vs.Imprinting_G1R_MGC_BPA	chr12	3912784	3913223	1.93876	1.97458	2.02231	1.83104	1.82026	1.91061	1.97855	1.85397	0.12458	0.0301861	0.1	0.82661	0.697015							+	3807479	3913943	Dnmt3a	NM_007872//NM_153743
Imprinting	Level 1	Comparison 32		Imprinting_G2R_SPERM_VZ.vs.Imprinting_G2R_SPERM_OIL	chr12	20851204	20851643	1.60052	1.68183		1.34275	1.40876		1.64117	1.37576	0.265415	0.0400269	0.333333	0.710252	0.634368
CpG	Level 1	Comparison 15		CpG_G2R_SPERM_OIL.vs.CpG_G2R_SPERM_VZ	chr12	21319301	21319965	1.62398	1.7096		0.835465	0.91412		1.66679	0.874793	0.791997	0.00549534	0.333333	0.664304	0.633069							+	21292657	21320417	Cpsf3	NM_018813
CpG	Level 1	Comparison 15		CpG_G2R_SPERM_OIL.vs.CpG_G2R_SPERM_VZ	chr12	27101976	27102711	1.77158	1.83444		1.56417	1.60029		1.80301	1.58223	0.220781	0.0431679	0.333333	0.664304	0.633069
CpG	Level 1	Comparison 15		CpG_G2R_SPERM_OIL.vs.CpG_G2R_SPERM_VZ	chr12	29269009	29269404	1.5628	1.37331		0.946527	0.738053		1.46805	0.84229	0.625764	0.0479012	0.333333	0.664304	0.633069
CpG	Level 1	Comparison 15		CpG_G2R_SPERM_OIL.vs.CpG_G2R_SPERM_VZ	chr12	29357654	29358225	1.52582	1.72188		1.07766	0.889074		1.62385	0.983368	0.640481	0.0423839	0.333333	0.664304	0.633069
CpG	Level 1	Comparison 11		CpG_G2R_MGC_OIL.vs.CpG_G2R_MGC_DEHP	chr12	30213131	30213771	2.07609	2.20265	2.11068	1.85933	1.8155	1.83033	2.12981	1.83505	0.294754	0.00977755	0.1	0.603597	0.577637		+	30212748	30213748	Myt1l	NM_001093775//NM_008666//NM_001093778
CpG	Level 1	Comparison 7		CpG_G2R_MGC_OIL.vs.CpG_G2R_MGC_BPA	chr12	30213131	30213771	2.07609	2.20265	2.11068	1.59351	1.7179	1.63054	2.12981	1.64732	0.482491	0.000796953	0.1	0.545514	0.756354		+	30212748	30213748	Myt1l	NM_001093775//NM_008666//NM_001093778
Imprinting	Level 1	Comparison 24		Imprinting_G2R_MGC_BPA.vs.Imprinting_G2R_MGC_OIL	chr12	40719243	40719865	2.02675	1.99037	2.0182	1.61248	1.8135	1.6573	2.01177	1.69443	0.317343	0.0315394	0.1	0.555144	0.471429
CpG	Level 1	Comparison 15		CpG_G2R_SPERM_OIL.vs.CpG_G2R_SPERM_VZ	chr12	53074154	53074599	2.00727	1.96607		1.54799	1.57699		1.98667	1.56249	0.424177	0.00551231	0.333333	0.664304	0.633069
CpG	Level 1	Comparison 8		CpG_G2R_MGC_BPA.vs.CpG_G2R_MGC_OIL	chr12	53129162	53129516	2.60919	2.3066	2.56006	1.93255	2.05772	1.9742	2.49195	1.98816	0.503795	0.0214143	0.1	0.799946	0.644269		-	53128550	53129550	Gpr33	NM_008159
CpG	Level 1	Comparison 1		CpG_G1R_MGC_OIL.vs.CpG_G1R_MGC_BPA	chr12	56400687	56401046	2.4352	2.56196	2.5058	2.77242	3.05352	2.77656	2.50099	2.8675	-0.366512	0.0442335	0.1	0.801715	0.677455							-	56382300	56403487	Ppp2r3c	NM_021529
CpG	Level 1	Comparison 2		CpG_G1R_MGC_BPA.vs.CpG_G1R_MGC_OIL	chr12	56400687	56401046	2.77242	3.05352	2.77656	2.4352	2.56196	2.5058	2.8675	2.50099	0.366512	0.0442335	0.1	0.973293	0.863981							-	56382300	56403487	Ppp2r3c	NM_021529
CpG	Level 1	Comparison 8		CpG_G2R_MGC_BPA.vs.CpG_G2R_MGC_OIL	chr12	60164078	60164527	2.31969	2.42517	2.34976	2.11694	2.14841	2.12254	2.36487	2.1293	0.235578	0.011572	0.1	0.799946	0.644269
CpG	Level 1	Comparison 15		CpG_G2R_SPERM_OIL.vs.CpG_G2R_SPERM_VZ	chr12	60229702	60230495	1.68116	1.78841		1.11385	1.19471		1.73478	1.15428	0.580504	0.0163155	0.333333	0.664304	0.633069
CpG	Level 1	Comparison 1		CpG_G1R_MGC_OIL.vs.CpG_G1R_MGC_BPA	chr12	70331214	70331638	1.70336	1.81298	1.78566	1.52829	1.54745	1.51621	1.76733	1.53065	0.236679	0.0137547	0.1	0.801715	0.677455
CpG	Level 1	Comparison 3		CpG_G1R_MGC_OIL.vs.CpG_G1R_MGC_VZ	chr12	70331214	70331638	1.70336	1.81298	1.78566	1.60661	1.42526	1.48082	1.76733	1.50423	0.2631	0.0203995	0.1	0.690741	0.584013
CpG	Level 1	Comparison 5		CpG_G1R_MGC_OIL.vs.CpG_G1R_MGC_DEHP	chr12	70331214	70331638	1.70336	1.81298	1.78566	1.38439	1.47867	1.54088	1.76733	1.46798	0.299348	0.00772018	0.1	0.686895	0.591429
CpG	Level 1	Comparison 1		CpG_G1R_MGC_OIL.vs.CpG_G1R_MGC_BPA	chr12	71214311	71214757	2.26382	2.46018	2.53138	1.76008	2.0218	1.96276	2.41846	1.91488	0.50358	0.0110635	0.1	0.801715	0.677455
CpG	Level 1	Comparison 5		CpG_G1R_MGC_OIL.vs.CpG_G1R_MGC_DEHP	chr12	71214311	71214757	2.26382	2.46018	2.53138	2.0324	2.07634	1.78509	2.41846	1.96461	0.45385	0.0204409	0.1	0.686895	0.591429
CpG	Level 1	Comparison 13		CpG_G1R_SPERM_OIL.vs.CpG_G1R_SPERM_VZ	chr12	72170693	72171242	2.22142	2.27007		2.06642	2.03951		2.24574	2.05296	0.192779	0.0371961	0.333333	0.984004	0.951062							+	72117453	72199838	Arid4a	NM_001081195
CpG	Level 1	Comparison 14		CpG_G1R_SPERM_VZ.vs.CpG_G1R_SPERM_OIL	chr12	72170693	72171242	2.06642	2.03951		2.22142	2.27007		2.05296	2.24574	-0.192779	0.0371961	0.333333	0.984004	0.951062							+	72117453	72199838	Arid4a	NM_001081195
CpG	Level 1	Comparison 15		CpG_G2R_SPERM_OIL.vs.CpG_G2R_SPERM_VZ	chr12	74389191	74389657	1.57449	1.58543		1.46432	1.44028		1.57996	1.4523	0.127659	0.0300677	0.333333	0.664304	0.633069							+	74388341	74453416	Slc38a6	NM_001037717
Imprinting	Level 1	Comparison 28		Imprinting_G2R_MGC_DEHP.vs.Imprinting_G2R_MGC_OIL	chr12	77164991	77165509	2.30976	2.14846	2.12791	1.95798	1.91951	1.80355	2.19538	1.89368	0.301699	0.0164465	0.1	0.379225	0.320147							+	76919804	77211415	Syne2	NM_001005510
CpG	Level 1	Comparison 3		CpG_G1R_MGC_OIL.vs.CpG_G1R_MGC_VZ	chr12	77707030	77707504	2.33641	2.33809	2.41759	2.07171	2.14548	2.23416	2.36403	2.15045	0.213582	0.0260329	0.1	0.690741	0.584013							-	77681974	77811034	Spnb1	NM_013675
CpG	Level 1	Comparison 13		CpG_G1R_SPERM_OIL.vs.CpG_G1R_SPERM_VZ	chr12	77896008	77896472	1.90727	1.88009		1.53334	1.56831		1.89368	1.55082	0.342858	0.00528546	0.333333	0.984004	0.951062		-	77896041	77897041	Gpx2	NM_030677
CpG	Level 1	Comparison 14		CpG_G1R_SPERM_VZ.vs.CpG_G1R_SPERM_OIL	chr12	77896008	77896472	1.53334	1.56831		1.90727	1.88009		1.55082	1.89368	-0.342858	0.00528546	0.333333	0.984004	0.951062		-	77896041	77897041	Gpx2	NM_030677
CpG	Level 1	Comparison 12		CpG_G2R_MGC_DEHP.vs.CpG_G2R_MGC_OIL	chr12	84867037	84867623	2.86732	2.87111	2.68999	2.42339	2.39921	2.66423	2.80947	2.49561	0.313865	0.0444866	0.1	0.508426	0.43652		+	84866498	84867498	Dcaf4	NM_001165256	+	84861915	84882442	Dcaf4	NM_030246
CpG	Level 1	Comparison 1		CpG_G1R_MGC_OIL.vs.CpG_G1R_MGC_BPA	chr12	87025533	87026184	2.24353	2.55817	2.45131	1.74722	2.15915	2.00401	2.41767	1.97013	0.447541	0.0452807	0.1	0.801715	0.677455
CpG	Level 1	Comparison 3		CpG_G1R_MGC_OIL.vs.CpG_G1R_MGC_VZ	chr12	87025533	87026184	2.24353	2.55817	2.45131	1.98351	1.69073	1.82058	2.41767	1.83161	0.586064	0.00964523	0.1	0.663683	0.584013
CpG	Level 1	Comparison 5		CpG_G1R_MGC_OIL.vs.CpG_G1R_MGC_DEHP	chr12	87025533	87026184	2.24353	2.55817	2.45131	1.88961	1.87151	1.96746	2.41767	1.90953	0.508143	0.0230481	0.1	0.686895	0.591429
CpG	Level 1	Comparison 15		CpG_G2R_SPERM_OIL.vs.CpG_G2R_SPERM_VZ	chr12	87162813	87163860	1.84801	1.8365		1.53753	1.48741		1.84225	1.51247	0.329785	0.038781	0.333333	0.664304	0.633069							-	87156904	87164995	0610007P14Rik	NM_021446
CpG	Level 1	Comparison 16		CpG_G2R_SPERM_VZ.vs.CpG_G2R_SPERM_OIL	chr12	87162908	87163557	1.69786	1.7462		2.04803	2.09009		1.72203	2.06906	-0.347031	0.00898514	0.333333	0.856764	0.748087							-	87156904	87164995	0610007P14Rik	NM_021446
CpG	Level 1	Comparison 3		CpG_G1R_MGC_OIL.vs.CpG_G1R_MGC_VZ	chr12	87163018	87163665	2.32205	2.43274	2.3576	2.22728	2.0775	2.16178	2.3708	2.15552	0.21528	0.0191166	0.1	0.690741	0.584013							-	87156904	87164995	0610007P14Rik	NM_021446
CpG	Level 1	Comparison 4		CpG_G1R_MGC_VZ.vs.CpG_G1R_MGC_OIL	chr12	87163018	87163557	2.26881	2.14671	2.19443	2.37209	2.4942	2.39913	2.20331	2.42181	-0.218494	0.0131249	0.1	0.891767	0.797095							-	87156904	87164995	0610007P14Rik	NM_021446
CpG	Level 1	Comparison 3		CpG_G1R_MGC_OIL.vs.CpG_G1R_MGC_VZ	chr12	87700780	87701317	2.13349	2.08092	2.01885	1.95352	1.99482	1.87537	2.07775	1.94124	0.136518	0.0474384	0.1	0.690741	0.584013
CpG	Level 1	Comparison 15		CpG_G2R_SPERM_OIL.vs.CpG_G2R_SPERM_VZ	chr12	87760238	87761103	2.01838	1.99244		1.77782	1.72516		2.00541	1.75149	0.253919	0.0315169	0.333333	0.664304	0.633069							+	87702566	87862078	Esrrb	NM_001159500
CpG	Level 1	Comparison 16		CpG_G2R_SPERM_VZ.vs.CpG_G2R_SPERM_OIL	chr12	87760353	87761103	1.81401	1.7798		2.08965	2.03912		1.79691	2.06438	-0.267474	0.0187071	0.333333	0.856764	0.748087							+	87702566	87862078	Esrrb	NM_001159500
CpG	Level 1	Comparison 6		CpG_G1R_MGC_DEHP.vs.CpG_G1R_MGC_OIL	chr12	99506952	99507596	2.31987	2.39316	2.58254	1.80346	1.91454	1.60782	2.43186	1.77528	0.656581	0.00555382	0.1	0.732449	0.608307		+	99506366	99507366	Gpr65	NM_008152
Imprinting	Level 1	Comparison 31		Imprinting_G2R_SPERM_OIL.vs.Imprinting_G2R_SPERM_VZ	chr12	99968971	99969592	1.99832	1.9675		2.31712	2.36995		1.98291	2.34353	-0.360622	0.0148766	0.333333	0.706299	0.642413							-	99915450	99972355	Ptpn21	NM_011877//NM_001146199
CpG	Level 1	Comparison 10		CpG_G2R_MGC_VZ.vs.CpG_G2R_MGC_OIL	chr12	101368835	101369503	2.80513	2.78917	2.77936	2.68883	2.61191	2.59514	2.79122	2.63196	0.159256	0.0251458	0.1	0.515677	0.443785							-	101364161	101397363	BC002230	NM_183155
CpG	Level 1	Comparison 6		CpG_G1R_MGC_DEHP.vs.CpG_G1R_MGC_OIL	chr12	104238857	104239302	2.32262	2.41446	2.09578	1.94477	1.8629	1.72761	2.27762	1.84509	0.432529	0.0245355	0.1	0.73552	0.608307
CpG	Level 1	Comparison 15		CpG_G2R_SPERM_OIL.vs.CpG_G2R_SPERM_VZ	chr12	105230227	105230786	1.85772	1.93463		1.51318	1.40433		1.89617	1.45875	0.43742	0.0291031	0.333333	0.664304	0.633069
CpG	Level 1	Comparison 12		CpG_G2R_MGC_DEHP.vs.CpG_G2R_MGC_OIL	chr12	105336476	105336885	2.41436	2.54671	2.40645	1.93734	1.64129	2.0097	2.45584	1.86277	0.593064	0.0220991	0.1	0.501451	0.43652
CpG	Level 1	Comparison 16		CpG_G2R_SPERM_VZ.vs.CpG_G2R_SPERM_OIL	chr12	105338758	105339407	1.5972	1.53319		0.802062	0.633753		1.56519	0.717908	0.847284	0.0385626	0.333333	0.856764	0.748087		+	105338822	105339822	Serpina5	NM_172953
Imprinting	Level 1	Comparison 28		Imprinting_G2R_MGC_DEHP.vs.Imprinting_G2R_MGC_OIL	chr12	105909296	105909730	2.14158	1.95769	2.23332	1.58883	1.80755	1.71374	2.11086	1.70337	0.407492	0.0185846	0.1	0.379225	0.320147
Imprinting	Level 1	Comparison 24		Imprinting_G2R_MGC_BPA.vs.Imprinting_G2R_MGC_OIL	chr12	105909576	105910000	1.99068	2.1791	2.2665	1.71572	1.88382	1.86073	2.14543	1.82009	0.325334	0.0359599	0.1	0.555144	0.471429
Imprinting	Level 1	Comparison 25		Imprinting_G2R_MGC_OIL.vs.Imprinting_G2R_MGC_VZ	chr12	105926852	105927652	2.02624	2.11453	1.78475	2.4953	2.37238	2.20035	1.97517	2.35601	-0.380836	0.0443739	0.1	0.671889	0.56							-	105926451	105989662	Dicer1	NM_148948
Imprinting	Level 1	Comparison 26		Imprinting_G2R_MGC_VZ.vs.Imprinting_G2R_MGC_OIL	chr12	105926852	105927652	2.4953	2.37238	2.20035	2.02624	2.11453	1.78475	2.35601	1.97517	0.380836	0.0443739	0.1	0.312813	0.303676							-	105926451	105989662	Dicer1	NM_148948
Imprinting	Level 1	Comparison 19		Imprinting_G1R_MGC_OIL.vs.Imprinting_G1R_MGC_VZ	chr12	105952255	105953192	1.75484	1.74044	1.77373	1.5932	1.62862	1.62865	1.75634	1.61682	0.139518	0.000949851	0.1	0.291064	0.422624							-	105926451	105989662	Dicer1	NM_148948
Imprinting	Level 1	Comparison 26		Imprinting_G2R_MGC_VZ.vs.Imprinting_G2R_MGC_OIL	chr12	105952545	105953105	2.11446	2.16261	2.22023	1.6451	1.89593	1.86196	2.16576	1.801	0.364768	0.0304639	0.1	0.312813	0.303676							-	105926451	105989662	Dicer1	NM_148948
Imprinting	Level 1	Comparison 31		Imprinting_G2R_SPERM_OIL.vs.Imprinting_G2R_SPERM_VZ	chr12	105954519	105955251	1.67887	1.90284		0.854322	1.06498		1.79086	0.95965	0.831205	0.0328128	0.333333	0.706299	0.642413							-	105926451	105989662	Dicer1	NM_148948
Imprinting	Level 1	Comparison 24		Imprinting_G2R_MGC_BPA.vs.Imprinting_G2R_MGC_OIL	chr12	105968259	105969245	2.0726	2.34474	2.12305	1.97446	1.73047	1.69574	2.18013	1.80022	0.379908	0.0350961	0.1	0.555144	0.471429							-	105926451	105989662	Dicer1	NM_148948
Imprinting	Level 1	Comparison 28		Imprinting_G2R_MGC_DEHP.vs.Imprinting_G2R_MGC_OIL	chr12	105968259	105969245	2.23284	2.18019	2.19939	1.97446	1.73047	1.69574	2.20414	1.80022	0.403915	0.0404852	0.1	0.379225	0.320147							-	105926451	105989662	Dicer1	NM_148948
Imprinting	Level 1	Comparison 25		Imprinting_G2R_MGC_OIL.vs.Imprinting_G2R_MGC_VZ	chr12	106011245	106011666	2.56289	2.50712	2.23874	1.94357	1.71863	1.96834	2.43625	1.87685	0.559405	0.0132795	0.1	0.435456	0.56							-	106001823	106102786	Clmn	NM_001040682//NM_053155
Imprinting	Level 1	Comparison 29		Imprinting_G1R_SPERM_OIL.vs.Imprinting_G1R_SPERM_VZ	chr12	106038662	106039077	1.67783	1.72169		1.37824	1.27975		1.69976	1.329	0.370762	0.0491819	0.333333	0.915565	0.818733							-	106001823	106102786	Clmn	NM_001040682//NM_053155
Imprinting	Level 1	Comparison 28		Imprinting_G2R_MGC_DEHP.vs.Imprinting_G2R_MGC_OIL	chr12	106051841	106052755	2.13768	2.09952	2.2762	1.69476	1.48463	1.75205	2.17113	1.64381	0.527318	0.00842852	0.1	0.379225	0.320147							-	106001823	106102786	Clmn	NM_001040682//NM_053155
Imprinting	Level 1	Comparison 26		Imprinting_G2R_MGC_VZ.vs.Imprinting_G2R_MGC_OIL	chr12	106052236	106052655	2.18469	2.41795	2.11163	1.97448	1.67195	1.74343	2.23809	1.79662	0.441468	0.0273003	0.1	0.312813	0.303676							-	106001823	106102786	Clmn	NM_001040682//NM_053155
Imprinting	Level 1	Comparison 31		Imprinting_G2R_SPERM_OIL.vs.Imprinting_G2R_SPERM_VZ	chr12	106068737	106069257	1.66799	1.76402		1.12632	1.28131		1.71601	1.20382	0.51219	0.0446073	0.333333	0.706299	0.642413							-	106001823	106102786	Clmn	NM_001040682//NM_053155
Imprinting	Level 1	Comparison 28		Imprinting_G2R_MGC_DEHP.vs.Imprinting_G2R_MGC_OIL	chr12	106088470	106088909	1.91207	1.91423	1.93737	1.79572	1.8041	1.83602	1.92122	1.81195	0.109274	0.00302996	0.1	0.379225	0.320147							-	106001823	106102786	Clmn	NM_001040682//NM_053155
Imprinting	Level 1	Comparison 19		Imprinting_G1R_MGC_OIL.vs.Imprinting_G1R_MGC_VZ	chr12	106114971	106115520	2.0734	2.12231	2.16687	1.88878	1.83848	1.99215	2.12086	1.90647	0.214384	0.0227645	0.1	0.49722	0.422624
Imprinting	Level 1	Comparison 20		Imprinting_G1R_MGC_VZ.vs.Imprinting_G1R_MGC_OIL	chr12	106115081	106115520	1.94286	1.86589	2.01187	2.10732	2.14787	2.2538	1.9402	2.16966	-0.229459	0.0194752	0.1	0.755823	0.684874
Imprinting	Level 1	Comparison 32		Imprinting_G2R_SPERM_VZ.vs.Imprinting_G2R_SPERM_OIL	chr12	106172132	106172570	2.03447	2.08144		1.69728	1.70307		2.05796	1.70017	0.357781	0.0389482	0.333333	0.710252	0.634368							-	106168658	106247519	4831426I19Rik	NM_172500//NM_001042699
Imprinting	Level 1	Comparison 28		Imprinting_G2R_MGC_DEHP.vs.Imprinting_G2R_MGC_OIL	chr12	106196385	106197504	2.06724	1.92093	1.90103	1.67123	1.8321	1.69547	1.96307	1.73293	0.230134	0.0337868	0.1	0.379225	0.320147							-	106168658	106247519	4831426I19Rik	NM_172500//NM_001042699
Imprinting	Level 1	Comparison 17		Imprinting_G1R_MGC_OIL.vs.Imprinting_G1R_MGC_BPA	chr12	106202368	106202726	1.7723	1.80269	1.79656	1.94994	2.04877	1.92216	1.79052	1.97363	-0.18311	0.0351837	0.1	0.82661	0.697015							-	106168658	106247519	4831426I19Rik	NM_172500//NM_001042699
Imprinting	Level 1	Comparison 27		Imprinting_G2R_MGC_OIL.vs.Imprinting_G2R_MGC_DEHP	chr12	106202368	106202726	1.98685	2.09658	2.09674	2.51143	2.26875	2.39497	2.06006	2.39172	-0.331663	0.0244556	0.1	0.664575	0.597333							-	106168658	106247519	4831426I19Rik	NM_172500//NM_001042699
Imprinting	Level 1	Comparison 32		Imprinting_G2R_SPERM_VZ.vs.Imprinting_G2R_SPERM_OIL	chr12	106202368	106202887	1.51151	1.60843		2.00549	1.88777		1.55997	1.94663	-0.386663	0.0395724	0.333333	0.710252	0.634368							-	106168658	106247519	4831426I19Rik	NM_172500//NM_001042699
Imprinting	Level 1	Comparison 21		Imprinting_G1R_MGC_OIL.vs.Imprinting_G1R_MGC_DEHP	chr12	106235813	106236242	1.88958	1.85819	1.86029	1.5065	1.40559	1.40615	1.86936	1.43942	0.42994	0.00341612	0.1	0.399116	0.436449							-	106168658	106247519	4831426I19Rik	NM_172500//NM_001042699
CpG	Level 1	Comparison 11		CpG_G2R_MGC_OIL.vs.CpG_G2R_MGC_DEHP	chr12	106236974	106237623	2.33572	2.20086	2.3345	2.15821	2.06235	2.11263	2.29036	2.11106	0.179298	0.0359199	0.1	0.681423	0.577637		-	106236387	106237387	4831426I19Rik	NM_001042699	-	106168658	106247519	4831426I19Rik	NM_172500
CpG	Level 1	Comparison 6		CpG_G1R_MGC_DEHP.vs.CpG_G1R_MGC_OIL	chr12	106239389	106239848	2.39855	2.21361	2.37189	2.17931	1.97035	2.02725	2.32802	2.05897	0.26905	0.0342683	0.1	0.73552	0.608307							-	106168658	106247519	4831426I19Rik	NM_172500
Imprinting	Level 1	Comparison 29		Imprinting_G1R_SPERM_OIL.vs.Imprinting_G1R_SPERM_VZ	chr12	106243228	106243747	1.80735	1.78175		1.64799	1.61461		1.79455	1.6313	0.163245	0.0194265	0.333333	0.915565	0.818733							-	106168658	106247519	4831426I19Rik	NM_172500
CpG	Level 1	Comparison 10		CpG_G2R_MGC_VZ.vs.CpG_G2R_MGC_OIL	chr12	106267955	106268484	2.40171	2.61003	2.37489	2.16852	2.03878	2.22906	2.46221	2.14545	0.316757	0.0304784	0.1	0.515677	0.443785
CpG	Level 1	Comparison 12		CpG_G2R_MGC_DEHP.vs.CpG_G2R_MGC_OIL	chr12	106267955	106268484	2.62045	2.51737	2.45814	2.16852	2.03878	2.22906	2.53198	2.14545	0.386532	0.00674553	0.1	0.501451	0.43652
CpG	Level 1	Comparison 11		CpG_G2R_MGC_OIL.vs.CpG_G2R_MGC_DEHP	chr12	106268100	106268484	2.1352	2.07013	2.25644	2.69984	2.58524	2.46272	2.15392	2.5826	-0.428679	0.00912095	0.1	0.603597	0.577637
CpG	Level 1	Comparison 9		CpG_G2R_MGC_OIL.vs.CpG_G2R_MGC_VZ	chr12	106268100	106268484	2.1352	2.07013	2.25644	2.40179	2.68657	2.43514	2.15392	2.50784	-0.353916	0.0377735	0.1	0.771512	0.580085
CpG	Level 1	Comparison 12		CpG_G2R_MGC_DEHP.vs.CpG_G2R_MGC_OIL	chr12	106272586	106273235	2.38915	2.26768	2.4338	1.99613	1.59396	1.90327	2.36355	1.83112	0.532426	0.0340792	0.1	0.501451	0.43652							+	106271398	106278620	Glrx5	NM_028419
Imprinting	Level 1	Comparison 29		Imprinting_G1R_SPERM_OIL.vs.Imprinting_G1R_SPERM_VZ	chr12	106272811	106273685	1.63463	1.66307		1.53998	1.51693		1.64885	1.52846	0.120395	0.0248267	0.333333	0.915565	0.818733							+	106271398	106278620	Glrx5	NM_028419
Imprinting	Level 1	Comparison 19		Imprinting_G1R_MGC_OIL.vs.Imprinting_G1R_MGC_VZ	chr12	106274436	106275215	1.99264	2.00838	1.83794	1.80089	1.70135	1.74833	1.94632	1.75019	0.196127	0.0489324	0.1	0.49722	0.422624							+	106271398	106278620	Glrx5	NM_028419
Imprinting	Level 1	Comparison 21		Imprinting_G1R_MGC_OIL.vs.Imprinting_G1R_MGC_DEHP	chr12	106274436	106275215	1.99264	2.00838	1.83794	1.67524	1.7637	1.6659	1.94632	1.70161	0.244704	0.0267509	0.1	0.500445	0.436449							+	106271398	106278620	Glrx5	NM_028419
Imprinting	Level 1	Comparison 30		Imprinting_G1R_SPERM_VZ.vs.Imprinting_G1R_SPERM_OIL	chr12	106283775	106284302	1.66675	1.63095		1.25253	1.32329		1.64885	1.28791	0.360939	0.0281491	0.333333	0.964581	0.906987
Imprinting	Level 1	Comparison 30		Imprinting_G1R_SPERM_VZ.vs.Imprinting_G1R_SPERM_OIL	chr12	106517370	106518079	1.85702	1.76614		1.50871	1.58153		1.81158	1.54512	0.266458	0.0486087	0.333333	0.964581	0.906987
Imprinting	Level 1	Comparison 26		Imprinting_G2R_MGC_VZ.vs.Imprinting_G2R_MGC_OIL	chr12	106580513	106581612	2.21994	2.28487	2.29989	1.74154	1.94773	2.04248	2.26824	1.91058	0.35765	0.0479551	0.1	0.312813	0.303676
Imprinting	Level 1	Comparison 20		Imprinting_G1R_MGC_VZ.vs.Imprinting_G1R_MGC_OIL	chr12	106613742	106614261	2.07791	2.13185	2.04497	2.01037	1.93615	1.99483	2.08491	1.98045	0.104463	0.0376458	0.1	0.764117	0.684874
Imprinting	Level 1	Comparison 19		Imprinting_G1R_MGC_OIL.vs.Imprinting_G1R_MGC_VZ	chr12	106641810	106642789	1.82511	1.92096	1.79657	1.77044	1.65045	1.6799	1.84755	1.70026	0.147284	0.0476956	0.1	0.49722	0.422624
Imprinting	Level 1	Comparison 21		Imprinting_G1R_MGC_OIL.vs.Imprinting_G1R_MGC_DEHP	chr12	106641810	106642789	1.82511	1.92096	1.79657	1.6581	1.45801	1.50319	1.84755	1.53977	0.307781	0.0183345	0.1	0.500445	0.436449
Imprinting	Level 1	Comparison 21		Imprinting_G1R_MGC_OIL.vs.Imprinting_G1R_MGC_DEHP	chr12	106729716	106730143	2.11878	2.1598	2.13367	2.00576	2.04938	2.04161	2.13742	2.03225	0.105165	0.00445788	0.1	0.456382	0.436449
Imprinting	Level 1	Comparison 22		Imprinting_G1R_MGC_DEHP.vs.Imprinting_G1R_MGC_OIL	chr12	106729716	106730143	2.00576	2.04938	2.04161	2.11878	2.1598	2.13367	2.03225	2.13742	-0.105165	0.00445788	0.1	0.67793	0.58625
Imprinting	Level 1	Comparison 19		Imprinting_G1R_MGC_OIL.vs.Imprinting_G1R_MGC_VZ	chr12	106778232	106778590	1.82856	1.85054	2.04498	1.51278	1.3796	1.58004	1.90803	1.49081	0.41722	0.0105366	0.1	0.492685	0.422624
CpG	Level 1	Comparison 12		CpG_G2R_MGC_DEHP.vs.CpG_G2R_MGC_OIL	chr12	106840153	106840812	2.45451	2.75118	2.75818	1.89633	2.12335	2.25679	2.65462	2.09216	0.562466	0.0180249	0.1	0.501451	0.43652
Imprinting	Level 1	Comparison 18		Imprinting_G1R_MGC_BPA.vs.Imprinting_G1R_MGC_OIL	chr12	109558697	109559156	2.05548	1.99112	1.87664	1.44939	1.50708	1.56969	1.97441	1.50872	0.465693	0.00300252	0.1	0.905368	0.773684							+	109544979	109566010	Hhipl1	NM_001044380
Imprinting	Level 1	Comparison 19		Imprinting_G1R_MGC_OIL.vs.Imprinting_G1R_MGC_VZ	chr12	109588959	109589493	1.74988	1.84987	1.7029	1.59998	1.61964	1.53491	1.76755	1.58484	0.182708	0.0316078	0.1	0.49722	0.422624							+	109573090	109599944	Cyp46a1	NM_010010
Imprinting	Level 1	Comparison 28		Imprinting_G2R_MGC_DEHP.vs.Imprinting_G2R_MGC_OIL	chr12	109595147	109595661	1.93673	1.99361	1.96605	1.78801	1.70841	1.61494	1.96546	1.70378	0.261676	0.0253934	0.1	0.379225	0.320147							+	109573090	109599944	Cyp46a1	NM_010010
Imprinting	Level 1	Comparison 31		Imprinting_G2R_SPERM_OIL.vs.Imprinting_G2R_SPERM_VZ	chr12	109601611	109602165	1.97152	1.98451		1.81871	1.85008		1.97801	1.8344	0.143618	0.0403988	0.333333	0.706299	0.642413
CpG	Level 1	Comparison 3		CpG_G1R_MGC_OIL.vs.CpG_G1R_MGC_VZ	chr12	109659177	109659721	2.18455	2.19816	2.18958	1.93219	1.96237	1.7593	2.19077	1.88462	0.306145	0.0396746	0.1	0.690741	0.584013							+	109649364	109777274	Eml1	NM_001043336
CpG	Level 1	Comparison 5		CpG_G1R_MGC_OIL.vs.CpG_G1R_MGC_DEHP	chr12	109659177	109659721	2.18455	2.19816	2.18958	2.0048	1.78498	1.82137	2.19077	1.87038	0.320386	0.0418258	0.1	0.686895	0.591429							+	109649364	109777274	Eml1	NM_001043336
Imprinting	Level 1	Comparison 28		Imprinting_G2R_MGC_DEHP.vs.Imprinting_G2R_MGC_OIL	chr12	109676135	109676671	2.15837	1.91758	1.98685	1.76535	1.67887	1.4491	2.02093	1.63111	0.389826	0.0334776	0.1	0.379225	0.320147							+	109661525	109777274	Eml1	NM_001043335//NM_001043336
Imprinting	Level 1	Comparison 19		Imprinting_G1R_MGC_OIL.vs.Imprinting_G1R_MGC_VZ	chr12	109771159	109771583	2.12854	1.88478	2.18482	1.65577	1.75966	1.59163	2.06604	1.66902	0.397026	0.0309888	0.1	0.49722	0.422624							+	109661525	109777274	Eml1	NM_001043335//NM_001043336
Imprinting	Level 1	Comparison 23		Imprinting_G2R_MGC_OIL.vs.Imprinting_G2R_MGC_BPA	chr12	109798121	109798555	2.20368	2.21598	1.95088	1.34245	1.66006	1.707	2.12351	1.56983	0.553679	0.0207768	0.1	0.609321	0.567089							+	109793429	109926225	Evl	NM_007965//NM_001163394
Imprinting	Level 1	Comparison 27		Imprinting_G2R_MGC_OIL.vs.Imprinting_G2R_MGC_DEHP	chr12	109798121	109798555	2.20368	2.21598	1.95088	1.79881	1.74434	1.72829	2.12351	1.75715	0.366367	0.0444464	0.1	0.664575	0.597333							+	109793429	109926225	Evl	NM_007965//NM_001163394
Imprinting	Level 1	Comparison 18		Imprinting_G1R_MGC_BPA.vs.Imprinting_G1R_MGC_OIL	chr12	109921373	109921727	1.94256	2.12411	2.07224	1.90264	1.64599	1.66488	2.0463	1.73784	0.308464	0.0432746	0.1	0.905368	0.773684							+	109793429	109926225	Evl	NM_007965//NM_001163394//NM_001163396//NM_001163395
Imprinting	Level 1	Comparison 17		Imprinting_G1R_MGC_OIL.vs.Imprinting_G1R_MGC_BPA	chr12	110064162	110064791	2.1901	2.0362	2.06784	1.86038	1.96735	1.9136	2.09805	1.91378	0.184266	0.0377489	0.1	0.82661	0.697015												-	110063587	110064587	Slc25a29	NM_181328
Imprinting	Level 1	Comparison 30		Imprinting_G1R_SPERM_VZ.vs.Imprinting_G1R_SPERM_OIL	chr12	110067137	110067496	1.60911	1.6804		1.31849	1.23802		1.64476	1.27825	0.366502	0.0216377	0.333333	0.964581	0.906987							-	110064587	110073586	Slc25a29	NM_181328
Imprinting	Level 1	Comparison 25		Imprinting_G2R_MGC_OIL.vs.Imprinting_G2R_MGC_VZ	chr12	110079022	110079641	1.99176	2.12728	2.19723	1.69629	1.92504	1.80146	2.10542	1.8076	0.297825	0.0295246	0.1	0.629858	0.56
Imprinting	Level 1	Comparison 27		Imprinting_G2R_MGC_OIL.vs.Imprinting_G2R_MGC_DEHP	chr12	110079022	110079641	1.99176	2.12728	2.19723	1.9084	1.87375	1.75297	2.10542	1.84504	0.260384	0.0297421	0.1	0.664575	0.597333
CpG	Level 1	Comparison 8		CpG_G2R_MGC_BPA.vs.CpG_G2R_MGC_OIL	chr12	110088178	110089027	2.56991	2.45183	2.32046	2.18638	2.07233	2.23591	2.4474	2.16487	0.282529	0.0379053	0.1	0.799946	0.644269
CpG	Level 1	Comparison 15		CpG_G2R_SPERM_OIL.vs.CpG_G2R_SPERM_VZ	chr12	110088553	110089404	1.99195	1.88561		1.3584	1.47692		1.93878	1.41766	0.521122	0.023225	0.333333	0.664304	0.633069		+	110088838	110089838	Slc25a47	NM_001012310
Imprinting	Level 1	Comparison 19		Imprinting_G1R_MGC_OIL.vs.Imprinting_G1R_MGC_VZ	chr12	110092083	110092612	1.90176	2.13205	2.16882	1.76387	1.64252	1.78262	2.06755	1.72967	0.337874	0.0367915	0.1	0.49722	0.422624							+	110089838	110094525	Slc25a47	NM_001012310
Imprinting	Level 1	Comparison 18		Imprinting_G1R_MGC_BPA.vs.Imprinting_G1R_MGC_OIL	chr12	110142387	110142791	2.13772	1.99103	2.06017	2.24502	2.25353	2.40394	2.06297	2.30083	-0.237859	0.0250538	0.1	0.905368	0.773684							+	110132981	110266162	Wdr25	NM_177602
Imprinting	Level 1	Comparison 20		Imprinting_G1R_MGC_VZ.vs.Imprinting_G1R_MGC_OIL	chr12	110142387	110142791	2.09952	2.09739	2.06533	2.24502	2.25353	2.40394	2.08741	2.30083	-0.213419	0.0483303	0.1	0.764117	0.684874							+	110132981	110266162	Wdr25	NM_177602
Imprinting	Level 1	Comparison 26		Imprinting_G2R_MGC_VZ.vs.Imprinting_G2R_MGC_OIL	chr12	110172015	110172526	1.81568	1.95599	2.15416	1.68326	1.33308	1.59291	1.97528	1.53642	0.438858	0.0381219	0.1	0.312813	0.303676							+	110132981	110266162	Wdr25	NM_177602
Imprinting	Level 1	Comparison 28		Imprinting_G2R_MGC_DEHP.vs.Imprinting_G2R_MGC_OIL	chr12	110224369	110224802	2.20034	2.24082	2.35683	1.72323	1.91176	1.71519	2.266	1.78339	0.482602	0.00493855	0.1	0.379225	0.320147							+	110132981	110266162	Wdr25	NM_177602
Imprinting	Level 1	Comparison 17		Imprinting_G1R_MGC_OIL.vs.Imprinting_G1R_MGC_BPA	chr12	110239878	110240326	2.50769	2.30262	2.65072	1.71356	1.9246	2.04229	2.48701	1.89348	0.593527	0.0131682	0.1	0.82661	0.697015							+	110132981	110266162	Wdr25	NM_177602
Imprinting	Level 1	Comparison 21		Imprinting_G1R_MGC_OIL.vs.Imprinting_G1R_MGC_DEHP	chr12	110239878	110240326	2.50769	2.30262	2.65072	2.0472	1.92796	1.66978	2.48701	1.88165	0.605359	0.0160881	0.1	0.500445	0.436449							+	110132981	110266162	Wdr25	NM_177602
Imprinting	Level 1	Comparison 18		Imprinting_G1R_MGC_BPA.vs.Imprinting_G1R_MGC_OIL	chr12	110239958	110240326	1.73803	1.88193	2.02177	2.47113	2.26361	2.70229	1.88058	2.47901	-0.598433	0.0223733	0.1	0.905368	0.773684							+	110132981	110266162	Wdr25	NM_177602
Imprinting	Level 1	Comparison 28		Imprinting_G2R_MGC_DEHP.vs.Imprinting_G2R_MGC_OIL	chr12	110242299	110243492	2.17656	2.4145	2.45982	1.88925	2.06604	2.07905	2.35029	2.01145	0.338842	0.0398383	0.1	0.379225	0.320147							+	110132981	110266162	Wdr25	NM_177602
Imprinting	Level 1	Comparison 27		Imprinting_G2R_MGC_OIL.vs.Imprinting_G2R_MGC_DEHP	chr12	110242654	110243308	2.09829	2.3433	2.19366	2.38901	2.51896	2.55639	2.21175	2.48812	-0.276369	0.0394511	0.1	0.664575	0.597333							+	110132981	110266162	Wdr25	NM_177602
Imprinting	Level 1	Comparison 17		Imprinting_G1R_MGC_OIL.vs.Imprinting_G1R_MGC_BPA	chr12	110243077	110243602	2.10654	2.38455	2.25817	1.77813	1.80591	1.85278	2.24975	1.81227	0.437477	0.0254976	0.1	0.82661	0.697015							+	110132981	110266162	Wdr25	NM_177602
Imprinting	Level 1	Comparison 19		Imprinting_G1R_MGC_OIL.vs.Imprinting_G1R_MGC_VZ	chr12	110243077	110243602	2.10654	2.38455	2.25817	1.97375	1.92992	1.80917	2.24975	1.90428	0.34547	0.0296629	0.1	0.49722	0.422624							+	110132981	110266162	Wdr25	NM_177602
Imprinting	Level 1	Comparison 20		Imprinting_G1R_MGC_VZ.vs.Imprinting_G1R_MGC_OIL	chr12	110243077	110243602	1.97375	1.92992	1.80917	2.10654	2.38455	2.25817	1.90428	2.24975	-0.34547	0.0296629	0.1	0.764117	0.684874							+	110132981	110266162	Wdr25	NM_177602
Imprinting	Level 1	Comparison 18		Imprinting_G1R_MGC_BPA.vs.Imprinting_G1R_MGC_OIL	chr12	110243167	110243602	1.80648	1.75452	1.8309	2.10503	2.41527	2.30312	1.7973	2.27448	-0.477177	0.02836	0.1	0.905368	0.773684							+	110132981	110266162	Wdr25	NM_177602
Imprinting	Level 1	Comparison 23		Imprinting_G2R_MGC_OIL.vs.Imprinting_G2R_MGC_BPA	chr12	110244439	110244965	2.04536	1.90824	1.93714	1.64711	1.73022	1.66493	1.96358	1.68076	0.282825	0.00786061	0.1	0.586037	0.567089							+	110132981	110266162	Wdr25	NM_177602
Imprinting	Level 1	Comparison 26		Imprinting_G2R_MGC_VZ.vs.Imprinting_G2R_MGC_OIL	chr12	110248429	110249636	2.10157	2.2003	2.14205	1.94585	1.90805	1.80581	2.14797	1.88657	0.261403	0.0093099	0.1	0.312813	0.303676							+	110132981	110266162	Wdr25	NM_177602
Imprinting	Level 1	Comparison 28		Imprinting_G2R_MGC_DEHP.vs.Imprinting_G2R_MGC_OIL	chr12	110248634	110249636	2.09428	2.15298	2.10623	1.91119	2.00288	1.86476	2.11783	1.92627	0.191555	0.0272322	0.1	0.379225	0.320147							+	110132981	110266162	Wdr25	NM_177602
Imprinting	Level 1	Comparison 31		Imprinting_G2R_SPERM_OIL.vs.Imprinting_G2R_SPERM_VZ	chr12	110252632	110253077	1.54228	1.63055		1.30942	1.25781		1.58642	1.28362	0.302801	0.0441103	0.333333	0.706299	0.642413							+	110132981	110266162	Wdr25	NM_177602
Imprinting	Level 1	Comparison 29		Imprinting_G1R_SPERM_OIL.vs.Imprinting_G1R_SPERM_VZ	chr12	110254977	110255519	1.63197	1.66437		1.82099	1.80797		1.64817	1.81448	-0.166311	0.0357718	0.333333	0.915565	0.818733							+	110132981	110266162	Wdr25	NM_177602
Imprinting	Level 1	Comparison 30		Imprinting_G1R_SPERM_VZ.vs.Imprinting_G1R_SPERM_OIL	chr12	110254977	110255519	1.82099	1.80797		1.63197	1.66437		1.81448	1.64817	0.166311	0.0357718	0.333333	0.964581	0.906987							+	110132981	110266162	Wdr25	NM_177602
Imprinting	Level 1	Comparison 26		Imprinting_G2R_MGC_VZ.vs.Imprinting_G2R_MGC_OIL	chr12	110325307	110326173	1.95605	2.31873	1.85363	1.74392	1.41391	1.41811	2.0428	1.52531	0.51749	0.0474969	0.1	0.312813	0.303676
Imprinting	Level 1	Comparison 26		Imprinting_G2R_MGC_VZ.vs.Imprinting_G2R_MGC_OIL	chr12	110332057	110332466	2.3068	2.07631	2.2184	1.66016	1.7026	1.80173	2.2005	1.7215	0.479005	0.00651676	0.1	0.312813	0.303676
Imprinting	Level 1	Comparison 31		Imprinting_G2R_SPERM_OIL.vs.Imprinting_G2R_SPERM_VZ	chr12	110657359	110657718	1.3852	1.35967		1.1423	1.19773		1.37244	1.17001	0.202423	0.0497875	0.333333	0.706299	0.642413
Imprinting	Level 1	Comparison 32		Imprinting_G2R_SPERM_VZ.vs.Imprinting_G2R_SPERM_OIL	chr12	110666111	110666615	1.7991	1.84623		1.60518	1.65381		1.82266	1.6295	0.193165	0.0294402	0.333333	0.710252	0.634368
Imprinting	Level 1	Comparison 30		Imprinting_G1R_SPERM_VZ.vs.Imprinting_G1R_SPERM_OIL	chr12	110733464	110734272	1.6846	1.64529		1.48309	1.51279		1.66494	1.49794	0.167003	0.0253031	0.333333	0.964581	0.906987
Imprinting	Level 1	Comparison 25		Imprinting_G2R_MGC_OIL.vs.Imprinting_G2R_MGC_VZ	chr12	110734119	110734533	1.92989	1.86427	2.09819	1.73612	1.62963	1.5456	1.96411	1.63711	0.327002	0.0231795	0.1	0.546548	0.56
Imprinting	Level 1	Comparison 28		Imprinting_G2R_MGC_DEHP.vs.Imprinting_G2R_MGC_OIL	chr12	110749567	110750481	1.99759	2.07238	2.01854	1.83391	1.67656	1.76052	2.0295	1.75699	0.272508	0.0135939	0.1	0.379225	0.320147
Imprinting	Level 1	Comparison 26		Imprinting_G2R_MGC_VZ.vs.Imprinting_G2R_MGC_OIL	chr12	110749837	110750386	1.95788	2.07398	2.28556	1.70822	1.54985	1.58733	2.10581	1.61514	0.490673	0.0205068	0.1	0.312813	0.303676
Imprinting	Level 1	Comparison 28		Imprinting_G2R_MGC_DEHP.vs.Imprinting_G2R_MGC_OIL	chr12	110765492	110766126	2.26107	2.33699	2.27445	2.05802	1.83603	1.99738	2.29084	1.96381	0.327027	0.0278635	0.1	0.379225	0.320147
Imprinting	Level 1	Comparison 27		Imprinting_G2R_MGC_OIL.vs.Imprinting_G2R_MGC_DEHP	chr12	110782869	110783225	1.7551	1.88291	1.62816	1.18784	1.35887	1.23873	1.75539	1.26182	0.493575	0.00737623	0.1	0.664575	0.597333		+	110782250	110783250	Mir1906	NR_035440	+	110779705	110806310	Meg3	NR_027651//NR_027652	+	110782330	110783330	Mir1906	NR_035440
Imprinting	Level 1	Comparison 23		Imprinting_G2R_MGC_OIL.vs.Imprinting_G2R_MGC_BPA	chr12	110793233	110793583	2.13161	1.91556	2.05862	1.64262	1.83728	1.75337	2.03526	1.74442	0.290837	0.0272018	0.1	0.609321	0.567089							+	110779705	110806310	Meg3	NR_027651//NR_027652//NR_003633
CpG	Level 1	Comparison 12		CpG_G2R_MGC_DEHP.vs.CpG_G2R_MGC_OIL	chr12	110832879	110833628	2.36432	2.49315	2.49458	1.98523	2.18038	2.25711	2.45068	2.14091	0.309778	0.0420547	0.1	0.503347	0.43652		-	110833113	110834113	Rtl1	NM_184109//NR_035526//NR_029550						+	110832309	110833309	Mir434	NR_029953//NR_035526//NR_029550
CpG	Level 1	Comparison 7		CpG_G2R_MGC_OIL.vs.CpG_G2R_MGC_BPA	chr12	110834074	110834950	2.50473	2.50725	2.57251	2.31722	2.03505	2.04095	2.52817	2.13107	0.397095	0.0443265	0.1	0.868922	0.756354
CpG	Level 1	Comparison 9		CpG_G2R_MGC_OIL.vs.CpG_G2R_MGC_VZ	chr12	110834074	110834950	2.50473	2.50725	2.57251	2.10018	2.32045	2.07534	2.52817	2.16533	0.36284	0.0349351	0.1	0.771512	0.580085
Imprinting	Level 1	Comparison 21		Imprinting_G1R_MGC_OIL.vs.Imprinting_G1R_MGC_DEHP	chr12	110855209	110855639	2.05325	2.26809	2.35087	1.81604	1.77321	1.8389	2.22407	1.80938	0.414688	0.0376545	0.1	0.500445	0.436449							+	110842654	110899421	Rian	NR_028261
Imprinting	Level 1	Comparison 24		Imprinting_G2R_MGC_BPA.vs.Imprinting_G2R_MGC_OIL	chr12	110947281	110947702	2.1819	2.26206	1.96573	1.79216	1.58679	1.63217	2.13656	1.67037	0.466188	0.0158471	0.1	0.555144	0.471429		+	110946769	110947769	Mir379	NR_029880						+	110946835	110947835	Mir379	NR_029880
Imprinting	Level 1	Comparison 28		Imprinting_G2R_MGC_DEHP.vs.Imprinting_G2R_MGC_OIL	chr12	110955117	110955538	1.96294	2.1133	1.9598	1.72192	1.59665	1.78542	2.01201	1.70133	0.310684	0.0146605	0.1	0.379225	0.320147		+	110954967	110955967	Mir543	NR_030261//NR_030435	+	110955294	110955393	Mir666	NR_030435	+	110955043	110956043	Mir543	NR_030261//NR_030435
Imprinting	Level 1	Comparison 20		Imprinting_G1R_MGC_VZ.vs.Imprinting_G1R_MGC_OIL	chr12	110979065	110979615	2.47496	2.74634	2.77696	2.27363	2.25894	2.23328	2.66609	2.25528	0.410806	0.048568	0.1	0.764117	0.684874							+	110973690	110987167	Mirg	NR_028265
Imprinting	Level 1	Comparison 31		Imprinting_G2R_SPERM_OIL.vs.Imprinting_G2R_SPERM_VZ	chr12	111072439	111072972	1.91323	2.00293		1.47102	1.30721		1.95808	1.38912	0.568965	0.0458459	0.333333	0.706299	0.642413
Imprinting	Level 1	Comparison 23		Imprinting_G2R_MGC_OIL.vs.Imprinting_G2R_MGC_BPA	chr12	111075065	111075484	2.05523	1.95119	1.9337	1.62169	1.78726	1.71234	1.98004	1.7071	0.272941	0.012439	0.1	0.586037	0.567089
Imprinting	Level 1	Comparison 28		Imprinting_G2R_MGC_DEHP.vs.Imprinting_G2R_MGC_OIL	chr12	111127543	111127905	2.18079	2.32389	2.25524	2.0443	2.1323	2.0385	2.2533	2.0717	0.181602	0.0276077	0.1	0.379225	0.320147
Imprinting	Level 1	Comparison 22		Imprinting_G1R_MGC_DEHP.vs.Imprinting_G1R_MGC_OIL	chr12	111364305	111364844	1.86063	1.83295	1.96473	1.36329	1.68529	1.51421	1.88611	1.52093	0.365174	0.0429519	0.1	0.67793	0.58625
Imprinting	Level 1	Comparison 29		Imprinting_G1R_SPERM_OIL.vs.Imprinting_G1R_SPERM_VZ	chr12	111379949	111380550	1.87048	1.91142		1.65676	1.67515		1.89095	1.66595	0.224996	0.0290962	0.333333	0.915565	0.818733
Imprinting	Level 1	Comparison 19		Imprinting_G1R_MGC_OIL.vs.Imprinting_G1R_MGC_VZ	chr12	111448793	111449405	1.7844	1.90551	2.03997	1.45306	1.50912	1.36164	1.90996	1.44127	0.468685	0.00989498	0.1	0.492685	0.422624
Imprinting	Level 1	Comparison 32		Imprinting_G2R_SPERM_VZ.vs.Imprinting_G2R_SPERM_OIL	chr12	111688042	111689791	1.92903	1.86756		1.71064	1.65948		1.8983	1.68506	0.21324	0.0358109	0.333333	0.710252	0.634368							+	111685888	111809400	Ppp2r5c	NM_001135001
Imprinting	Level 1	Comparison 20		Imprinting_G1R_MGC_VZ.vs.Imprinting_G1R_MGC_OIL	chr12	111702642	111703161	1.91623	1.87005	1.84455	1.67839	1.64134	1.58446	1.87694	1.63473	0.242212	0.00273349	0.1	0.486313	0.684874							+	111685888	111809400	Ppp2r5c	NM_001135001
Imprinting	Level 1	Comparison 24		Imprinting_G2R_MGC_BPA.vs.Imprinting_G2R_MGC_OIL	chr12	111708148	111708579	2.53651	2.26701	2.17888	2.05166	1.66013	1.86495	2.32747	1.85891	0.468554	0.0399771	0.1	0.555144	0.471429							+	111685888	111809400	Ppp2r5c	NM_001135001
Imprinting	Level 1	Comparison 17		Imprinting_G1R_MGC_OIL.vs.Imprinting_G1R_MGC_BPA	chr12	111715873	111716452	1.92315	1.91271	2.00254	1.80886	1.67087	1.64034	1.94613	1.70669	0.239442	0.0254556	0.1	0.82661	0.697015							+	111685888	111809400	Ppp2r5c	NM_001135001
Imprinting	Level 1	Comparison 28		Imprinting_G2R_MGC_DEHP.vs.Imprinting_G2R_MGC_OIL	chr12	111715873	111716247	2.04159	1.9603	2.12597	1.76375	1.86933	1.69708	2.04262	1.77672	0.265895	0.018582	0.1	0.379225	0.320147							+	111685888	111809400	Ppp2r5c	NM_001135001
CpG	Level 1	Comparison 3		CpG_G1R_MGC_OIL.vs.CpG_G1R_MGC_VZ	chr12	111723488	111724646	2.43522	2.36604	2.34855	2.24405	2.14694	2.21524	2.38327	2.20207	0.181194	0.00995029	0.1	0.663683	0.584013		+	111723448	111724448	Ppp2r5c	NM_012023//NM_001081457//NM_001081458	+	111685888	111809400	Ppp2r5c	NM_001135001
CpG	Level 1	Comparison 4		CpG_G1R_MGC_VZ.vs.CpG_G1R_MGC_OIL	chr12	111723488	111724564	2.23899	2.17699	2.21863	2.38659	2.35534	2.34501	2.21154	2.36231	-0.150776	0.00373544	0.1	0.848218	0.797095		+	111723448	111724448	Ppp2r5c	NM_012023//NM_001081457//NM_001081458	+	111685888	111809400	Ppp2r5c	NM_001135001
Imprinting	Level 1	Comparison 26		Imprinting_G2R_MGC_VZ.vs.Imprinting_G2R_MGC_OIL	chr12	111736271	111736967	2.28323	2.05533	2.2113	1.76567	1.74247	1.79749	2.18329	1.76855	0.414743	0.0206146	0.1	0.312813	0.303676							+	111724448	111820771	Ppp2r5c	NM_012023//NM_001081457//NM_001081458//NM_001135001
Imprinting	Level 1	Comparison 28		Imprinting_G2R_MGC_DEHP.vs.Imprinting_G2R_MGC_OIL	chr12	111736271	111736967	2.05059	2.15587	1.94959	1.76567	1.74247	1.79749	2.05202	1.76855	0.283471	0.0341145	0.1	0.379225	0.320147							+	111724448	111820771	Ppp2r5c	NM_012023//NM_001081457//NM_001081458//NM_001135001
Imprinting	Level 1	Comparison 26		Imprinting_G2R_MGC_VZ.vs.Imprinting_G2R_MGC_OIL	chr12	111752459	111754265	2.08621	2.2636	2.35438	1.86179	1.73849	1.81639	2.23473	1.80556	0.429173	0.0185066	0.1	0.312813	0.303676							+	111724448	111820771	Ppp2r5c	NM_012023//NM_001081457//NM_001081458//NM_001135001
Imprinting	Level 1	Comparison 28		Imprinting_G2R_MGC_DEHP.vs.Imprinting_G2R_MGC_OIL	chr12	111781630	111782224	1.9503	2.21261	2.26352	1.91064	1.71342	1.64909	2.14214	1.75772	0.384426	0.0391573	0.1	0.379225	0.320147							+	111724448	111820771	Ppp2r5c	NM_012023//NM_001081457//NM_001081458//NM_001135001
Imprinting	Level 1	Comparison 21		Imprinting_G1R_MGC_OIL.vs.Imprinting_G1R_MGC_DEHP	chr12	111794108	111794620	1.83781	1.78463	1.87367	1.69649	1.56363	1.67237	1.83204	1.64416	0.187873	0.0243226	0.1	0.500445	0.436449							+	111724448	111820771	Ppp2r5c	NM_012023//NM_001081457//NM_001081458//NM_001135001
Imprinting	Level 1	Comparison 28		Imprinting_G2R_MGC_DEHP.vs.Imprinting_G2R_MGC_OIL	chr12	111802759	111803737	2.27888	2.05234	2.19443	1.81667	1.7601	2.03344	2.17521	1.87007	0.305143	0.0482928	0.1	0.379225	0.320147							+	111724448	111820771	Ppp2r5c	NM_012023//NM_001081457//NM_001081458//NM_001135001
Imprinting	Level 1	Comparison 32		Imprinting_G2R_SPERM_VZ.vs.Imprinting_G2R_SPERM_OIL	chr12	111803119	111803939	1.80654	1.7909		1.62074	1.60236		1.79872	1.61155	0.187168	0.00458692	0.333333	0.710252	0.634368							+	111724448	111820771	Ppp2r5c	NM_012023//NM_001081457//NM_001081458//NM_001135001
Imprinting	Level 1	Comparison 28		Imprinting_G2R_MGC_DEHP.vs.Imprinting_G2R_MGC_OIL	chr12	111812961	111814349	2.12651	2.21113	2.07376	1.93405	1.81891	1.87236	2.13713	1.8751	0.262029	0.00795902	0.1	0.379225	0.320147							+	111724448	111820771	Ppp2r5c	NM_012023//NM_001081457
Imprinting	Level 1	Comparison 24		Imprinting_G2R_MGC_BPA.vs.Imprinting_G2R_MGC_OIL	chr12	111858011	111858725	2.18754	2.42041	2.31122	2.02269	1.9896	1.70755	2.30639	1.90661	0.399776	0.0359139	0.1	0.555144	0.471429							+	111840104	111904654	Dync1h1	NM_030238
Imprinting	Level 1	Comparison 22		Imprinting_G1R_MGC_DEHP.vs.Imprinting_G1R_MGC_OIL	chr12	111865931	111866660	2.02639	1.95589	2.11927	1.59437	1.73238	1.84881	2.03385	1.72519	0.30866	0.0314074	0.1	0.67793	0.58625							+	111840104	111904654	Dync1h1	NM_030238
Imprinting	Level 1	Comparison 26		Imprinting_G2R_MGC_VZ.vs.Imprinting_G2R_MGC_OIL	chr12	111869721	111870245	2.19593	2.31452	2.10016	1.88233	1.82948	1.98913	2.20354	1.90031	0.303226	0.0200742	0.1	0.312813	0.303676							+	111840104	111904654	Dync1h1	NM_030238
Imprinting	Level 1	Comparison 26		Imprinting_G2R_MGC_VZ.vs.Imprinting_G2R_MGC_OIL	chr12	111875505	111876030	2.08808	1.95	2.21839	1.81386	1.65039	1.78669	2.08549	1.75031	0.335175	0.0287911	0.1	0.312813	0.303676							+	111840104	111904654	Dync1h1	NM_030238
Imprinting	Level 1	Comparison 32		Imprinting_G2R_SPERM_VZ.vs.Imprinting_G2R_SPERM_OIL	chr12	111896077	111896691	1.95656	1.98432		1.74397	1.71034		1.97044	1.72715	0.243287	0.00898382	0.333333	0.710252	0.634368							+	111840104	111904654	Dync1h1	NM_030238
Imprinting	Level 1	Comparison 32		Imprinting_G2R_SPERM_VZ.vs.Imprinting_G2R_SPERM_OIL	chr12	111904508	111905487	1.65281	1.69563		1.46224	1.41257		1.67422	1.4374	0.236819	0.0197406	0.333333	0.710252	0.634368												+	111904654	111905654	Dync1h1	NM_030238
Imprinting	Level 1	Comparison 26		Imprinting_G2R_MGC_VZ.vs.Imprinting_G2R_MGC_OIL	chr12	111940559	111941060	1.93974	1.97492	2.12009	1.52002	1.42882	1.78893	2.01158	1.57926	0.432324	0.038241	0.1	0.312813	0.303676
Imprinting	Level 1	Comparison 26		Imprinting_G2R_MGC_VZ.vs.Imprinting_G2R_MGC_OIL	chr12	112051656	112052065	2.16965	2.03737	2.40638	1.72694	1.58905	1.86792	2.20447	1.72797	0.476495	0.0273454	0.1	0.312813	0.303676							-	112046507	112078649	Stk30	NM_011973
Imprinting	Level 1	Comparison 19		Imprinting_G1R_MGC_OIL.vs.Imprinting_G1R_MGC_VZ	chr12	112071888	112072485	1.77834	2.05017	1.9183	1.70633	1.54596	1.64437	1.9156	1.63222	0.283384	0.047606	0.1	0.49722	0.422624							-	112046507	112078649	Stk30	NM_011973
Imprinting	Level 1	Comparison 31		Imprinting_G2R_SPERM_OIL.vs.Imprinting_G2R_SPERM_VZ	chr12	112164140	112164685	1.91859	1.88601		1.69936	1.74694		1.9023	1.72315	0.179147	0.0333034	0.333333	0.706299	0.642413							+	112127973	112210104	Tecpr2	NM_001081057
Imprinting	Level 1	Comparison 25		Imprinting_G2R_MGC_OIL.vs.Imprinting_G2R_MGC_VZ	chr12	112296936	112297485	2.19704	2.2925	2.13119	1.90225	2.07831	2.03795	2.20691	2.00617	0.200737	0.0482002	0.1	0.671889	0.56							+	112278508	112351097	Rcor1	NM_198023
Imprinting	Level 1	Comparison 27		Imprinting_G2R_MGC_OIL.vs.Imprinting_G2R_MGC_DEHP	chr12	112296936	112297485	2.19704	2.2925	2.13119	1.76814	1.98395	2.00423	2.20691	1.91877	0.288135	0.0410145	0.1	0.664575	0.597333							+	112278508	112351097	Rcor1	NM_198023
Imprinting	Level 1	Comparison 23		Imprinting_G2R_MGC_OIL.vs.Imprinting_G2R_MGC_BPA	chr12	112318448	112318957	2.18816	2.36088	2.12996	1.69471	1.91025	1.89132	2.22633	1.83209	0.394241	0.0156974	0.1	0.586037	0.567089							+	112278508	112351097	Rcor1	NM_198023
Imprinting	Level 1	Comparison 19		Imprinting_G1R_MGC_OIL.vs.Imprinting_G1R_MGC_VZ	chr12	112353691	112354420	2.09032	1.97279	1.97433	1.88941	1.78526	1.80496	2.01248	1.82655	0.185935	0.0223926	0.1	0.49722	0.422624
Imprinting	Level 1	Comparison 22		Imprinting_G1R_MGC_DEHP.vs.Imprinting_G1R_MGC_OIL	chr12	112420373	112421074	1.84592	1.77071	1.73652	1.51521	1.60597	1.6199	1.78438	1.58036	0.204022	0.0114321	0.1	0.67793	0.58625							+	112405258	112504859	Traf3	NM_011632//NM_001048206
Imprinting	Level 1	Comparison 31		Imprinting_G2R_SPERM_OIL.vs.Imprinting_G2R_SPERM_VZ	chr12	112483142	112483575	1.86332	1.95139		0.770038	0.901527		1.90736	0.835782	1.07157	0.00898071	0.333333	0.706299	0.642413							+	112405258	112504859	Traf3	NM_011632//NM_001048206
Imprinting	Level 1	Comparison 26		Imprinting_G2R_MGC_VZ.vs.Imprinting_G2R_MGC_OIL	chr12	112499635	112500257	1.97795	2.24129	2.27248	1.51339	1.92705	1.67211	2.16391	1.70418	0.459723	0.0425127	0.1	0.312813	0.303676							+	112405258	112504859	Traf3	NM_011632//NM_001048206
Imprinting	Level 1	Comparison 21		Imprinting_G1R_MGC_OIL.vs.Imprinting_G1R_MGC_DEHP	chr12	112531216	112532310	1.96701	1.98978	1.93107	1.75831	1.60613	1.77138	1.96262	1.71194	0.25068	0.0321632	0.1	0.500445	0.436449							-	112531682	112615429	Cdc42bpb	NM_183016
Imprinting	Level 1	Comparison 20		Imprinting_G1R_MGC_VZ.vs.Imprinting_G1R_MGC_OIL	chr12	112531881	112532310	2.12563	2.18759	2.02559	2.22869	2.37547	2.30401	2.11294	2.30272	-0.189786	0.0408423	0.1	0.764117	0.684874							-	112531682	112615429	Cdc42bpb	NM_183016
Imprinting	Level 1	Comparison 26		Imprinting_G2R_MGC_VZ.vs.Imprinting_G2R_MGC_OIL	chr12	112537621	112538040	1.83334	1.98849	2.05717	1.55502	1.61362	1.31913	1.95966	1.49592	0.463742	0.0169696	0.1	0.312813	0.303676							-	112531682	112615429	Cdc42bpb	NM_183016
Imprinting	Level 1	Comparison 26		Imprinting_G2R_MGC_VZ.vs.Imprinting_G2R_MGC_OIL	chr12	112558888	112559592	1.82131	1.91583	2.18112	1.56932	1.07671	1.41731	1.97275	1.35445	0.618306	0.0306353	0.1	0.312813	0.303676							-	112531682	112615429	Cdc42bpb	NM_183016
Imprinting	Level 1	Comparison 28		Imprinting_G2R_MGC_DEHP.vs.Imprinting_G2R_MGC_OIL	chr12	112560768	112561762	2.22172	1.9524	1.95479	1.72178	1.53568	1.52487	2.04297	1.59411	0.448864	0.0183595	0.1	0.379225	0.320147							-	112531682	112615429	Cdc42bpb	NM_183016
Imprinting	Level 1	Comparison 26		Imprinting_G2R_MGC_VZ.vs.Imprinting_G2R_MGC_OIL	chr12	112561243	112561667	1.71917	1.99713	1.89661	1.64202	1.37827	1.42531	1.87097	1.48187	0.389103	0.0276129	0.1	0.312813	0.303676							-	112531682	112615429	Cdc42bpb	NM_183016
Imprinting	Level 1	Comparison 21		Imprinting_G1R_MGC_OIL.vs.Imprinting_G1R_MGC_DEHP	chr12	112565391	112565830	2.07605	2.13598	2.22233	1.8936	1.93815	1.93967	2.14479	1.92381	0.220983	0.0245625	0.1	0.500445	0.436449							-	112531682	112615429	Cdc42bpb	NM_183016
Imprinting	Level 1	Comparison 28		Imprinting_G2R_MGC_DEHP.vs.Imprinting_G2R_MGC_OIL	chr12	112567366	112568060	2.039	2.04859	1.90293	1.55743	1.63225	1.47069	1.99684	1.55346	0.443383	0.00259588	0.1	0.379225	0.320147							-	112531682	112615429	Cdc42bpb	NM_183016
Imprinting	Level 1	Comparison 31		Imprinting_G2R_SPERM_OIL.vs.Imprinting_G2R_SPERM_VZ	chr12	112570208	112570939	1.6544	1.70588		1.85166	1.88051		1.68014	1.86608	-0.185944	0.0423154	0.333333	0.706299	0.642413							-	112531682	112615429	Cdc42bpb	NM_183016
Imprinting	Level 1	Comparison 18		Imprinting_G1R_MGC_BPA.vs.Imprinting_G1R_MGC_OIL	chr12	112571468	112571821	1.78742	1.82305	1.86714	2.05488	1.95623	1.95147	1.82587	1.98752	-0.161656	0.0211666	0.1	0.905368	0.773684							-	112531682	112615429	Cdc42bpb	NM_183016
Imprinting	Level 1	Comparison 17		Imprinting_G1R_MGC_OIL.vs.Imprinting_G1R_MGC_BPA	chr12	112571553	112571907	2.02834	2.06792	1.92481	1.74818	1.78586	1.86274	2.00702	1.79893	0.208097	0.0205497	0.1	0.82661	0.697015							-	112531682	112615429	Cdc42bpb	NM_183016
Imprinting	Level 1	Comparison 28		Imprinting_G2R_MGC_DEHP.vs.Imprinting_G2R_MGC_OIL	chr12	112572983	112573367	2.0996	2.19353	2.45685	1.87588	1.74916	1.92079	2.24999	1.84861	0.401381	0.0457603	0.1	0.379225	0.320147							-	112531682	112615429	Cdc42bpb	NM_183016
Imprinting	Level 1	Comparison 28		Imprinting_G2R_MGC_DEHP.vs.Imprinting_G2R_MGC_OIL	chr12	112576068	112578166	2.06424	2.11914	2.00209	1.78038	1.68229	1.77171	2.06182	1.74479	0.317028	0.0023937	0.1	0.379225	0.320147							-	112531682	112615429	Cdc42bpb	NM_183016
Imprinting	Level 1	Comparison 26		Imprinting_G2R_MGC_VZ.vs.Imprinting_G2R_MGC_OIL	chr12	112576708	112578356	2.23129	2.08393	2.09515	1.80806	1.6674	1.66131	2.13679	1.71226	0.424533	0.00324588	0.1	0.312813	0.303676							-	112531682	112615429	Cdc42bpb	NM_183016
Imprinting	Level 1	Comparison 21		Imprinting_G1R_MGC_OIL.vs.Imprinting_G1R_MGC_DEHP	chr12	112589545	112589972	2.09869	1.88468	2.07233	1.87581	1.65266	1.64162	2.01857	1.72336	0.295203	0.0449194	0.1	0.500445	0.436449							-	112531682	112615429	Cdc42bpb	NM_183016
Imprinting	Level 1	Comparison 26		Imprinting_G2R_MGC_VZ.vs.Imprinting_G2R_MGC_OIL	chr12	112589620	112589972	2.24835	2.19504	2.30679	1.98162	1.8841	1.7264	2.25006	1.86404	0.386019	0.0217409	0.1	0.312813	0.303676							-	112531682	112615429	Cdc42bpb	NM_183016
Imprinting	Level 1	Comparison 28		Imprinting_G2R_MGC_DEHP.vs.Imprinting_G2R_MGC_OIL	chr12	112591302	112592021	2.22332	2.10139	2.085	1.65456	1.89565	1.84157	2.13657	1.79726	0.339308	0.0240733	0.1	0.379225	0.320147							-	112531682	112615429	Cdc42bpb	NM_183016
Imprinting	Level 1	Comparison 26		Imprinting_G2R_MGC_VZ.vs.Imprinting_G2R_MGC_OIL	chr12	112591412	112591836	2.07771	2.11914	2.16403	1.75662	1.82581	1.95915	2.12029	1.8472	0.273096	0.0299636	0.1	0.312813	0.303676							-	112531682	112615429	Cdc42bpb	NM_183016
Imprinting	Level 1	Comparison 19		Imprinting_G1R_MGC_OIL.vs.Imprinting_G1R_MGC_VZ	chr12	112745336	112745800	1.79161	1.88289	1.99504	1.62678	1.77247	1.6206	1.88985	1.67328	0.216564	0.0496985	0.1	0.497489	0.422624
Imprinting	Level 1	Comparison 19		Imprinting_G1R_MGC_OIL.vs.Imprinting_G1R_MGC_VZ	chr12	112825487	112826008	2.08195	2.16286	1.96459	1.88154	1.73985	1.77087	2.0698	1.79742	0.272383	0.0221557	0.1	0.49722	0.422624							+	112813220	112893938	Mark3	NM_022801//NM_021516
Imprinting	Level 1	Comparison 30		Imprinting_G1R_SPERM_VZ.vs.Imprinting_G1R_SPERM_OIL	chr12	112892574	112892992	1.7575	1.71333		1.98277	1.92262		1.73541	1.95269	-0.217283	0.0342998	0.333333	0.964581	0.906987							+	112813220	112893938	Mark3	NM_022801//NM_021516
Imprinting	Level 1	Comparison 29		Imprinting_G1R_SPERM_OIL.vs.Imprinting_G1R_SPERM_VZ	chr12	112893501	112894210	1.73634	1.73037		1.90949	1.91789		1.73335	1.91369	-0.180336	0.00144372	0.333333	0.915565	0.818733							+	112813220	112893938	Mark3	NM_022801//NM_021516
Imprinting	Level 1	Comparison 19		Imprinting_G1R_MGC_OIL.vs.Imprinting_G1R_MGC_VZ	chr12	112943738	112944262	2.29876	2.27178	2.22159	2.14656	2.05535	2.09685	2.26404	2.09958	0.164457	0.00959627	0.1	0.492685	0.422624
Imprinting	Level 1	Comparison 20		Imprinting_G1R_MGC_VZ.vs.Imprinting_G1R_MGC_OIL	chr12	112943833	112944262	2.22196	2.14155	2.18129	2.40155	2.37061	2.30011	2.1816	2.35742	-0.175825	0.0113093	0.1	0.679663	0.684874
CpG	Level 1	Comparison 12		CpG_G2R_MGC_DEHP.vs.CpG_G2R_MGC_OIL	chr12	112948532	112949694	2.61893	2.79195	2.67	2.53722	2.3942	2.49015	2.69363	2.47386	0.219769	0.0313326	0.1	0.501451	0.43652							-	112948203	112950967	Bag5	NM_027404
Imprinting	Level 1	Comparison 31		Imprinting_G2R_SPERM_OIL.vs.Imprinting_G2R_SPERM_VZ	chr12	112957855	112958499	1.94827	1.91872		1.71837	1.75303		1.9335	1.7357	0.197799	0.0140142	0.333333	0.706299	0.642413							+	112951979	112992766	2810002N01Rik	NM_001163388//NM_026511
Imprinting	Level 1	Comparison 32		Imprinting_G2R_SPERM_VZ.vs.Imprinting_G2R_SPERM_OIL	chr12	112957855	112958499	1.71837	1.75303		1.94827	1.91872		1.7357	1.9335	-0.197799	0.0140142	0.333333	0.710252	0.634368							+	112951979	112992766	2810002N01Rik	NM_001163388//NM_026511
Imprinting	Level 1	Comparison 24		Imprinting_G2R_MGC_BPA.vs.Imprinting_G2R_MGC_OIL	chr12	113239100	113239609	1.90337	1.80231	1.68906	1.60263	1.45494	1.50272	1.79825	1.5201	0.27815	0.0256901	0.1	0.555144	0.471429							+	113210269	113306565	Tdrd9	NM_029056
Imprinting	Level 1	Comparison 26		Imprinting_G2R_MGC_VZ.vs.Imprinting_G2R_MGC_OIL	chr12	113245529	113245951	2.29017	2.5001	2.17232	2.11215	1.83751	1.74562	2.32087	1.89843	0.422437	0.0454128	0.1	0.312813	0.303676							+	113210269	113306565	Tdrd9	NM_029056
Imprinting	Level 1	Comparison 28		Imprinting_G2R_MGC_DEHP.vs.Imprinting_G2R_MGC_OIL	chr12	113262219	113262855	2.11451	2.00681	2.06479	1.88129	1.8419	1.95534	2.06204	1.89284	0.169197	0.0207232	0.1	0.379225	0.320147							+	113210269	113306565	Tdrd9	NM_029056
Imprinting	Level 1	Comparison 26		Imprinting_G2R_MGC_VZ.vs.Imprinting_G2R_MGC_OIL	chr12	113277124	113277840	1.98971	2.14296	2.06894	1.80087	1.68942	1.50983	2.06721	1.66671	0.400497	0.0245892	0.1	0.312813	0.303676							+	113210269	113306565	Tdrd9	NM_029056
CpG	Level 1	Comparison 5		CpG_G1R_MGC_OIL.vs.CpG_G1R_MGC_DEHP	chr12	113416032	113416776	2.13883	2.12382	2.36869	1.93811	1.84318	1.81442	2.21045	1.86524	0.345208	0.0320237	0.1	0.686895	0.591429							+	113384918	113419458	Kif26a	NM_001097621
CpG	Level 1	Comparison 6		CpG_G1R_MGC_DEHP.vs.CpG_G1R_MGC_OIL	chr12	113416032	113416576	2.01893	1.86556	1.87121	2.16711	2.17716	2.33856	1.91857	2.22761	-0.309042	0.0148319	0.1	0.73552	0.608307							+	113384918	113419458	Kif26a	NM_001097621
CpG	Level 1	Comparison 1		CpG_G1R_MGC_OIL.vs.CpG_G1R_MGC_BPA	chr12	113880432	113880981	2.14066	2.1008	2.22409	2.00657	1.92413	1.77588	2.15518	1.90219	0.252992	0.0442182	0.1	0.801715	0.677455
CpG	Level 1	Comparison 3		CpG_G1R_MGC_OIL.vs.CpG_G1R_MGC_VZ	chr12	113880432	113880981	2.14066	2.1008	2.22409	1.80775	1.99882	1.93881	2.15518	1.91513	0.24006	0.0302126	0.1	0.690741	0.584013
CpG	Level 1	Comparison 15		CpG_G2R_SPERM_OIL.vs.CpG_G2R_SPERM_VZ	chr12	114333947	114334601	2.32509	2.28719		2.09482	2.12286		2.30614	2.10884	0.197302	0.0177589	0.333333	0.664304	0.633069
CpG	Level 1	Comparison 8		CpG_G2R_MGC_BPA.vs.CpG_G2R_MGC_OIL	chr12	114375803	114376367	2.55483	2.40898	2.44021	2.16263	2.21615	2.095	2.46801	2.15793	0.310078	0.00624331	0.1	0.799946	0.644269
Imprinting	Level 1	Comparison 30		Imprinting_G1R_SPERM_VZ.vs.Imprinting_G1R_SPERM_OIL	chr13	19455952	19456461	1.89018	1.79507		1.30629	1.3873		1.84263	1.3468	0.495828	0.0166529	0.333333	0.964581	0.906987							-	19450044	19487121	Stard3nl	NM_024270
Imprinting	Level 1	Comparison 29		Imprinting_G1R_SPERM_OIL.vs.Imprinting_G1R_SPERM_VZ	chr13	24397701	24398119	1.80605	1.76876		1.61211	1.64673		1.78741	1.62942	0.157984	0.0253074	0.333333	0.915565	0.818733
Imprinting	Level 1	Comparison 30		Imprinting_G1R_SPERM_VZ.vs.Imprinting_G1R_SPERM_OIL	chr13	24611835	24612191	1.9904	2.01688		2.15133	2.1707		2.00364	2.16101	-0.157373	0.0141172	0.333333	0.964581	0.906987
CpG	Level 1	Comparison 6		CpG_G1R_MGC_DEHP.vs.CpG_G1R_MGC_OIL	chr13	35013449	35014225	2.30559	2.1475	2.23684	1.84732	1.99736	2.04711	2.22998	1.96393	0.266045	0.0272358	0.1	0.73552	0.608307
CpG	Level 1	Comparison 8		CpG_G2R_MGC_BPA.vs.CpG_G2R_MGC_OIL	chr13	37979490	37980938	2.41604	2.45433	2.39601	2.23352	2.17641	2.00456	2.42212	2.13816	0.28396	0.0469032	0.1	0.799946	0.644269		+	37979802	37980802	Rreb1	NR_033218	+	37919280	38043371	Rreb1	NR_033615//NM_026830//NM_001177868//NM_001039188
CpG	Level 1	Comparison 7		CpG_G2R_MGC_OIL.vs.CpG_G2R_MGC_BPA	chr13	37980570	37980938	2.43748	2.20459	1.99712	2.77068	2.63095	2.84345	2.21306	2.74836	-0.535298	0.0342488	0.1	0.868922	0.756354		+	37980239	37981239	Rreb1	NM_001177869//NR_033218	+	37919280	38043371	Rreb1	NR_033615//NM_026830//NM_001177868//NM_001039188
CpG	Level 1	Comparison 10		CpG_G2R_MGC_VZ.vs.CpG_G2R_MGC_OIL	chr13	38241586	38242238	2.71111	2.96223	2.83886	2.34745	2.34373	2.38534	2.8374	2.35884	0.478561	0.0194065	0.1	0.515677	0.443785
CpG	Level 1	Comparison 11		CpG_G2R_MGC_OIL.vs.CpG_G2R_MGC_DEHP	chr13	38241586	38242047	2.63735	2.58297	2.58128	2.82026	2.97737	3.09709	2.60053	2.96491	-0.364374	0.0393129	0.1	0.681423	0.577637
CpG	Level 1	Comparison 12		CpG_G2R_MGC_DEHP.vs.CpG_G2R_MGC_OIL	chr13	38241586	38242047	2.82026	2.97737	3.09709	2.63735	2.58297	2.58128	2.96491	2.60053	0.364374	0.0393129	0.1	0.501451	0.43652
CpG	Level 1	Comparison 9		CpG_G2R_MGC_OIL.vs.CpG_G2R_MGC_VZ	chr13	38241586	38242047	2.63735	2.58297	2.58128	2.8742	3.10747	3.01223	2.60053	2.99797	-0.397432	0.0216291	0.1	0.771512	0.580085
CpG	Level 1	Comparison 1		CpG_G1R_MGC_OIL.vs.CpG_G1R_MGC_BPA	chr13	40955141	40956090	2.70696	2.68291	2.58442	2.34221	2.48861	2.49465	2.6581	2.44182	0.216273	0.028853	0.1	0.801715	0.677455		+	40955000	40956000	Gcnt2	NM_023887
CpG	Level 1	Comparison 3		CpG_G1R_MGC_OIL.vs.CpG_G1R_MGC_VZ	chr13	40955141	40956090	2.70696	2.68291	2.58442	2.25734	2.4801	2.27745	2.6581	2.3383	0.319797	0.0278952	0.1	0.690741	0.584013		+	40955000	40956000	Gcnt2	NM_023887
CpG	Level 1	Comparison 4		CpG_G1R_MGC_VZ.vs.CpG_G1R_MGC_OIL	chr13	40955141	40956090	2.25734	2.4801	2.27745	2.70696	2.68291	2.58442	2.3383	2.6581	-0.319797	0.0278952	0.1	0.891767	0.797095		+	40955000	40956000	Gcnt2	NM_023887
CpG	Level 1	Comparison 2		CpG_G1R_MGC_BPA.vs.CpG_G1R_MGC_OIL	chr13	40955341	40956090	2.50716	2.5169	2.62627	2.81387	2.83343	2.71426	2.55011	2.78719	-0.237078	0.0111482	0.1	0.973293	0.863981		+	40955000	40956000	Gcnt2	NM_023887
CpG	Level 1	Comparison 10		CpG_G2R_MGC_VZ.vs.CpG_G2R_MGC_OIL	chr13	41166795	41167364	2.53069	2.71822	2.5126	2.18646	2.32722	2.40648	2.58717	2.30672	0.280452	0.0380857	0.1	0.515677	0.443785							-	41120988	41174575	Mak	NM_001145803//NM_001145802
CpG	Level 1	Comparison 13		CpG_G1R_SPERM_OIL.vs.CpG_G1R_SPERM_VZ	chr13	41175642	41175992	2.00114	1.95822		2.29779	2.26394		1.97968	2.28086	-0.301182	0.00977075	0.333333	0.984004	0.951062
CpG	Level 1	Comparison 14		CpG_G1R_SPERM_VZ.vs.CpG_G1R_SPERM_OIL	chr13	41175642	41175992	2.29779	2.26394		2.00114	1.95822		2.28086	1.97968	0.301182	0.00977075	0.333333	0.984004	0.951062
CpG	Level 1	Comparison 15		CpG_G2R_SPERM_OIL.vs.CpG_G2R_SPERM_VZ	chr13	41745587	41746126	1.96792	1.90386		1.18585	1.32368		1.93589	1.25477	0.68112	0.0324455	0.333333	0.664304	0.633069		+	41745630	41746630	Gm5082	NM_001145878	+	41745311	41751646	Gm5082	NM_177808
CpG	Level 1	Comparison 1		CpG_G1R_MGC_OIL.vs.CpG_G1R_MGC_BPA	chr13	43657899	43658358	2.34243	2.26665	2.64677	1.86964	1.6304	1.89493	2.41862	1.79832	0.620294	0.0151567	0.1	0.801715	0.677455
CpG	Level 1	Comparison 3		CpG_G1R_MGC_OIL.vs.CpG_G1R_MGC_VZ	chr13	43657899	43658358	2.34243	2.26665	2.64677	2.11543	1.91354	1.94262	2.41862	1.99053	0.428086	0.0460436	0.1	0.690741	0.584013
Imprinting	Level 1	Comparison 19		Imprinting_G1R_MGC_OIL.vs.Imprinting_G1R_MGC_VZ	chr13	44718504	44718923	2.16051	2.05358	1.96764	1.72127	1.60775	1.8512	2.06058	1.72674	0.333836	0.022417	0.1	0.49722	0.422624
Imprinting	Level 1	Comparison 21		Imprinting_G1R_MGC_OIL.vs.Imprinting_G1R_MGC_DEHP	chr13	44718504	44718923	2.16051	2.05358	1.96764	1.92295	1.76666	1.70731	2.06058	1.79897	0.261606	0.0381812	0.1	0.500445	0.436449
Imprinting	Level 1	Comparison 32		Imprinting_G2R_SPERM_VZ.vs.Imprinting_G2R_SPERM_OIL	chr13	44744024	44744383	2.2556	2.21521		1.92952	1.85347		2.23541	1.89149	0.343914	0.0318036	0.333333	0.710252	0.634368
Imprinting	Level 1	Comparison 24		Imprinting_G2R_MGC_BPA.vs.Imprinting_G2R_MGC_OIL	chr13	44765030	44765626	2.19934	2.31454	2.18598	1.97052	1.99366	1.94728	2.23328	1.97049	0.262798	0.0158016	0.1	0.555144	0.471429
Imprinting	Level 1	Comparison 23		Imprinting_G2R_MGC_OIL.vs.Imprinting_G2R_MGC_BPA	chr13	44765130	44765626	2.02579	2.05764	2.00117	2.25749	2.35981	2.22573	2.0282	2.28101	-0.252807	0.0144763	0.1	0.586037	0.567089
Imprinting	Level 1	Comparison 25		Imprinting_G2R_MGC_OIL.vs.Imprinting_G2R_MGC_VZ	chr13	44765130	44765626	2.02579	2.05764	2.00117	2.25679	2.22832	2.19596	2.0282	2.22702	-0.198823	0.00118508	0.1	0.28417	0.56
Imprinting	Level 1	Comparison 26		Imprinting_G2R_MGC_VZ.vs.Imprinting_G2R_MGC_OIL	chr13	44765130	44765729	2.21575	2.21865	2.15372	2.01905	1.9565	1.91975	2.19604	1.9651	0.230936	0.00404613	0.1	0.312813	0.303676
Imprinting	Level 1	Comparison 25		Imprinting_G2R_MGC_OIL.vs.Imprinting_G2R_MGC_VZ	chr13	45027989	45028493	2.09762	2.16084	2.11123	1.83362	1.77444	1.65293	2.12323	1.75366	0.369566	0.0122795	0.1	0.435456	0.56							-	45017948	45096965	Dtnbp1	NM_025772
Imprinting	Level 1	Comparison 19		Imprinting_G1R_MGC_OIL.vs.Imprinting_G1R_MGC_VZ	chr13	45037015	45037425	1.79048	1.85557	1.73702	1.68801	1.61567	1.55215	1.79436	1.61861	0.175745	0.0287561	0.1	0.49722	0.422624							-	45017948	45096965	Dtnbp1	NM_025772
Imprinting	Level 1	Comparison 31		Imprinting_G2R_SPERM_OIL.vs.Imprinting_G2R_SPERM_VZ	chr13	45187603	45188418	1.85584	1.89386		2.04001	2.05462		1.87485	2.04732	-0.172465	0.0436704	0.333333	0.706299	0.642413
Imprinting	Level 1	Comparison 32		Imprinting_G2R_SPERM_VZ.vs.Imprinting_G2R_SPERM_OIL	chr13	45187603	45188614	1.95966	1.95016		1.77292	1.76926		1.95491	1.77109	0.183819	0.00672264	0.333333	0.710252	0.634368
Imprinting	Level 1	Comparison 17		Imprinting_G1R_MGC_OIL.vs.Imprinting_G1R_MGC_BPA	chr13	45195190	45195647	1.89276	2.00183	2.16658	1.33307	1.53209	1.3417	2.02039	1.40228	0.618108	0.00435609	0.1	0.82661	0.697015
Imprinting	Level 1	Comparison 21		Imprinting_G1R_MGC_OIL.vs.Imprinting_G1R_MGC_DEHP	chr13	45195190	45195647	1.89276	2.00183	2.16658	1.5097	1.37186	1.33975	2.02039	1.40711	0.613285	0.00488632	0.1	0.456382	0.436449
Imprinting	Level 1	Comparison 21		Imprinting_G1R_MGC_OIL.vs.Imprinting_G1R_MGC_DEHP	chr13	45296003	45296556	1.83027	1.91063	1.89091	2.01927	2.05819	1.94824	1.87727	2.00857	-0.131295	0.0346162	0.1	0.500445	0.436449
Imprinting	Level 1	Comparison 22		Imprinting_G1R_MGC_DEHP.vs.Imprinting_G1R_MGC_OIL	chr13	45296003	45296556	2.01927	2.05819	1.94824	1.83027	1.91063	1.89091	2.00857	1.87727	0.131295	0.0346162	0.1	0.67793	0.58625
Imprinting	Level 1	Comparison 28		Imprinting_G2R_MGC_DEHP.vs.Imprinting_G2R_MGC_OIL	chr13	45331869	45332223	2.21567	2.16887	2.44177	1.39619	1.41954	1.81248	2.27544	1.54274	0.732696	0.0150602	0.1	0.379225	0.320147
Imprinting	Level 1	Comparison 21		Imprinting_G1R_MGC_OIL.vs.Imprinting_G1R_MGC_DEHP	chr13	45331969	45332322	1.96332	1.71484	1.80002	1.30255	1.32493	1.33716	1.82606	1.32155	0.504512	0.0186656	0.1	0.500445	0.436449
Imprinting	Level 1	Comparison 25		Imprinting_G2R_MGC_OIL.vs.Imprinting_G2R_MGC_VZ	chr13	45339223	45339658	2.53486	2.34733	2.47366	2.08491	2.2105	1.87626	2.45195	2.05722	0.394725	0.0356706	0.1	0.671889	0.56
Imprinting	Level 1	Comparison 28		Imprinting_G2R_MGC_DEHP.vs.Imprinting_G2R_MGC_OIL	chr13	45375795	45376559	2.12003	1.95797	1.99158	1.58269	1.66253	1.85676	2.02319	1.70066	0.322533	0.037123	0.1	0.379225	0.320147
Imprinting	Level 1	Comparison 28		Imprinting_G2R_MGC_DEHP.vs.Imprinting_G2R_MGC_OIL	chr13	45420522	45421133	2.24209	2.31453	2.44793	1.94305	1.73384	1.82408	2.33485	1.83366	0.501191	0.00422212	0.1	0.379225	0.320147
Imprinting	Level 1	Comparison 22		Imprinting_G1R_MGC_DEHP.vs.Imprinting_G1R_MGC_OIL	chr13	45453990	45454625	1.94363	2.06548	2.00776	1.84024	1.69279	1.80145	2.00562	1.77816	0.227467	0.0173164	0.1	0.67793	0.58625
Imprinting	Level 1	Comparison 26		Imprinting_G2R_MGC_VZ.vs.Imprinting_G2R_MGC_OIL	chr13	45455056	45455505	2.00665	2.15813	2.12825	1.96267	1.90924	1.81084	2.09768	1.89425	0.20343	0.0339988	0.1	0.312813	0.303676
Imprinting	Level 1	Comparison 17		Imprinting_G1R_MGC_OIL.vs.Imprinting_G1R_MGC_BPA	chr13	45493293	45493650	1.91712	2.04152	2.0392	1.47956	1.78285	1.71288	1.99928	1.65843	0.34085	0.0480696	0.1	0.82661	0.697015							+	45485610	45506809	Mylip	NM_153789//NM_181043
Imprinting	Level 1	Comparison 28		Imprinting_G2R_MGC_DEHP.vs.Imprinting_G2R_MGC_OIL	chr13	45501091	45501522	2.04348	1.86215	2.02052	1.79458	1.57293	1.70474	1.97538	1.69075	0.284633	0.0302889	0.1	0.379225	0.320147							+	45485610	45506809	Mylip	NM_153789//NM_181043
Imprinting	Level 1	Comparison 17		Imprinting_G1R_MGC_OIL.vs.Imprinting_G1R_MGC_BPA	chr13	45512280	45513173	2.01512	1.94783	2.02836	1.8492	1.82893	1.87067	1.9971	1.8496	0.147505	0.0142594	0.1	0.82661	0.697015
Imprinting	Level 1	Comparison 18		Imprinting_G1R_MGC_BPA.vs.Imprinting_G1R_MGC_OIL	chr13	45512280	45513173	1.8492	1.82893	1.87067	2.01512	1.94783	2.02836	1.8496	1.9971	-0.147505	0.0142594	0.1	0.905368	0.773684
Imprinting	Level 1	Comparison 21		Imprinting_G1R_MGC_OIL.vs.Imprinting_G1R_MGC_DEHP	chr13	45512280	45513173	2.01512	1.94783	2.02836	1.73533	1.59003	1.79455	1.9971	1.70664	0.290468	0.0275806	0.1	0.500445	0.436449
Imprinting	Level 1	Comparison 31		Imprinting_G2R_SPERM_OIL.vs.Imprinting_G2R_SPERM_VZ	chr13	45524497	45525116	2.05291	2.08997		1.76523	1.80852		2.07144	1.78688	0.28456	0.0106751	0.333333	0.706299	0.642413
Imprinting	Level 1	Comparison 22		Imprinting_G1R_MGC_DEHP.vs.Imprinting_G1R_MGC_OIL	chr13	45563287	45563996	1.90259	1.71452	1.7119	2.12572	2.02751	2.03838	1.77634	2.06387	-0.287534	0.0279564	0.1	0.67793	0.58625
Imprinting	Level 1	Comparison 20		Imprinting_G1R_MGC_VZ.vs.Imprinting_G1R_MGC_OIL	chr13	45563357	45563996	1.78143	1.85182	1.87099	2.09035	2.04885	1.98315	1.83475	2.04078	-0.206033	0.00799517	0.1	0.679663	0.684874
Imprinting	Level 1	Comparison 20		Imprinting_G1R_MGC_VZ.vs.Imprinting_G1R_MGC_OIL	chr13	45606425	45606949	1.87232	1.92208	1.92513	1.67441	1.78496	1.74938	1.90651	1.73625	0.170256	0.0186669	0.1	0.755823	0.684874							+	45603337	45641250	Gmpr	NM_025508
Imprinting	Level 1	Comparison 30		Imprinting_G1R_SPERM_VZ.vs.Imprinting_G1R_SPERM_OIL	chr13	45652360	45653161	1.65586	1.77205		1.26118	1.34663		1.71396	1.30391	0.410051	0.0357072	0.333333	0.964581	0.906987							-	45650761	46059845	Atxn1	NM_009124
Imprinting	Level 1	Comparison 29		Imprinting_G1R_SPERM_OIL.vs.Imprinting_G1R_SPERM_VZ	chr13	45691309	45691713	1.66403	1.76207		1.32451	1.4101		1.71305	1.36731	0.345742	0.0349686	0.333333	0.915565	0.818733							-	45650761	46059845	Atxn1	NM_009124
Imprinting	Level 1	Comparison 22		Imprinting_G1R_MGC_DEHP.vs.Imprinting_G1R_MGC_OIL	chr13	45880928	45881357	2.11414	2.01204	2.06068	1.86626	1.98297	1.89369	2.06229	1.91431	0.147984	0.0336908	0.1	0.67793	0.58625							-	45650761	46059845	Atxn1	NM_009124
Imprinting	Level 1	Comparison 25		Imprinting_G2R_MGC_OIL.vs.Imprinting_G2R_MGC_VZ	chr13	45921989	45922519	1.9315	1.85552	1.85266	2.05278	2.21205	2.17663	1.87989	2.14716	-0.267261	0.0157256	0.1	0.462687	0.56							-	45650761	46059845	Atxn1	NM_009124
Imprinting	Level 1	Comparison 26		Imprinting_G2R_MGC_VZ.vs.Imprinting_G2R_MGC_OIL	chr13	45921989	45922519	2.05278	2.21205	2.17663	1.9315	1.85552	1.85266	2.14716	1.87989	0.267261	0.0157256	0.1	0.312813	0.303676							-	45650761	46059845	Atxn1	NM_009124
Imprinting	Level 1	Comparison 27		Imprinting_G2R_MGC_OIL.vs.Imprinting_G2R_MGC_DEHP	chr13	45921989	45922519	1.9315	1.85552	1.85266	2.17982	2.03879	2.26884	1.87989	2.16248	-0.28259	0.0382124	0.1	0.664575	0.597333							-	45650761	46059845	Atxn1	NM_009124
Imprinting	Level 1	Comparison 28		Imprinting_G2R_MGC_DEHP.vs.Imprinting_G2R_MGC_OIL	chr13	45921989	45922418	2.21401	2.14709	2.29303	1.92553	1.85206	1.85965	2.21804	1.87908	0.338964	0.00519504	0.1	0.379225	0.320147							-	45650761	46059845	Atxn1	NM_009124
Imprinting	Level 1	Comparison 28		Imprinting_G2R_MGC_DEHP.vs.Imprinting_G2R_MGC_OIL	chr13	45935229	45935835	2.03386	2.44253	2.261	1.97709	1.76464	1.60384	2.2458	1.78186	0.463937	0.0447106	0.1	0.379225	0.320147							-	45650761	46059845	Atxn1	NM_009124
Imprinting	Level 1	Comparison 29		Imprinting_G1R_SPERM_OIL.vs.Imprinting_G1R_SPERM_VZ	chr13	45935304	45935835	1.89407	1.85771		2.07519	2.04248		1.87589	2.05883	-0.182943	0.0179422	0.333333	0.915565	0.818733							-	45650761	46059845	Atxn1	NM_009124
Imprinting	Level 1	Comparison 26		Imprinting_G2R_MGC_VZ.vs.Imprinting_G2R_MGC_OIL	chr13	45969889	45970699	2.04621	1.92554	1.99558	1.76779	1.49547	1.48601	1.98911	1.58309	0.406023	0.0351018	0.1	0.312813	0.303676							-	45650761	46059845	Atxn1	NM_009124
Imprinting	Level 1	Comparison 31		Imprinting_G2R_SPERM_OIL.vs.Imprinting_G2R_SPERM_VZ	chr13	45991506	45992108	2.61383	2.50539		2.19175	2.28053		2.55961	2.23614	0.32347	0.0471326	0.333333	0.706299	0.642413							-	45650761	46059845	Atxn1	NM_009124
Imprinting	Level 1	Comparison 18		Imprinting_G1R_MGC_BPA.vs.Imprinting_G1R_MGC_OIL	chr13	46037635	46038064	2.25572	2.22141	2.43768	2.01529	2.09892	1.85794	2.30494	1.99072	0.31422	0.0322507	0.1	0.905368	0.773684							-	45650761	46059845	Atxn1	NM_009124
Imprinting	Level 1	Comparison 22		Imprinting_G1R_MGC_DEHP.vs.Imprinting_G1R_MGC_OIL	chr13	46037635	46038064	2.26998	2.41607	2.40225	2.01529	2.09892	1.85794	2.36277	1.99072	0.372048	0.0160915	0.1	0.67793	0.58625							-	45650761	46059845	Atxn1	NM_009124
Imprinting	Level 1	Comparison 31		Imprinting_G2R_SPERM_OIL.vs.Imprinting_G2R_SPERM_VZ	chr13	46165400	46165819	1.8102	1.89438		1.23117	1.34025		1.85229	1.28571	0.566578	0.0173302	0.333333	0.706299	0.642413
Imprinting	Level 1	Comparison 29		Imprinting_G1R_SPERM_OIL.vs.Imprinting_G1R_SPERM_VZ	chr13	46410250	46410759	1.8447	1.81829		1.5783	1.57724		1.83149	1.57777	0.253724	0.0328358	0.333333	0.915565	0.818733
Imprinting	Level 1	Comparison 18		Imprinting_G1R_MGC_BPA.vs.Imprinting_G1R_MGC_OIL	chr13	46525625	46526479	2.39743	2.44082	2.3036	2.2029	2.08647	2.15556	2.38062	2.14831	0.232307	0.0125003	0.1	0.905368	0.773684												+	46525968	46526968	Rbm24	NM_001081425
Imprinting	Level 1	Comparison 25		Imprinting_G2R_MGC_OIL.vs.Imprinting_G2R_MGC_VZ	chr13	46525625	46526362	2.15603	2.30025	2.06364	1.98677	1.69632	1.84067	2.17331	1.84126	0.33205	0.0395258	0.1	0.671889	0.56												+	46525968	46526968	Rbm24	NM_001081425
Imprinting	Level 1	Comparison 21		Imprinting_G1R_MGC_OIL.vs.Imprinting_G1R_MGC_DEHP	chr13	46550763	46551371	2.32772	2.15309	2.26964	1.98543	2.04805	2.12055	2.25015	2.05134	0.198805	0.0404089	0.1	0.500445	0.436449
Imprinting	Level 1	Comparison 22		Imprinting_G1R_MGC_DEHP.vs.Imprinting_G1R_MGC_OIL	chr13	46550763	46551275	2.05264	2.11827	2.15263	2.35006	2.23712	2.31903	2.10785	2.30207	-0.19422	0.0126877	0.1	0.67793	0.58625
Imprinting	Level 1	Comparison 23		Imprinting_G2R_MGC_OIL.vs.Imprinting_G2R_MGC_BPA	chr13	46556485	46557193	2.29714	2.3749	2.38681	2.1368	2.19827	2.24503	2.35295	2.19337	0.159582	0.0196776	0.1	0.609321	0.567089
Imprinting	Level 1	Comparison 24		Imprinting_G2R_MGC_BPA.vs.Imprinting_G2R_MGC_OIL	chr13	46665670	46666079	2.15708	2.29259	1.94495	1.51364	1.67551	1.8518	2.13154	1.68031	0.451223	0.0326739	0.1	0.555144	0.471429							+	46597771	46745150	Cap2	NM_026056
Imprinting	Level 1	Comparison 19		Imprinting_G1R_MGC_OIL.vs.Imprinting_G1R_MGC_VZ	chr13	46710103	46710697	2.11877	1.81075	1.88707	1.65518	1.4873	1.62211	1.93886	1.5882	0.350666	0.0427429	0.1	0.49722	0.422624							+	46597771	46745150	Cap2	NM_026056
Imprinting	Level 1	Comparison 21		Imprinting_G1R_MGC_OIL.vs.Imprinting_G1R_MGC_DEHP	chr13	46744737	46745158	2.1461	2.06673	2.21311	1.90382	2.04885	1.95494	2.14198	1.9692	0.172779	0.0449136	0.1	0.500445	0.436449							+	46597771	46745150	Cap2	NM_026056
Imprinting	Level 1	Comparison 26		Imprinting_G2R_MGC_VZ.vs.Imprinting_G2R_MGC_OIL	chr13	46863080	46863607	2.12505	2.05496	2.15535	1.76508	1.58363	1.57608	2.11178	1.6416	0.470187	0.00723239	0.1	0.312813	0.303676							-	46844956	47024587	Kif13a	NM_010617
Imprinting	Level 1	Comparison 17		Imprinting_G1R_MGC_OIL.vs.Imprinting_G1R_MGC_BPA	chr13	46949900	46950335	2.59299	2.5115	2.53457	2.42776	2.32587	2.26301	2.54635	2.33888	0.207473	0.0315473	0.1	0.82661	0.697015							-	46844956	47024587	Kif13a	NM_010617
Imprinting	Level 1	Comparison 19		Imprinting_G1R_MGC_OIL.vs.Imprinting_G1R_MGC_VZ	chr13	46949900	46950335	2.59299	2.5115	2.53457	2.41095	2.20496	2.23629	2.54635	2.28407	0.262285	0.0412901	0.1	0.49722	0.422624							-	46844956	47024587	Kif13a	NM_010617
Imprinting	Level 1	Comparison 20		Imprinting_G1R_MGC_VZ.vs.Imprinting_G1R_MGC_OIL	chr13	46949900	46950335	2.41095	2.20496	2.23629	2.59299	2.5115	2.53457	2.28407	2.54635	-0.262285	0.0412901	0.1	0.764117	0.684874							-	46844956	47024587	Kif13a	NM_010617
Imprinting	Level 1	Comparison 31		Imprinting_G2R_SPERM_OIL.vs.Imprinting_G2R_SPERM_VZ	chr13	46974711	46975121	1.8163	1.87194		2.12366	2.15166		1.84412	2.13766	-0.29354	0.0269594	0.333333	0.706299	0.642413							-	46844956	47024587	Kif13a	NM_010617
Imprinting	Level 1	Comparison 32		Imprinting_G2R_SPERM_VZ.vs.Imprinting_G2R_SPERM_OIL	chr13	46974711	46975121	2.12366	2.15166		1.8163	1.87194		2.13766	1.84412	0.29354	0.0269594	0.333333	0.710252	0.634368							-	46844956	47024587	Kif13a	NM_010617
Imprinting	Level 1	Comparison 26		Imprinting_G2R_MGC_VZ.vs.Imprinting_G2R_MGC_OIL	chr13	46975841	46976735	1.93197	2.16356	2.05122	1.60357	1.6852	1.70254	2.04892	1.66377	0.385144	0.0160654	0.1	0.312813	0.303676							-	46844956	47024587	Kif13a	NM_010617
Imprinting	Level 1	Comparison 17		Imprinting_G1R_MGC_OIL.vs.Imprinting_G1R_MGC_BPA	chr13	47022404	47022842	2.0433	1.90802	2.05332	1.5944	1.77319	1.76767	2.00155	1.71175	0.289797	0.0198711	0.1	0.82661	0.697015							-	46844956	47024587	Kif13a	NM_010617
Imprinting	Level 1	Comparison 19		Imprinting_G1R_MGC_OIL.vs.Imprinting_G1R_MGC_VZ	chr13	47022404	47022842	2.0433	1.90802	2.05332	1.83345	1.52972	1.61764	2.00155	1.66027	0.341279	0.043725	0.1	0.49722	0.422624							-	46844956	47024587	Kif13a	NM_010617
Imprinting	Level 1	Comparison 21		Imprinting_G1R_MGC_OIL.vs.Imprinting_G1R_MGC_DEHP	chr13	47022404	47022842	2.0433	1.90802	2.05332	1.61399	1.59917	1.45644	2.00155	1.55653	0.445016	0.00297408	0.1	0.399116	0.436449							-	46844956	47024587	Kif13a	NM_010617
Imprinting	Level 1	Comparison 26		Imprinting_G2R_MGC_VZ.vs.Imprinting_G2R_MGC_OIL	chr13	47051084	47051615	2.01643	2.03843	2.07718	1.8019	1.68651	1.56848	2.04401	1.68563	0.35838	0.02711	0.1	0.312813	0.303676
Imprinting	Level 1	Comparison 31		Imprinting_G2R_SPERM_OIL.vs.Imprinting_G2R_SPERM_VZ	chr13	47123902	47124681	1.68517	1.74142		1.37204	1.33028		1.71329	1.35116	0.362132	0.0120394	0.333333	0.706299	0.642413							-	47119411	47138086	Tpmt	NM_016785
Imprinting	Level 1	Comparison 19		Imprinting_G1R_MGC_OIL.vs.Imprinting_G1R_MGC_VZ	chr13	47157823	47158227	2.11339	2.18085	2.17939	1.74014	1.82164	1.77825	2.15788	1.78001	0.377868	0.00031425	0.1	0.146755	0.422624							+	47139407	47179482	Kdm1b	NM_172262
Imprinting	Level 1	Comparison 28		Imprinting_G2R_MGC_DEHP.vs.Imprinting_G2R_MGC_OIL	chr13	47165978	47166412	2.04081	2.06512	2.11691	1.91284	1.69294	1.78559	2.07428	1.79713	0.277152	0.0372019	0.1	0.379225	0.320147							+	47139407	47179482	Kdm1b	NM_172262
Imprinting	Level 1	Comparison 22		Imprinting_G1R_MGC_DEHP.vs.Imprinting_G1R_MGC_OIL	chr13	47195047	47195555	1.91341	1.84918	1.72994	1.37769	1.43086	1.301	1.83085	1.36985	0.460996	0.00323339	0.1	0.67793	0.58625							-	47180635	47201089	Dek	NM_025900
Imprinting	Level 1	Comparison 19		Imprinting_G1R_MGC_OIL.vs.Imprinting_G1R_MGC_VZ	chr13	47243514	47244328	2.0287	2.21121	2.13114	1.96699	1.8591	1.95501	2.12368	1.92703	0.196647	0.0436562	0.1	0.49722	0.422624							+	47218588	47342860	Rnf144b	NM_146042
Imprinting	Level 1	Comparison 24		Imprinting_G2R_MGC_BPA.vs.Imprinting_G2R_MGC_OIL	chr13	47246564	47246978	2.24117	2.0754	2.23587	1.87806	1.9772	1.70787	2.18415	1.85438	0.329771	0.0314177	0.1	0.555144	0.471429							+	47218588	47342860	Rnf144b	NM_146042
Imprinting	Level 1	Comparison 28		Imprinting_G2R_MGC_DEHP.vs.Imprinting_G2R_MGC_OIL	chr13	47246564	47246978	2.22331	2.18845	2.35746	1.87806	1.9772	1.70787	2.2564	1.85438	0.402027	0.0176431	0.1	0.379225	0.320147							+	47218588	47342860	Rnf144b	NM_146042
Imprinting	Level 1	Comparison 26		Imprinting_G2R_MGC_VZ.vs.Imprinting_G2R_MGC_OIL	chr13	47261169	47261700	2.65369	2.65873	2.57461	2.29794	1.81482	2.02198	2.62901	2.04491	0.584094	0.0482931	0.1	0.312813	0.303676							+	47218588	47342860	Rnf144b	NM_146042
Imprinting	Level 1	Comparison 25		Imprinting_G2R_MGC_OIL.vs.Imprinting_G2R_MGC_VZ	chr13	47261249	47261869	2.22842	1.95117	2.06395	2.56525	2.53778	2.37658	2.08118	2.4932	-0.412024	0.017319	0.1	0.462687	0.56							+	47218588	47342860	Rnf144b	NM_146042
Imprinting	Level 1	Comparison 25		Imprinting_G2R_MGC_OIL.vs.Imprinting_G2R_MGC_VZ	chr13	47281498	47281905	2.09255	2.36924	2.06051	1.61929	1.65518	1.47684	2.1741	1.58377	0.59033	0.0120154	0.1	0.435456	0.56							+	47218588	47342860	Rnf144b	NM_146042
Imprinting	Level 1	Comparison 27		Imprinting_G2R_MGC_OIL.vs.Imprinting_G2R_MGC_DEHP	chr13	47281498	47281905	2.09255	2.36924	2.06051	1.8216	1.51757	1.53128	2.1741	1.62348	0.550619	0.0168261	0.1	0.664575	0.597333							+	47218588	47342860	Rnf144b	NM_146042
CpG	Level 1	Comparison 8		CpG_G2R_MGC_BPA.vs.CpG_G2R_MGC_OIL	chr13	49405805	49406254	2.31545	2.33134	2.42827	2.54449	2.61964	2.48664	2.35835	2.55026	-0.191905	0.0215676	0.1	0.799946	0.644269
CpG	Level 1	Comparison 9		CpG_G2R_MGC_OIL.vs.CpG_G2R_MGC_VZ	chr13	49703052	49703588	2.4795	2.35199	2.54304	1.96509	2.10401	1.90169	2.45818	1.99026	0.467912	0.00471832	0.1	0.771512	0.580085		+	49702939	49703939	Ogn	NM_008760	-	49559927	49747600	Cenpp	NM_025495
CpG	Level 1	Comparison 12		CpG_G2R_MGC_DEHP.vs.CpG_G2R_MGC_OIL	chr13	51225924	51226871	2.80143	3.06273	2.86382	2.64373	2.69708	2.48902	2.90933	2.60994	0.299385	0.0435043	0.1	0.508426	0.43652							+	51196766	51244063	Spin1	NM_146043
CpG	Level 1	Comparison 4		CpG_G1R_MGC_VZ.vs.CpG_G1R_MGC_OIL	chr13	53474556	53475016	2.36441	2.29352	2.32185	1.87658	2.06803	1.798	2.32659	1.9142	0.412391	0.0293998	0.1	0.891767	0.797095
Imprinting	Level 1	Comparison 31		Imprinting_G2R_SPERM_OIL.vs.Imprinting_G2R_SPERM_VZ	chr13	54186952	54187581	1.90458	1.89949		1.36158	1.41395		1.90203	1.38777	0.514266	0.0308785	0.333333	0.706299	0.642413							+	54167713	54203214	Sfxn1	NM_027324
Imprinting	Level 1	Comparison 26		Imprinting_G2R_MGC_VZ.vs.Imprinting_G2R_MGC_OIL	chr13	54188212	54189002	2.00196	1.95838	2.27244	1.68161	1.44963	1.79452	2.07759	1.64192	0.435675	0.0368371	0.1	0.312813	0.303676							+	54167713	54203214	Sfxn1	NM_027324
Imprinting	Level 1	Comparison 30		Imprinting_G1R_SPERM_VZ.vs.Imprinting_G1R_SPERM_OIL	chr13	54188387	54188824	1.97303	1.95518		1.84175	1.81752		1.9641	1.82964	0.134466	0.0158725	0.333333	0.964581	0.906987							+	54167713	54203214	Sfxn1	NM_027324
Imprinting	Level 1	Comparison 31		Imprinting_G2R_SPERM_OIL.vs.Imprinting_G2R_SPERM_VZ	chr13	54188387	54188926	2.11079	2.12032		1.64004	1.62521		2.11555	1.63262	0.482929	0.000905078	0.333333	0.673864	0.642413							+	54167713	54203214	Sfxn1	NM_027324
Imprinting	Level 1	Comparison 28		Imprinting_G2R_MGC_DEHP.vs.Imprinting_G2R_MGC_OIL	chr13	54193679	54194326	2.19689	2.1643	2.06391	1.92532	1.75481	1.70568	2.1417	1.79527	0.346432	0.0173434	0.1	0.379225	0.320147							+	54167713	54203214	Sfxn1	NM_027324
Imprinting	Level 1	Comparison 24		Imprinting_G2R_MGC_BPA.vs.Imprinting_G2R_MGC_OIL	chr13	54199268	54199697	2.13454	2.16483	2.10797	1.83592	1.85848	1.92086	2.13578	1.87176	0.264022	0.00186402	0.1	0.477956	0.471429							+	54167713	54203214	Sfxn1	NM_027324
Imprinting	Level 1	Comparison 26		Imprinting_G2R_MGC_VZ.vs.Imprinting_G2R_MGC_OIL	chr13	54199268	54199772	2.13941	2.26051	2.33972	1.82203	1.8655	1.89982	2.24655	1.86245	0.3841	0.0131671	0.1	0.312813	0.303676							+	54167713	54203214	Sfxn1	NM_027324
Imprinting	Level 1	Comparison 28		Imprinting_G2R_MGC_DEHP.vs.Imprinting_G2R_MGC_OIL	chr13	54199268	54199772	2.07631	2.08938	2.19013	1.82203	1.8655	1.89982	2.11861	1.86245	0.256158	0.00653847	0.1	0.379225	0.320147							+	54167713	54203214	Sfxn1	NM_027324
CpG	Level 1	Comparison 12		CpG_G2R_MGC_DEHP.vs.CpG_G2R_MGC_OIL	chr13	54888143	54888509	2.38215	2.31494	2.41069	2.06064	1.96841	2.09288	2.36926	2.04064	0.328619	0.00280361	0.1	0.501451	0.43652							+	54885863	54889319	Eif4e1b	NM_001033269//NM_001039683
CpG	Level 1	Comparison 5		CpG_G1R_MGC_OIL.vs.CpG_G1R_MGC_DEHP	chr13	55452592	55453141	2.45338	2.33381	2.35857	2.07968	2.07673	2.06379	2.38192	2.0734	0.308514	0.0124979	0.1	0.686895	0.591429							-	55445693	55463644	Lman2	NM_025828
CpG	Level 1	Comparison 6		CpG_G1R_MGC_DEHP.vs.CpG_G1R_MGC_OIL	chr13	55452592	55453141	2.07968	2.07673	2.06379	2.45338	2.33381	2.35857	2.0734	2.38192	-0.308514	0.0124979	0.1	0.73552	0.608307							-	55445693	55463644	Lman2	NM_025828
CpG	Level 1	Comparison 8		CpG_G2R_MGC_BPA.vs.CpG_G2R_MGC_OIL	chr13	55615966	55616983	2.68908	2.65978	2.744	2.49457	2.30188	2.40444	2.69762	2.4003	0.297323	0.0199327	0.1	0.799946	0.644269
CpG	Level 1	Comparison 7		CpG_G2R_MGC_OIL.vs.CpG_G2R_MGC_BPA	chr13	55616291	55616983	2.51323	2.64576	2.49338	2.69889	2.83457	2.89812	2.55079	2.81053	-0.259738	0.0283192	0.1	0.868922	0.756354
CpG	Level 1	Comparison 11		CpG_G2R_MGC_OIL.vs.CpG_G2R_MGC_DEHP	chr13	55733451	55733997	2.85266	2.65166	2.85182	3.10706	3.05371	2.93918	2.78538	3.03331	-0.247937	0.0451664	0.1	0.681423	0.577637												+	55733277	55734277	Caml	NM_007596
CpG	Level 1	Comparison 2		CpG_G1R_MGC_BPA.vs.CpG_G1R_MGC_OIL	chr13	56536865	56537219	2.23546	2.27661	2.09043	1.92141	1.89377	2.07869	2.20084	1.96462	0.236212	0.0428853	0.1	0.973293	0.863981
CpG	Level 1	Comparison 12		CpG_G2R_MGC_DEHP.vs.CpG_G2R_MGC_OIL	chr13	56649531	56650187	2.54942	2.66854	2.51339	2.15588	2.38864	2.3135	2.57712	2.28601	0.29111	0.0303145	0.1	0.501451	0.43652		-	56649399	56650399	Lect2	NM_010702
CpG	Level 1	Comparison 1		CpG_G1R_MGC_OIL.vs.CpG_G1R_MGC_BPA	chr13	56649721	56650187	2.24247	2.18279	2.15791	1.88015	1.7627	2.0116	2.19439	1.88482	0.30957	0.0381634	0.1	0.801715	0.677455		-	56649399	56650399	Lect2	NM_010702
CpG	Level 1	Comparison 10		CpG_G2R_MGC_VZ.vs.CpG_G2R_MGC_OIL	chr13	56649721	56650380	2.77736	2.84213	3.04481	2.32569	2.48798	2.58941	2.8881	2.46769	0.420407	0.0195633	0.1	0.515677	0.443785		-	56649399	56650399	Lect2	NM_010702
CpG	Level 1	Comparison 8		CpG_G2R_MGC_BPA.vs.CpG_G2R_MGC_OIL	chr13	67198894	67199528	2.58635	2.72403	2.83291	2.39969	2.20292	2.44602	2.71443	2.34954	0.364888	0.0241524	0.1	0.799946	0.644269		-	67198412	67199412	Zfp708	NM_001012449//NM_001012325
CpG	Level 1	Comparison 7		CpG_G2R_MGC_OIL.vs.CpG_G2R_MGC_BPA	chr13	67198989	67199433	2.59169	2.32665	2.52376	2.65773	2.81366	2.96164	2.4807	2.81101	-0.330311	0.0498491	0.1	0.868922	0.756354		-	67198412	67199412	Zfp708	NM_001012449//NM_001012325
CpG	Level 1	Comparison 3		CpG_G1R_MGC_OIL.vs.CpG_G1R_MGC_VZ	chr13	68722593	68723942	2.27772	2.22409	2.30407	2.13527	2.06884	2.1368	2.26863	2.11363	0.154991	0.00889161	0.1	0.663683	0.584013							+	68721624	68730656	Fastkd3	NM_027123
CpG	Level 1	Comparison 4		CpG_G1R_MGC_VZ.vs.CpG_G1R_MGC_OIL	chr13	81847780	81848214	2.03455	2.20704	2.24868	1.93449	1.81847	1.6346	2.16343	1.79585	0.367573	0.031545	0.1	0.891767	0.797095							-	81813335	81849512	Polr3g	NM_001081176
CpG	Level 1	Comparison 15		CpG_G2R_SPERM_OIL.vs.CpG_G2R_SPERM_VZ	chr13	92016949	92017426	1.87895	1.88104		1.44844	1.45102		1.88	1.44973	0.430269	2.22576e-05	0.333333	0.069199	0.633069
CpG	Level 1	Comparison 1		CpG_G1R_MGC_OIL.vs.CpG_G1R_MGC_BPA	chr13	94077706	94078188	2.4676	2.59162	2.55962	2.90197	2.74297	2.91007	2.53961	2.85167	-0.312057	0.0122223	0.1	0.801715	0.677455		+	94077488	94078488	Homer1	NM_152134	+	94074949	94174417	Homer1	NM_147176//NM_011982
CpG	Level 1	Comparison 2		CpG_G1R_MGC_BPA.vs.CpG_G1R_MGC_OIL	chr13	94077706	94078188	2.90197	2.74297	2.91007	2.4676	2.59162	2.55962	2.85167	2.53961	0.312057	0.0122223	0.1	0.973293	0.863981		+	94077488	94078488	Homer1	NM_152134	+	94074949	94174417	Homer1	NM_147176//NM_011982
CpG	Level 1	Comparison 5		CpG_G1R_MGC_OIL.vs.CpG_G1R_MGC_DEHP	chr13	94077706	94078188	2.4676	2.59162	2.55962	2.65614	2.85097	2.79509	2.53961	2.7674	-0.227787	0.0376313	0.1	0.686895	0.591429		+	94077488	94078488	Homer1	NM_152134	+	94074949	94174417	Homer1	NM_147176//NM_011982
CpG	Level 1	Comparison 6		CpG_G1R_MGC_DEHP.vs.CpG_G1R_MGC_OIL	chr13	94077706	94078188	2.65614	2.85097	2.79509	2.4676	2.59162	2.55962	2.7674	2.53961	0.227787	0.0376313	0.1	0.73552	0.608307		+	94077488	94078488	Homer1	NM_152134	+	94074949	94174417	Homer1	NM_147176//NM_011982
CpG	Level 1	Comparison 15		CpG_G2R_SPERM_OIL.vs.CpG_G2R_SPERM_VZ	chr13	94441533	94441883	2.13613	2.2277		1.65603	1.63311		2.18191	1.64457	0.537344	0.0423616	0.333333	0.664304	0.633069							-	94426551	94443757	Bhmt2	NM_022884
CpG	Level 1	Comparison 1		CpG_G1R_MGC_OIL.vs.CpG_G1R_MGC_BPA	chr13	96021100	96021555	2.55272	2.30615	2.47027	2.05776	2.09658	2.15154	2.44305	2.10196	0.34109	0.0300952	0.1	0.801715	0.677455
CpG	Level 1	Comparison 5		CpG_G1R_MGC_OIL.vs.CpG_G1R_MGC_DEHP	chr13	96021100	96021555	2.55272	2.30615	2.47027	2.01579	2.01874	1.7463	2.44305	1.92694	0.516106	0.012412	0.1	0.686895	0.591429
CpG	Level 1	Comparison 16		CpG_G2R_SPERM_VZ.vs.CpG_G2R_SPERM_OIL	chr13	97904942	97905506	2.09777	2.03265		1.79027	1.8356		2.06521	1.81293	0.252277	0.0313415	0.333333	0.856764	0.748087							-	97899881	97907381	Nsa2	NM_021552
CpG	Level 1	Comparison 15		CpG_G2R_SPERM_OIL.vs.CpG_G2R_SPERM_VZ	chr13	97905037	97905691	1.82212	1.85683		2.06097	2.01348		1.83948	2.03723	-0.197749	0.026736	0.333333	0.664304	0.633069							-	97899881	97907381	Nsa2	NM_021552
CpG	Level 1	Comparison 13		CpG_G1R_SPERM_OIL.vs.CpG_G1R_SPERM_VZ	chr13	101370274	101371003	2.14551	2.20203		2.42419	2.35666		2.17377	2.39043	-0.216653	0.0413612	0.333333	0.984004	0.951062							-	101366411	101386426	Marveld2	NM_001038602//NM_178410
CpG	Level 1	Comparison 14		CpG_G1R_SPERM_VZ.vs.CpG_G1R_SPERM_OIL	chr13	101370274	101371003	2.42419	2.35666		2.14551	2.20203		2.39043	2.17377	0.216653	0.0413612	0.333333	0.984004	0.951062							-	101366411	101386426	Marveld2	NM_001038602//NM_178410
CpG	Level 1	Comparison 5		CpG_G1R_MGC_OIL.vs.CpG_G1R_MGC_DEHP	chr13	101373400	101373849	2.15208	2.05855	2.00534	2.28566	2.20043	2.39496	2.07199	2.29368	-0.221692	0.0385388	0.1	0.686895	0.591429							-	101366411	101386426	Marveld2	NM_001038602//NM_178410
CpG	Level 1	Comparison 3		CpG_G1R_MGC_OIL.vs.CpG_G1R_MGC_VZ	chr13	102462083	102462846	2.48646	2.47346	2.38452	2.29117	2.36163	2.27107	2.44815	2.30795	0.14019	0.0303381	0.1	0.690741	0.584013		-	102462102	102463102	Pik3r1	NM_001024955	-	102451217	102537672	Pik3r1	NM_001077495
CpG	Level 1	Comparison 1		CpG_G1R_MGC_OIL.vs.CpG_G1R_MGC_BPA	chr13	108950680	108951458	2.62278	2.55292	2.69718	2.36746	2.49386	2.47154	2.62429	2.44429	0.180005	0.0345087	0.1	0.801715	0.677455							+	108949431	108984675	Ercc8	NM_028042
CpG	Level 1	Comparison 2		CpG_G1R_MGC_BPA.vs.CpG_G1R_MGC_OIL	chr13	108950680	108951458	2.36746	2.49386	2.47154	2.62278	2.55292	2.69718	2.44429	2.62429	-0.180005	0.0345087	0.1	0.973293	0.863981							+	108949431	108984675	Ercc8	NM_028042
CpG	Level 1	Comparison 3		CpG_G1R_MGC_OIL.vs.CpG_G1R_MGC_VZ	chr13	108950680	108951458	2.62278	2.55292	2.69718	2.40541	2.51041	2.37287	2.62429	2.42956	0.194729	0.0296028	0.1	0.690741	0.584013							+	108949431	108984675	Ercc8	NM_028042
Imprinting	Level 1	Comparison 30		Imprinting_G1R_SPERM_VZ.vs.Imprinting_G1R_SPERM_OIL	chr13	109513258	109513867	2.06759	2.01069		1.78846	1.75964		2.03914	1.77405	0.265087	0.0320973	0.333333	0.964581	0.906987							+	109444870	110741182	Pde4d	NM_011056
Imprinting	Level 1	Comparison 29		Imprinting_G1R_SPERM_OIL.vs.Imprinting_G1R_SPERM_VZ	chr13	109866543	109867165	1.63881	1.61549		1.87276	1.92098		1.62715	1.89687	-0.269726	0.0260177	0.333333	0.915565	0.818733							+	109444870	110741182	Pde4d	NM_011056
Imprinting	Level 1	Comparison 30		Imprinting_G1R_SPERM_VZ.vs.Imprinting_G1R_SPERM_OIL	chr13	109866543	109867165	1.87276	1.92098		1.63881	1.61549		1.89687	1.62715	0.269726	0.0260177	0.333333	0.964581	0.906987							+	109444870	110741182	Pde4d	NM_011056
Imprinting	Level 1	Comparison 28		Imprinting_G2R_MGC_DEHP.vs.Imprinting_G2R_MGC_OIL	chr13	110089610	110090129	2.09001	2.03306	1.98541	1.84487	1.7213	1.81353	2.03616	1.79323	0.242927	0.0078837	0.1	0.379225	0.320147							+	109444870	110741182	Pde4d	NM_011056
Imprinting	Level 1	Comparison 24		Imprinting_G2R_MGC_BPA.vs.Imprinting_G2R_MGC_OIL	chr13	110674287	110674881	2.07157	1.92774	1.80451	1.73659	1.41598	1.60748	1.93461	1.58668	0.347925	0.0470349	0.1	0.555144	0.471429							+	109444870	110741182	Pde4d	NM_011056
Imprinting	Level 1	Comparison 29		Imprinting_G1R_SPERM_OIL.vs.Imprinting_G1R_SPERM_VZ	chr13	110685366	110685779	2.12844	2.08425		1.92015	1.88906		2.10634	1.9046	0.201741	0.0233555	0.333333	0.915565	0.818733							+	109444870	110741182	Pde4d	NM_011056
Imprinting	Level 1	Comparison 26		Imprinting_G2R_MGC_VZ.vs.Imprinting_G2R_MGC_OIL	chr13	110701255	110701619	1.74309	1.89036	1.98856	2.0892	2.12344	2.21513	1.87401	2.14259	-0.268582	0.0440062	0.1	0.312813	0.303676							+	109444870	110741182	Pde4d	NM_011056
Imprinting	Level 1	Comparison 26		Imprinting_G2R_MGC_VZ.vs.Imprinting_G2R_MGC_OIL	chr13	110711113	110711812	2.31009	1.99013	2.28432	1.73737	1.63163	1.91533	2.19485	1.76144	0.433405	0.0323246	0.1	0.312813	0.303676							+	109444870	110741182	Pde4d	NM_011056
Imprinting	Level 1	Comparison 29		Imprinting_G1R_SPERM_OIL.vs.Imprinting_G1R_SPERM_VZ	chr13	110711113	110711900	1.97213	1.95654		1.76932	1.74352		1.96433	1.75642	0.207911	0.0107706	0.333333	0.915565	0.818733							+	109444870	110741182	Pde4d	NM_011056
Imprinting	Level 1	Comparison 30		Imprinting_G1R_SPERM_VZ.vs.Imprinting_G1R_SPERM_OIL	chr13	110711213	110711812	1.90401	1.90539		2.03691	2.02058		1.9047	2.02874	-0.124046	0.0405366	0.333333	0.964581	0.906987							+	109444870	110741182	Pde4d	NM_011056
Imprinting	Level 1	Comparison 19		Imprinting_G1R_MGC_OIL.vs.Imprinting_G1R_MGC_VZ	chr13	110727969	110728400	2.30281	2.1152	2.27477	1.86983	1.97913	1.8321	2.23093	1.89369	0.337241	0.0118278	0.1	0.492685	0.422624							+	109444870	110741182	Pde4d	NM_011056
Imprinting	Level 1	Comparison 21		Imprinting_G1R_MGC_OIL.vs.Imprinting_G1R_MGC_DEHP	chr13	110727969	110728400	2.30281	2.1152	2.27477	1.82658	2.01092	1.97878	2.23093	1.93876	0.292165	0.023115	0.1	0.500445	0.436449							+	109444870	110741182	Pde4d	NM_011056
Imprinting	Level 1	Comparison 20		Imprinting_G1R_MGC_VZ.vs.Imprinting_G1R_MGC_OIL	chr13	110732594	110733308	1.91598	2.06435	1.97864	1.4478	1.46378	1.55259	1.98632	1.48806	0.498265	0.00105936	0.1	0.431689	0.684874							+	109444870	110741182	Pde4d	NM_011056
Imprinting	Level 1	Comparison 24		Imprinting_G2R_MGC_BPA.vs.Imprinting_G2R_MGC_OIL	chr13	110736852	110737275	2.62457	2.5337	2.44963	2.27765	2.10068	2.27247	2.53597	2.21693	0.319037	0.0149376	0.1	0.555144	0.471429							+	109444870	110741182	Pde4d	NM_011056
Imprinting	Level 1	Comparison 25		Imprinting_G2R_MGC_OIL.vs.Imprinting_G2R_MGC_VZ	chr13	110744399	110744760	2.35486	2.44004	2.3367	2.01633	1.96743	2.01134	2.3772	1.99837	0.378834	0.00203031	0.1	0.28417	0.56
CpG	Level 1	Comparison 10		CpG_G2R_MGC_VZ.vs.CpG_G2R_MGC_OIL	chr13	112545242	112545911	2.74315	2.81106	3.2138	2.24399	2.05562	2.46318	2.92267	2.25427	0.668404	0.0256831	0.1	0.515677	0.443785							-	112537142	112598691	Map3k1	NM_011945
CpG	Level 1	Comparison 12		CpG_G2R_MGC_DEHP.vs.CpG_G2R_MGC_OIL	chr13	112545242	112545911	2.8454	2.7362	2.7844	2.24399	2.05562	2.46318	2.78867	2.25427	0.5344	0.0377058	0.1	0.501451	0.43652							-	112537142	112598691	Map3k1	NM_011945
Imprinting	Level 1	Comparison 31		Imprinting_G2R_SPERM_OIL.vs.Imprinting_G2R_SPERM_VZ	chr13	113050736	113051425	1.93151	1.87135		1.67037	1.5989		1.90143	1.63463	0.266796	0.0312736	0.333333	0.706299	0.642413
Imprinting	Level 1	Comparison 30		Imprinting_G1R_SPERM_VZ.vs.Imprinting_G1R_SPERM_OIL	chr13	113146166	113146970	2.13353	2.22049		1.85816	1.76194		2.17701	1.81005	0.36696	0.030523	0.333333	0.964581	0.906987							+	113079158	113173710	Ankrd55	NM_001168403//NM_029898	+	113145889	113146889	Ankrd55	NM_001168404
Imprinting	Level 1	Comparison 31		Imprinting_G2R_SPERM_OIL.vs.Imprinting_G2R_SPERM_VZ	chr13	113148236	113148855	1.83018	1.69146		1.21897	1.15392		1.76082	1.18644	0.574377	0.0411502	0.333333	0.706299	0.642413							+	113079158	113173710	Ankrd55	NM_001168403//NM_029898
Imprinting	Level 1	Comparison 19		Imprinting_G1R_MGC_OIL.vs.Imprinting_G1R_MGC_VZ	chr13	113158067	113158491	2.04488	2.07189	2.0122	1.96806	1.95866	1.96974	2.04299	1.96549	0.0775038	0.0415839	0.1	0.49722	0.422624							+	113079158	113173710	Ankrd55	NM_001168403//NM_029898
Imprinting	Level 1	Comparison 20		Imprinting_G1R_MGC_VZ.vs.Imprinting_G1R_MGC_OIL	chr13	113158067	113158491	1.96806	1.95866	1.96974	2.04488	2.07189	2.0122	1.96549	2.04299	-0.0775038	0.0415839	0.1	0.764117	0.684874							+	113079158	113173710	Ankrd55	NM_001168403//NM_029898
Imprinting	Level 1	Comparison 26		Imprinting_G2R_MGC_VZ.vs.Imprinting_G2R_MGC_OIL	chr13	113158818	113159252	2.0196	2.00122	2.08258	1.88342	1.71656	1.74524	2.03447	1.78174	0.252723	0.0234983	0.1	0.312813	0.303676							+	113079158	113173710	Ankrd55	NM_001168403//NM_029898
Imprinting	Level 1	Comparison 32		Imprinting_G2R_SPERM_VZ.vs.Imprinting_G2R_SPERM_OIL	chr13	113204067	113204588	2.07555	2.07505		2.21873	2.20046		2.0753	2.20959	-0.134293	0.0430935	0.333333	0.710252	0.634368
Imprinting	Level 1	Comparison 23		Imprinting_G2R_MGC_OIL.vs.Imprinting_G2R_MGC_BPA	chr13	113215893	113216258	1.86678	2.01462	1.85878	1.2397	1.54092	1.61177	1.91339	1.46413	0.449261	0.0420943	0.1	0.711859	0.567089
Imprinting	Level 1	Comparison 21		Imprinting_G1R_MGC_OIL.vs.Imprinting_G1R_MGC_DEHP	chr13	113269314	113269733	2.20203	2.2519	2.14041	1.71665	1.74343	2.01047	2.19811	1.82352	0.374596	0.0453316	0.1	0.500445	0.436449							+	113254777	113296568	Il6st	NM_010560
Imprinting	Level 1	Comparison 23		Imprinting_G2R_MGC_OIL.vs.Imprinting_G2R_MGC_BPA	chr13	113273310	113274031	1.97853	1.94765	2.04408	1.89324	1.78098	1.84389	1.99009	1.83937	0.150721	0.0258076	0.1	0.609321	0.567089							+	113254777	113296568	Il6st	NM_010560
Imprinting	Level 1	Comparison 19		Imprinting_G1R_MGC_OIL.vs.Imprinting_G1R_MGC_VZ	chr13	113273520	113274031	2.03726	2.0467	1.9119	1.66815	1.78978	1.77967	1.99862	1.74587	0.252752	0.01266	0.1	0.492685	0.422624							+	113254777	113296568	Il6st	NM_010560
Imprinting	Level 1	Comparison 26		Imprinting_G2R_MGC_VZ.vs.Imprinting_G2R_MGC_OIL	chr13	113288921	113289530	2.15156	2.06737	2.383	1.81625	1.39877	1.77748	2.20064	1.66417	0.536478	0.0353355	0.1	0.312813	0.303676							+	113254777	113296568	Il6st	NM_010560
Imprinting	Level 1	Comparison 28		Imprinting_G2R_MGC_DEHP.vs.Imprinting_G2R_MGC_OIL	chr13	113288921	113290008	2.13225	2.15826	2.00388	1.84648	1.56592	1.73193	2.09813	1.71478	0.383348	0.0233934	0.1	0.379225	0.320147							+	113254777	113296568	Il6st	NM_010560
Imprinting	Level 1	Comparison 21		Imprinting_G1R_MGC_OIL.vs.Imprinting_G1R_MGC_DEHP	chr13	113314124	113314540	2.10096	2.03473	2.05073	1.88201	1.80657	1.96214	2.06214	1.88357	0.178565	0.0411798	0.1	0.500445	0.436449							-	113313515	113370370	Il31ra	NM_139299
Imprinting	Level 1	Comparison 28		Imprinting_G2R_MGC_DEHP.vs.Imprinting_G2R_MGC_OIL	chr13	113461615	113462317	2.04718	2.04123	2.2358	1.89629	1.72465	1.75028	2.10807	1.79041	0.317666	0.01998	0.1	0.379225	0.320147							+	113451473	113528460	Slc38a9	NM_178746
CpG	Level 1	Comparison 15		CpG_G2R_SPERM_OIL.vs.CpG_G2R_SPERM_VZ	chr13	113622008	113622676	2.18434	2.1757		2.40273	2.42335		2.18002	2.41304	-0.233018	0.0119722	0.333333	0.664304	0.633069							+	113591499	113657388	Ppap2a	NM_008247//NM_008903
CpG	Level 1	Comparison 16		CpG_G2R_SPERM_VZ.vs.CpG_G2R_SPERM_OIL	chr13	113622008	113622676	2.40273	2.42335		2.18434	2.1757		2.41304	2.18002	0.233018	0.0119722	0.333333	0.856764	0.748087							+	113591499	113657388	Ppap2a	NM_008247//NM_008903
CpG	Level 1	Comparison 1		CpG_G1R_MGC_OIL.vs.CpG_G1R_MGC_BPA	chr13	113972386	113973027	2.30851	2.45168	2.24117	1.93552	2.15978	2.09438	2.33379	2.06323	0.270561	0.0413089	0.1	0.801715	0.677455
Imprinting	Level 1	Comparison 20		Imprinting_G1R_MGC_VZ.vs.Imprinting_G1R_MGC_OIL	chr13	114846269	114846619	2.16589	2.10945	2.25246	1.60824	1.75755	1.86951	2.17593	1.7451	0.430835	0.0142372	0.1	0.755823	0.684874							+	114585215	114947169	Arl15	NM_172595
Imprinting	Level 1	Comparison 22		Imprinting_G1R_MGC_DEHP.vs.Imprinting_G1R_MGC_OIL	chr13	114846269	114846619	2.02407	2.25723	2.00321	1.60824	1.75755	1.86951	2.09484	1.7451	0.349738	0.0348951	0.1	0.67793	0.58625							+	114585215	114947169	Arl15	NM_172595
CpG	Level 1	Comparison 1		CpG_G1R_MGC_OIL.vs.CpG_G1R_MGC_BPA	chr13	117816110	117816859	2.03995	1.97575	1.98673	1.61303	1.71361	1.83016	2.00081	1.71893	0.281877	0.0362494	0.1	0.801715	0.677455
CpG	Level 1	Comparison 1		CpG_G1R_MGC_OIL.vs.CpG_G1R_MGC_BPA	chr14	21165224	21165594	2.4015	2.41188	2.22323	1.96203	1.91107	2.05264	2.34554	1.97525	0.370288	0.0103888	0.1	0.801715	0.677455							-	21139580	21166843	Ecd	NM_027475
CpG	Level 1	Comparison 9		CpG_G2R_MGC_OIL.vs.CpG_G2R_MGC_VZ	chr14	21209586	21210062	2.5558	2.60707	2.55674	2.26877	2.11393	1.97945	2.5732	2.12072	0.452486	0.028417	0.1	0.771512	0.580085
CpG	Level 1	Comparison 15		CpG_G2R_SPERM_OIL.vs.CpG_G2R_SPERM_VZ	chr14	21511548	21512410	1.72686	1.86068		1.12458	1.08822		1.79377	1.1064	0.687367	0.0472891	0.333333	0.664304	0.633069							+	21494042	21513572	Sec24c	NM_001168273//NM_172596
CpG	Level 1	Comparison 3		CpG_G1R_MGC_OIL.vs.CpG_G1R_MGC_VZ	chr14	22534784	22535473	2.09911	2.15297	2.16922	1.98871	1.9987	1.86445	2.14044	1.95062	0.189814	0.0306699	0.1	0.690741	0.584013
CpG	Level 1	Comparison 7		CpG_G2R_MGC_OIL.vs.CpG_G2R_MGC_BPA	chr14	22534984	22535820	2.44012	2.44774	2.46157	2.20052	2.28341	2.29496	2.44981	2.25963	0.190183	0.0198969	0.1	0.868922	0.756354
CpG	Level 1	Comparison 3		CpG_G1R_MGC_OIL.vs.CpG_G1R_MGC_VZ	chr14	22562182	22562818	1.93164	2.03634	2.0835	2.23389	2.4861	2.24934	2.01716	2.32311	-0.30595	0.0439489	0.1	0.690741	0.584013		-	22561601	22562601	Dusp13	NM_013849	-	22553117	22567344	Dusp13	NM_001007268
CpG	Level 1	Comparison 4		CpG_G1R_MGC_VZ.vs.CpG_G1R_MGC_OIL	chr14	22562182	22562818	2.23389	2.4861	2.24934	1.93164	2.03634	2.0835	2.32311	2.01716	0.30595	0.0439489	0.1	0.891767	0.797095		-	22561601	22562601	Dusp13	NM_013849	-	22553117	22567344	Dusp13	NM_001007268
CpG	Level 1	Comparison 15		CpG_G2R_SPERM_OIL.vs.CpG_G2R_SPERM_VZ	chr14	31692235	31693094	1.88423	1.82671		1.66047	1.59534		1.85547	1.6279	0.227565	0.0356937	0.333333	0.664304	0.633069		+	31691942	31692942	Mustn1	NM_181390
CpG	Level 1	Comparison 10		CpG_G2R_MGC_VZ.vs.CpG_G2R_MGC_OIL	chr14	31984136	31984765	2.53089	2.52518	2.61949	2.29371	2.20039	2.15728	2.55852	2.21713	0.341389	0.0032124	0.1	0.515677	0.443785												-	31983613	31984613	Nisch	NM_022656
CpG	Level 1	Comparison 3		CpG_G1R_MGC_OIL.vs.CpG_G1R_MGC_VZ	chr14	32456211	32456565	2.22814	2.10249	2.10896	1.69018	1.89775	1.77217	2.14653	1.7867	0.359831	0.0108676	0.1	0.663683	0.584013							+	32454742	32480883	Btd	NM_025295
CpG	Level 1	Comparison 10		CpG_G2R_MGC_VZ.vs.CpG_G2R_MGC_OIL	chr14	34733829	34734375	2.35967	2.24559	2.13558	1.88013	2.01047	2.08409	2.24694	1.99156	0.255378	0.0443576	0.1	0.515677	0.443785
CpG	Level 1	Comparison 15		CpG_G2R_SPERM_OIL.vs.CpG_G2R_SPERM_VZ	chr14	35186131	35186590	1.67866	1.80301		1.0512	1.19669		1.74084	1.12395	0.616888	0.0246502	0.333333	0.664304	0.633069							-	35183959	35187355	Sncg	NM_011430
CpG	Level 1	Comparison 7		CpG_G2R_MGC_OIL.vs.CpG_G2R_MGC_BPA	chr14	41944918	41945372	2.58436	2.72806	2.81272	2.39813	2.44545	2.40669	2.70838	2.41675	0.291626	0.0429913	0.1	0.868922	0.756354		+	41944576	41945576	Sftpa1	NM_023134
CpG	Level 1	Comparison 9		CpG_G2R_MGC_OIL.vs.CpG_G2R_MGC_VZ	chr14	41944918	41945372	2.58436	2.72806	2.81272	2.35038	2.34561	2.01955	2.70838	2.23851	0.469868	0.0298493	0.1	0.771512	0.580085		+	41944576	41945576	Sftpa1	NM_023134
CpG	Level 1	Comparison 16		CpG_G2R_SPERM_VZ.vs.CpG_G2R_SPERM_OIL	chr14	44503123	44503662	1.99531	2.02845		1.71304	1.69882		2.01188	1.70593	0.305952	0.0151976	0.333333	0.856764	0.748087
CpG	Level 1	Comparison 13		CpG_G1R_SPERM_OIL.vs.CpG_G1R_SPERM_VZ	chr14	48283448	48284101	1.88307	1.94469		1.62023	1.64665		1.91388	1.63344	0.28044	0.03943	0.333333	0.984004	0.951062		+	48282930	48283930	Ktn1	NM_008477
CpG	Level 1	Comparison 14		CpG_G1R_SPERM_VZ.vs.CpG_G1R_SPERM_OIL	chr14	48283448	48284101	1.62023	1.64665		1.88307	1.94469		1.63344	1.91388	-0.28044	0.03943	0.333333	0.984004	0.951062		+	48282930	48283930	Ktn1	NM_008477
CpG	Level 1	Comparison 2		CpG_G1R_MGC_BPA.vs.CpG_G1R_MGC_OIL	chr14	48817655	48818320	2.41389	2.35766	2.2638	2.02252	1.98398	1.76231	2.34511	1.92294	0.422175	0.0185011	0.1	0.973293	0.863981		+	48817890	48818890	Gm6498	NR_003630	+	48741043	48880058	Peli2	NM_033602
CpG	Level 1	Comparison 12		CpG_G2R_MGC_DEHP.vs.CpG_G2R_MGC_OIL	chr14	48818355	48818729	2.43642	2.71437	2.74684	2.2731	2.25553	1.99228	2.63254	2.17364	0.458902	0.0269342	0.1	0.501451	0.43652		+	48817890	48818890	Gm6498	NR_003630	+	48741043	48880058	Peli2	NM_033602
CpG	Level 1	Comparison 1		CpG_G1R_MGC_OIL.vs.CpG_G1R_MGC_BPA	chr14	48818465	48818829	1.91795	2.08419	1.98001	1.75933	1.84499	1.71085	1.99405	1.77172	0.222326	0.0252304	0.1	0.801715	0.677455		+	48817890	48818890	Gm6498	NR_003630	+	48741043	48880058	Peli2	NM_033602
CpG	Level 1	Comparison 8		CpG_G2R_MGC_BPA.vs.CpG_G2R_MGC_OIL	chr14	52510648	52511792	2.3955	2.66897	2.54909	2.31469	2.14618	2.22027	2.53785	2.22705	0.310804	0.0379494	0.1	0.799946	0.644269												+	52511043	52512043	Mett11d1	NM_001029990
CpG	Level 1	Comparison 12		CpG_G2R_MGC_DEHP.vs.CpG_G2R_MGC_OIL	chr14	52510848	52511792	2.78093	2.63612	2.76515	2.32212	2.16052	2.27298	2.7274	2.25187	0.475526	0.00201058	0.1	0.501451	0.43652												+	52511043	52512043	Mett11d1	NM_001029990
CpG	Level 1	Comparison 11		CpG_G2R_MGC_OIL.vs.CpG_G2R_MGC_DEHP	chr14	52510948	52511792	2.32663	2.18435	2.29543	2.76786	2.60495	2.80213	2.2688	2.72498	-0.45618	0.005037	0.1	0.589186	0.577637												+	52511043	52512043	Mett11d1	NM_001029990
CpG	Level 1	Comparison 7		CpG_G2R_MGC_OIL.vs.CpG_G2R_MGC_BPA	chr14	52510948	52511792	2.32663	2.18435	2.29543	2.49854	2.64187	2.58141	2.2688	2.57394	-0.305139	0.00704656	0.1	0.860455	0.756354												+	52511043	52512043	Mett11d1	NM_001029990
CpG	Level 1	Comparison 9		CpG_G2R_MGC_OIL.vs.CpG_G2R_MGC_VZ	chr14	52510948	52511792	2.32663	2.18435	2.29543	2.46033	2.72183	2.72905	2.2688	2.63707	-0.368271	0.0351887	0.1	0.771512	0.580085												+	52511043	52512043	Mett11d1	NM_001029990
CpG	Level 1	Comparison 15		CpG_G2R_SPERM_OIL.vs.CpG_G2R_SPERM_VZ	chr14	52541831	52542565	1.96783	2.08901		1.53439	1.39274		2.02842	1.46356	0.564857	0.0276748	0.333333	0.664304	0.633069		-	52541948	52542948	Rnase13	NM_001011687	-	52541834	52542448	Rnase13	NM_001011687	-	52541334	52542334	Rnase13	NM_001011687
CpG	Level 1	Comparison 5		CpG_G1R_MGC_OIL.vs.CpG_G1R_MGC_DEHP	chr14	52655745	52656494	1.95483	1.99086	2.00007	1.85288	1.72795	1.68372	1.98192	1.75485	0.227067	0.0384823	0.1	0.686895	0.591429		-	52655284	52656284	Olfr221	NM_001001808
CpG	Level 1	Comparison 1		CpG_G1R_MGC_OIL.vs.CpG_G1R_MGC_BPA	chr14	55175041	55175897	2.14677	2.03204	2.15238	1.9213	1.93269	1.84917	2.1104	1.90105	0.209349	0.0153806	0.1	0.801715	0.677455
CpG	Level 1	Comparison 15		CpG_G2R_SPERM_OIL.vs.CpG_G2R_SPERM_VZ	chr14	55614350	55614914	1.54915	1.55237		1.01565	1.07032		1.55076	1.04299	0.507776	0.0336507	0.333333	0.664304	0.633069
Imprinting	Level 1	Comparison 31		Imprinting_G2R_SPERM_OIL.vs.Imprinting_G2R_SPERM_VZ	chr14	55706800	55707518	1.9734	1.93857		1.71536	1.7355		1.95599	1.72543	0.230559	0.0158328	0.333333	0.706299	0.642413							-	55680995	55710385	Zfhx2	NM_001039198
Imprinting	Level 1	Comparison 21		Imprinting_G1R_MGC_OIL.vs.Imprinting_G1R_MGC_DEHP	chr14	55719624	55720423	2.16429	2.13003	2.24883	1.91736	2.02565	2.05254	2.18105	1.99852	0.182534	0.0293969	0.1	0.500445	0.436449							-	55718186	55724930	Ap1g2	NM_007455
CpG	Level 1	Comparison 13		CpG_G1R_SPERM_OIL.vs.CpG_G1R_SPERM_VZ	chr14	56221762	56222426	1.79298	1.8157		1.38886	1.42826		1.80434	1.40856	0.395778	0.00819861	0.333333	0.984004	0.951062												+	56222008	56223008	Rnf31	NM_194346
CpG	Level 1	Comparison 14		CpG_G1R_SPERM_VZ.vs.CpG_G1R_SPERM_OIL	chr14	56221762	56222426	1.38886	1.42826		1.79298	1.8157		1.40856	1.80434	-0.395778	0.00819861	0.333333	0.984004	0.951062												+	56222008	56223008	Rnf31	NM_194346
Imprinting	Level 1	Comparison 17		Imprinting_G1R_MGC_OIL.vs.Imprinting_G1R_MGC_BPA	chr14	56224364	56224873	2.04423	2.01244	2.07094	1.94038	1.94286	1.8796	2.04254	1.92095	0.121591	0.0113934	0.1	0.82661	0.697015							+	56223915	56228367	Irf9	NM_001159418//NM_008394//NM_001159417
Imprinting	Level 1	Comparison 18		Imprinting_G1R_MGC_BPA.vs.Imprinting_G1R_MGC_OIL	chr14	56224364	56224873	1.94038	1.94286	1.8796	2.04423	2.01244	2.07094	1.92095	2.04254	-0.121591	0.0113934	0.1	0.905368	0.773684							+	56223915	56228367	Irf9	NM_001159418//NM_008394//NM_001159417
Imprinting	Level 1	Comparison 21		Imprinting_G1R_MGC_OIL.vs.Imprinting_G1R_MGC_DEHP	chr14	56224364	56224873	2.04423	2.01244	2.07094	1.77593	1.77716	1.93697	2.04254	1.83002	0.212521	0.0472122	0.1	0.500445	0.436449							+	56223915	56228367	Irf9	NM_001159418//NM_008394//NM_001159417
Imprinting	Level 1	Comparison 32		Imprinting_G2R_SPERM_VZ.vs.Imprinting_G2R_SPERM_OIL	chr14	56246125	56247774	1.93028	1.88221		1.6969	1.65614		1.90625	1.67652	0.229722	0.0196576	0.333333	0.710252	0.634368							-	56244965	56254015	Ipo4	NM_024267
CpG	Level 1	Comparison 15		CpG_G2R_SPERM_OIL.vs.CpG_G2R_SPERM_VZ	chr14	57725443	57726251	1.4282	1.54043		0.883539	0.937734		1.48432	0.910637	0.573681	0.0296373	0.333333	0.664304	0.633069
Imprinting	Level 1	Comparison 20		Imprinting_G1R_MGC_VZ.vs.Imprinting_G1R_MGC_OIL	chr14	58723292	58723732	1.87352	1.7442	1.92473	1.47523	1.45831	1.57783	1.84748	1.50379	0.343694	0.00857867	0.1	0.679663	0.684874							+	58692022	58731057	Fgf9	NM_013518
CpG	Level 1	Comparison 13		CpG_G1R_SPERM_OIL.vs.CpG_G1R_SPERM_VZ	chr14	62223348	62224019	1.78331	1.84427		1.51018	1.40542		1.81379	1.4578	0.355989	0.0449412	0.333333	0.984004	0.951062							-	62222172	62300710	Dleu2	NR_028264//NM_001164220//NM_023233
CpG	Level 1	Comparison 14		CpG_G1R_SPERM_VZ.vs.CpG_G1R_SPERM_OIL	chr14	62223348	62224019	1.51018	1.40542		1.78331	1.84427		1.4578	1.81379	-0.355989	0.0449412	0.333333	0.984004	0.951062							-	62222172	62300710	Dleu2	NR_028264//NM_001164220//NM_023233
CpG	Level 1	Comparison 3		CpG_G1R_MGC_OIL.vs.CpG_G1R_MGC_VZ	chr14	63075420	63076064	2.05149	2.03161	2.09528	1.79095	1.93956	1.83356	2.05946	1.85469	0.204774	0.0290929	0.1	0.690741	0.584013
CpG	Level 1	Comparison 9		CpG_G2R_MGC_OIL.vs.CpG_G2R_MGC_VZ	chr14	63615314	63615679	2.64695	2.6733	2.4271	2.24435	2.3701	2.1813	2.58245	2.26525	0.3172	0.0344768	0.1	0.771512	0.580085
CpG	Level 1	Comparison 13		CpG_G1R_SPERM_OIL.vs.CpG_G1R_SPERM_VZ	chr14	65699244	65700073	2.12727	2.06776		1.77802	1.81599		2.09752	1.797	0.300515	0.0216381	0.333333	0.984004	0.951062							-	65671395	65716443	Extl3	NM_018788
CpG	Level 1	Comparison 14		CpG_G1R_SPERM_VZ.vs.CpG_G1R_SPERM_OIL	chr14	65699244	65700073	1.77802	1.81599		2.12727	2.06776		1.797	2.09752	-0.300515	0.0216381	0.333333	0.984004	0.951062							-	65671395	65716443	Extl3	NM_018788
CpG	Level 1	Comparison 6		CpG_G1R_MGC_DEHP.vs.CpG_G1R_MGC_OIL	chr14	65700526	65701410	2.31486	2.26617	2.30599	2.12025	2.0862	2.21219	2.29568	2.13955	0.156126	0.0391382	0.1	0.73552	0.608307							-	65671395	65716443	Extl3	NM_018788
CpG	Level 1	Comparison 8		CpG_G2R_MGC_BPA.vs.CpG_G2R_MGC_OIL	chr14	65700747	65701303	2.74252	2.85489	2.88949	2.6859	2.44398	2.59399	2.82897	2.57462	0.254343	0.0474946	0.1	0.799946	0.644269							-	65671395	65716443	Extl3	NM_018788
CpG	Level 1	Comparison 11		CpG_G2R_MGC_OIL.vs.CpG_G2R_MGC_DEHP	chr14	66698104	66698846	2.60528	2.61503	2.53765	2.42236	2.47612	2.48836	2.58599	2.46228	0.123706	0.0185436	0.1	0.681423	0.577637
CpG	Level 1	Comparison 9		CpG_G2R_MGC_OIL.vs.CpG_G2R_MGC_VZ	chr14	66698104	66698846	2.60528	2.61503	2.53765	2.26517	2.22042	2.36159	2.58599	2.28239	0.303596	0.00652595	0.1	0.771512	0.580085
Imprinting	Level 1	Comparison 21		Imprinting_G1R_MGC_OIL.vs.Imprinting_G1R_MGC_DEHP	chr14	69870114	69870837	1.99606	2.18698	2.08719	1.73307	1.58243	1.42646	2.09008	1.58065	0.509425	0.0126346	0.1	0.500445	0.436449							-	69860407	69902660	Slc25a37	NM_026331
Imprinting	Level 1	Comparison 26		Imprinting_G2R_MGC_VZ.vs.Imprinting_G2R_MGC_OIL	chr14	69981319	69981737	2.14855	2.19975	1.99571	1.69695	1.49234	1.79528	2.11467	1.66152	0.453146	0.0177976	0.1	0.312813	0.303676							+	69955707	69984299	Entpd4	NM_026174
Imprinting	Level 1	Comparison 20		Imprinting_G1R_MGC_VZ.vs.Imprinting_G1R_MGC_OIL	chr14	69981512	69982102	2.00114	2.0169	2.1639	2.21436	2.24791	2.30778	2.06065	2.25668	-0.196034	0.0435024	0.1	0.764117	0.684874							+	69955707	69984299	Entpd4	NM_026174
Imprinting	Level 1	Comparison 19		Imprinting_G1R_MGC_OIL.vs.Imprinting_G1R_MGC_VZ	chr14	69983201	69983890	2.09475	1.94133	1.9349	1.71373	1.68662	1.84059	1.99032	1.74698	0.243345	0.0264878	0.1	0.49722	0.422624							+	69955707	69984299	Entpd4	NM_026174
Imprinting	Level 1	Comparison 26		Imprinting_G2R_MGC_VZ.vs.Imprinting_G2R_MGC_OIL	chr14	69984425	69985117	2.43653	2.46473	2.50122	2.1274	1.83693	1.82089	2.46749	1.92841	0.539088	0.0289361	0.1	0.312813	0.303676												+	69984299	69985299	Entpd4	NM_026174
Imprinting	Level 1	Comparison 25		Imprinting_G2R_MGC_OIL.vs.Imprinting_G2R_MGC_VZ	chr14	69984685	69985117	2.27962	1.99911	2.04004	2.54238	2.55607	2.52626	2.10625	2.54157	-0.435313	0.0369741	0.1	0.671889	0.56												+	69984299	69985299	Entpd4	NM_026174
Imprinting	Level 1	Comparison 30		Imprinting_G1R_SPERM_VZ.vs.Imprinting_G1R_SPERM_OIL	chr14	69986595	69987008	1.91991	1.90374		1.83224	1.80944		1.91183	1.82084	0.0909863	0.0293924	0.333333	0.964581	0.906987
Imprinting	Level 1	Comparison 23		Imprinting_G2R_MGC_OIL.vs.Imprinting_G2R_MGC_BPA	chr14	70129082	70129491	2.22806	2.26013	2.11213	1.96034	1.94946	1.85441	2.2001	1.9214	0.278699	0.0093521	0.1	0.586037	0.567089							-	70117285	70131877	Chmp7	NM_134078
Imprinting	Level 1	Comparison 24		Imprinting_G2R_MGC_BPA.vs.Imprinting_G2R_MGC_OIL	chr14	70129177	70129601	1.91184	1.98761	1.96831	2.27817	2.14842	2.09737	1.95592	2.17465	-0.218731	0.0399594	0.1	0.555144	0.471429							-	70117285	70131877	Chmp7	NM_134078
CpG	Level 1	Comparison 6		CpG_G1R_MGC_DEHP.vs.CpG_G1R_MGC_OIL	chr14	70240409	70240785	2.2606	2.43403	2.41468	2.00592	2.10249	1.86573	2.36977	1.99138	0.378387	0.0139987	0.1	0.73552	0.608307		+	70239726	70240726	Pebp4	NM_028560//NM_028526
Imprinting	Level 1	Comparison 18		Imprinting_G1R_MGC_BPA.vs.Imprinting_G1R_MGC_OIL	chr14	70245138	70245555	2.037	2.07661	1.98397	1.54011	1.73967	1.47307	2.03253	1.58429	0.448242	0.0215194	0.1	0.905368	0.773684							+	70240726	70459193	Pebp4	NM_028560//NM_028526
Imprinting	Level 1	Comparison 20		Imprinting_G1R_MGC_VZ.vs.Imprinting_G1R_MGC_OIL	chr14	70253510	70253954	1.72815	1.68734	1.78816	1.41689	1.56646	1.53712	1.73455	1.50682	0.227728	0.01925	0.1	0.755823	0.684874							+	70240726	70459193	Pebp4	NM_028560
Imprinting	Level 1	Comparison 22		Imprinting_G1R_MGC_DEHP.vs.Imprinting_G1R_MGC_OIL	chr14	70372584	70373021	1.89878	1.76427	1.87975	1.59978	1.65014	1.62204	1.8476	1.62399	0.223614	0.023702	0.1	0.67793	0.58625							+	70240726	70459193	Pebp4	NM_028560
Imprinting	Level 1	Comparison 17		Imprinting_G1R_MGC_OIL.vs.Imprinting_G1R_MGC_BPA	chr14	70439244	70439657	1.65939	1.67685	1.95385	1.26455	1.31619	1.55489	1.76336	1.37854	0.384818	0.0424637	0.1	0.82661	0.697015							+	70240726	70459193	Pebp4	NM_028560
Imprinting	Level 1	Comparison 29		Imprinting_G1R_SPERM_OIL.vs.Imprinting_G1R_SPERM_VZ	chr14	70441789	70442225	1.83517	1.84538		1.75813	1.73398		1.84028	1.74605	0.0942255	0.0489937	0.333333	0.915565	0.818733							+	70240726	70459193	Pebp4	NM_028560
Imprinting	Level 1	Comparison 30		Imprinting_G1R_SPERM_VZ.vs.Imprinting_G1R_SPERM_OIL	chr14	70441789	70442225	1.75813	1.73398		1.83517	1.84538		1.74605	1.84028	-0.0942255	0.0489937	0.333333	0.964581	0.906987							+	70240726	70459193	Pebp4	NM_028560
Imprinting	Level 1	Comparison 32		Imprinting_G2R_SPERM_VZ.vs.Imprinting_G2R_SPERM_OIL	chr14	70566257	70567037	1.71617	1.70678		1.89255	1.89039		1.71147	1.89147	-0.179994	0.0119055	0.333333	0.710252	0.634368							-	70564524	70576979	Pdlim2	NM_145978
Imprinting	Level 1	Comparison 30		Imprinting_G1R_SPERM_VZ.vs.Imprinting_G1R_SPERM_OIL	chr14	70709366	70710085	1.79188	1.87758		1.48222	1.38634		1.83473	1.43428	0.40045	0.0255864	0.333333	0.964581	0.906987							-	70703773	70750731	Slc39a14	NM_144808//NM_001135151//NM_001135152
Imprinting	Level 1	Comparison 28		Imprinting_G2R_MGC_DEHP.vs.Imprinting_G2R_MGC_OIL	chr14	70840851	70841286	2.07687	2.41774	2.286	1.73069	1.82279	1.99695	2.2602	1.85014	0.410061	0.0340077	0.1	0.379225	0.320147							-	70839054	70842534	Polr3d	NM_001164082//NM_025945
Imprinting	Level 1	Comparison 32		Imprinting_G2R_SPERM_VZ.vs.Imprinting_G2R_SPERM_OIL	chr14	102586960	102587456	1.77572	1.82176		1.43127	1.32558		1.79874	1.37843	0.420312	0.0465732	0.333333	0.710252	0.634368
CpG	Level 1	Comparison 11		CpG_G2R_MGC_OIL.vs.CpG_G2R_MGC_DEHP	chr14	118451875	118452320	2.29008	2.49382	2.50059	2.19945	2.17124	2.11831	2.42816	2.163	0.265159	0.0493628	0.1	0.681423	0.577637
CpG	Level 1	Comparison 13		CpG_G1R_SPERM_OIL.vs.CpG_G1R_SPERM_VZ	chr14	119010664	119011322	1.95277	1.94208		2.13471	2.15002		1.94742	2.14236	-0.194943	0.00381885	0.333333	0.984004	0.951062							-	118882413	119104941	Abcc4	NM_001163676//NM_001163675//NM_001033336
CpG	Level 1	Comparison 14		CpG_G1R_SPERM_VZ.vs.CpG_G1R_SPERM_OIL	chr14	119010664	119011322	2.13471	2.15002		1.95277	1.94208		2.14236	1.94742	0.194943	0.00381885	0.333333	0.984004	0.951062							-	118882413	119104941	Abcc4	NM_001163676//NM_001163675//NM_001033336
CpG	Level 1	Comparison 2		CpG_G1R_MGC_BPA.vs.CpG_G1R_MGC_OIL	chr14	120443518	120444088	1.79749	1.95879	1.97913	1.5834	1.77104	1.48567	1.9118	1.61337	0.298434	0.049329	0.1	0.973293	0.863981
CpG	Level 1	Comparison 11		CpG_G2R_MGC_OIL.vs.CpG_G2R_MGC_DEHP	chr14	120444038	120444576	2.40421	2.53999	2.42722	2.06056	1.55364	1.75438	2.45714	1.78953	0.667614	0.0370848	0.1	0.681423	0.577637
CpG	Level 1	Comparison 7		CpG_G2R_MGC_OIL.vs.CpG_G2R_MGC_BPA	chr14	120444038	120444576	2.40421	2.53999	2.42722	2.18125	2.19685	2.09354	2.45714	2.15721	0.299926	0.0057852	0.1	0.791993	0.756354
CpG	Level 1	Comparison 10		CpG_G2R_MGC_VZ.vs.CpG_G2R_MGC_OIL	chr14	122137435	122137965	2.69528	2.80377	2.97126	2.19632	2.29416	2.51834	2.82344	2.33628	0.487163	0.0183746	0.1	0.515677	0.443785		-	122137651	122138651	Dock9	NM_001128308//NM_001128307	-	121941760	122196456	Dock9	NM_134074
CpG	Level 1	Comparison 9		CpG_G2R_MGC_OIL.vs.CpG_G2R_MGC_VZ	chr14	122137435	122137864	2.2462	2.37123	2.6282	2.78334	2.89997	2.99532	2.41521	2.89288	-0.477667	0.0318836	0.1	0.771512	0.580085							-	121941760	122137651	Dock9	NM_001128308//NM_134074//NM_001128307
CpG	Level 1	Comparison 8		CpG_G2R_MGC_BPA.vs.CpG_G2R_MGC_OIL	chr14	122314821	122315360	2.55222	2.27404	2.28151	1.57671	2.08906	1.73948	2.36926	1.80175	0.567506	0.0428882	0.1	0.799946	0.644269		-	122314496	122315496	Gpr18	NM_182806	+	122278327	122419757	Ubac2	NM_026861
Imprinting	Level 1	Comparison 20		Imprinting_G1R_MGC_VZ.vs.Imprinting_G1R_MGC_OIL	chr15	6827960	6828479	2.30345	2.1343	2.25738	1.54479	0.875131	1.12121	2.23171	1.18038	1.05133	0.0267088	0.1	0.764117	0.684874
Imprinting	Level 1	Comparison 31		Imprinting_G2R_SPERM_OIL.vs.Imprinting_G2R_SPERM_VZ	chr15	7431896	7432732	2.07157	2.09761		2.22722	2.2462		2.08459	2.23671	-0.152121	0.0145995	0.333333	0.706299	0.642413
Imprinting	Level 1	Comparison 32		Imprinting_G2R_SPERM_VZ.vs.Imprinting_G2R_SPERM_OIL	chr15	7431896	7432732	2.22722	2.2462		2.07157	2.09761		2.23671	2.08459	0.152121	0.0145995	0.333333	0.710252	0.634368
CpG	Level 1	Comparison 12		CpG_G2R_MGC_DEHP.vs.CpG_G2R_MGC_OIL	chr15	8585881	8586350	2.57361	2.74779	2.74779	2.26621	2.18734	2.32254	2.68973	2.25869	0.431039	0.00537893	0.1	0.501451	0.43652							-	8584623	8660307	Slc1a3	NM_148938
Imprinting	Level 1	Comparison 32		Imprinting_G2R_SPERM_VZ.vs.Imprinting_G2R_SPERM_OIL	chr15	19943025	19943396	1.79062	1.88153		1.55071	1.44691		1.83608	1.49881	0.337267	0.0407619	0.333333	0.710252	0.634368
Imprinting	Level 1	Comparison 21		Imprinting_G1R_MGC_OIL.vs.Imprinting_G1R_MGC_DEHP	chr15	25684606	25685035	1.87679	1.92554	1.83709	1.49265	1.5509	1.53991	1.8798	1.52782	0.351987	0.000635858	0.1	0.340058	0.436449							+	25552804	25742926	Myo10	NM_019472
CpG	Level 1	Comparison 6		CpG_G1R_MGC_DEHP.vs.CpG_G1R_MGC_OIL	chr15	25869365	25869817	2.39341	2.18671	2.26279	1.91811	1.90241	1.70285	2.28097	1.84112	0.439847	0.00914467	0.1	0.73552	0.608307							+	25773518	25902942	Fam134b	NM_001034851
CpG	Level 1	Comparison 5		CpG_G1R_MGC_OIL.vs.CpG_G1R_MGC_DEHP	chr15	27703368	27704017	2.12625	2.27017	2.34857	1.94877	2.05607	1.98583	2.24833	1.99689	0.251441	0.042617	0.1	0.686895	0.591429							-	27660903	27955103	Trio	NM_001081302
CpG	Level 1	Comparison 15		CpG_G2R_SPERM_OIL.vs.CpG_G2R_SPERM_VZ	chr15	28133216	28133983	2.03819	2.01214		1.78122	1.76638		2.02517	1.7738	0.251367	0.00892649	0.333333	0.664304	0.633069		+	28133020	28134020	Dnahc5	NM_133365
CpG	Level 1	Comparison 16		CpG_G2R_SPERM_VZ.vs.CpG_G2R_SPERM_OIL	chr15	36428868	36429427	2.2564	2.22238		2.10005	2.1265		2.23939	2.11328	0.126112	0.032001	0.333333	0.856764	0.748087
Imprinting	Level 1	Comparison 19		Imprinting_G1R_MGC_OIL.vs.Imprinting_G1R_MGC_VZ	chr15	72441153	72441578	1.98645	1.91706	1.76947	1.70705	1.66898	1.50314	1.89099	1.62639	0.264605	0.0417376	0.1	0.49722	0.422624							-	72420549	72885742	Trappc9	NM_029640//NM_180662
Imprinting	Level 1	Comparison 21		Imprinting_G1R_MGC_OIL.vs.Imprinting_G1R_MGC_DEHP	chr15	72441153	72441578	1.98645	1.91706	1.76947	1.53206	1.39367	1.44434	1.89099	1.45669	0.434305	0.00753936	0.1	0.500445	0.436449							-	72420549	72885742	Trappc9	NM_029640//NM_180662
Imprinting	Level 1	Comparison 31		Imprinting_G2R_SPERM_OIL.vs.Imprinting_G2R_SPERM_VZ	chr15	72480669	72481488	1.77907	1.82759		1.50107	1.4036		1.80333	1.45234	0.350993	0.0473877	0.333333	0.706299	0.642413							-	72420549	72885742	Trappc9	NM_029640//NM_180662
Imprinting	Level 1	Comparison 31		Imprinting_G2R_SPERM_OIL.vs.Imprinting_G2R_SPERM_VZ	chr15	72500990	72501394	1.59873	1.60884		1.10608	1.10397		1.60378	1.10502	0.49876	0.00452097	0.333333	0.706299	0.642413							-	72420549	72885742	Trappc9	NM_029640//NM_180662
Imprinting	Level 1	Comparison 21		Imprinting_G1R_MGC_OIL.vs.Imprinting_G1R_MGC_DEHP	chr15	72582896	72583345	2.20058	2.27207	2.15293	1.91595	1.95859	1.71677	2.20853	1.86377	0.344757	0.0277798	0.1	0.500445	0.436449							-	72420549	72885742	Trappc9	NM_029640//NM_180662
Imprinting	Level 1	Comparison 31		Imprinting_G2R_SPERM_OIL.vs.Imprinting_G2R_SPERM_VZ	chr15	72584501	72584940	1.98475	1.88445		1.28605	1.21541		1.9346	1.25073	0.683872	0.011485	0.333333	0.706299	0.642413							-	72420549	72885742	Trappc9	NM_029640//NM_180662
Imprinting	Level 1	Comparison 17		Imprinting_G1R_MGC_OIL.vs.Imprinting_G1R_MGC_BPA	chr15	72692297	72692651	2.09951	1.95605	1.90436	1.85175	1.58805	1.61083	1.98664	1.68354	0.303099	0.0483461	0.1	0.82661	0.697015							-	72683098	72891134	Trappc9	NM_001164642//NM_029640//NM_180662//NM_001164641
Imprinting	Level 1	Comparison 28		Imprinting_G2R_MGC_DEHP.vs.Imprinting_G2R_MGC_OIL	chr15	72760288	72760902	2.19781	2.11338	1.97798	1.81528	1.67992	1.87464	2.09639	1.78995	0.306442	0.0240707	0.1	0.379225	0.320147							-	72683098	72891134	Trappc9	NM_001164642//NM_029640//NM_180662//NM_001164641
Imprinting	Level 1	Comparison 31		Imprinting_G2R_SPERM_OIL.vs.Imprinting_G2R_SPERM_VZ	chr15	72772426	72772779	1.6625	1.61082		1.3679	1.27884		1.63666	1.32337	0.313291	0.0426921	0.333333	0.706299	0.642413							-	72683098	72891134	Trappc9	NM_001164642//NM_029640//NM_180662//NM_001164641
Imprinting	Level 1	Comparison 19		Imprinting_G1R_MGC_OIL.vs.Imprinting_G1R_MGC_VZ	chr15	72851650	72852174	2.03078	2.08116	2.0464	1.77326	1.84331	1.6774	2.05278	1.76466	0.288123	0.0193187	0.1	0.49722	0.422624							-	72683098	72891134	Trappc9	NM_001164642//NM_001164643//NM_029640//NM_180662//NM_001164641
Imprinting	Level 1	Comparison 32		Imprinting_G2R_SPERM_VZ.vs.Imprinting_G2R_SPERM_OIL	chr15	72868904	72869612	1.75669	1.78049		1.87049	1.84107		1.76859	1.85578	-0.0871931	0.0476767	0.333333	0.710252	0.634368							-	72683098	72891134	Trappc9	NM_001164642//NM_001164643//NM_029640//NM_180662//NM_001164641
CpG	Level 1	Comparison 5		CpG_G1R_MGC_OIL.vs.CpG_G1R_MGC_DEHP	chr15	72885524	72886076	2.25287	2.41817	2.27473	2.12783	1.99656	1.87281	2.31526	1.99907	0.316189	0.0293584	0.1	0.686895	0.591429		-	72885742	72886742	Trappc9	NM_029640	-	72683098	72891134	Trappc9	NM_001164642//NM_001164643//NM_180662//NM_001164641
Imprinting	Level 1	Comparison 18		Imprinting_G1R_MGC_BPA.vs.Imprinting_G1R_MGC_OIL	chr15	72930513	72931022	2.12098	1.95812	2.14264	1.7588	1.93543	1.86499	2.07391	1.85307	0.22084	0.0474968	0.1	0.905368	0.773684
Imprinting	Level 1	Comparison 31		Imprinting_G2R_SPERM_OIL.vs.Imprinting_G2R_SPERM_VZ	chr15	72957488	72958287	2.08677	2.01907		1.72732	1.78195		2.05292	1.75464	0.298279	0.0230685	0.333333	0.706299	0.642413							-	72932554	73014877	Eif2c2	NM_153178
Imprinting	Level 1	Comparison 26		Imprinting_G2R_MGC_VZ.vs.Imprinting_G2R_MGC_OIL	chr15	72985019	72985453	1.88905	2.08476	2.19025	1.49667	1.80184	1.55014	2.05469	1.61622	0.438471	0.0274687	0.1	0.312813	0.303676							-	72932554	73014877	Eif2c2	NM_153178
CpG	Level 1	Comparison 1		CpG_G1R_MGC_OIL.vs.CpG_G1R_MGC_BPA	chr15	75847419	75847773	2.09898	2.16802	2.07513	2.01006	1.85715	1.85661	2.11404	1.90794	0.206101	0.0364315	0.1	0.801715	0.677455
CpG	Level 1	Comparison 1		CpG_G1R_MGC_OIL.vs.CpG_G1R_MGC_BPA	chr15	75901420	75901869	2.07098	2.03851	2.08546	1.91113	1.96333	1.89036	2.06498	1.92161	0.143376	0.00813317	0.1	0.801715	0.677455							-	75901111	75910800	Puf60	NM_001164600//NM_028364//NM_133691
CpG	Level 1	Comparison 11		CpG_G2R_MGC_OIL.vs.CpG_G2R_MGC_DEHP	chr15	75957658	75958102	2.09842	2.21144	2.22711	2.41868	2.53927	2.31438	2.17899	2.42411	-0.24512	0.0422148	0.1	0.681423	0.577637
CpG	Level 1	Comparison 12		CpG_G2R_MGC_DEHP.vs.CpG_G2R_MGC_OIL	chr15	75957658	75958202	2.40505	2.42758	2.28783	2.11685	2.20692	2.17665	2.37349	2.1668	0.206681	0.0221305	0.1	0.501451	0.43652
CpG	Level 1	Comparison 8		CpG_G2R_MGC_BPA.vs.CpG_G2R_MGC_OIL	chr15	76002688	76003692	2.52133	2.53172	2.4706	2.03065	2.15117	2.31549	2.50788	2.16577	0.342114	0.0474486	0.1	0.799946	0.644269							-	76001903	76038183	Plec	NM_001164203//NM_001163542//NM_201388//NM_201390//NM_201393//NM_201392//NM_201387//NM_001163549//NM_201389//NM_201394//NM_201391//NM_201385//NM_201386//NM_011117//NM_001163540
CpG	Level 1	Comparison 10		CpG_G2R_MGC_VZ.vs.CpG_G2R_MGC_OIL	chr15	76002993	76004007	2.59328	2.8422	2.47471	2.07835	2.12782	2.34679	2.63673	2.18432	0.452412	0.0324371	0.1	0.515677	0.443785							-	76001903	76038183	Plec	NM_001164203//NM_001163542//NM_201388//NM_201390//NM_201393//NM_201392//NM_201387//NM_001163549//NM_201389//NM_201394//NM_201391//NM_201385//NM_201386//NM_011117//NM_001163540
CpG	Level 1	Comparison 9		CpG_G2R_MGC_OIL.vs.CpG_G2R_MGC_VZ	chr15	76003548	76004007	2.20202	2.18046	2.33853	2.6132	2.85373	2.53544	2.24034	2.66745	-0.427116	0.0287979	0.1	0.771512	0.580085							-	76001903	76038183	Plec	NM_001164203//NM_001163542//NM_201388//NM_201390//NM_201393//NM_201392//NM_201387//NM_001163549//NM_201389//NM_201394//NM_201391//NM_201385//NM_201386//NM_011117//NM_001163540
CpG	Level 1	Comparison 15		CpG_G2R_SPERM_OIL.vs.CpG_G2R_SPERM_VZ	chr15	76004698	76005537	1.86859	1.78369		2.13493	2.051		1.82614	2.09297	-0.266826	0.0465849	0.333333	0.664304	0.633069							-	76001903	76038183	Plec	NM_001164203//NM_001163542//NM_201388//NM_201390//NM_201393//NM_201392//NM_201387//NM_001163549//NM_201389//NM_201394//NM_201391//NM_201385//NM_201386//NM_011117//NM_001163540
CpG	Level 1	Comparison 16		CpG_G2R_SPERM_VZ.vs.CpG_G2R_SPERM_OIL	chr15	76004698	76005537	2.13493	2.051		1.86859	1.78369		2.09297	1.82614	0.266826	0.0465849	0.333333	0.856764	0.748087							-	76001903	76038183	Plec	NM_001164203//NM_001163542//NM_201388//NM_201390//NM_201393//NM_201392//NM_201387//NM_001163549//NM_201389//NM_201394//NM_201391//NM_201385//NM_201386//NM_011117//NM_001163540
CpG	Level 1	Comparison 15		CpG_G2R_SPERM_OIL.vs.CpG_G2R_SPERM_VZ	chr15	76007153	76007822	1.83001	1.88514		2.09447	2.02502		1.85757	2.05974	-0.202172	0.0492661	0.333333	0.664304	0.633069							-	76001903	76038183	Plec	NM_001164203//NM_001163542//NM_201388//NM_201390//NM_201393//NM_201392//NM_201387//NM_001163549//NM_201389//NM_201394//NM_201391//NM_201385//NM_201386//NM_011117//NM_001163540
CpG	Level 1	Comparison 16		CpG_G2R_SPERM_VZ.vs.CpG_G2R_SPERM_OIL	chr15	76007153	76007822	2.09447	2.02502		1.83001	1.88514		2.05974	1.85757	0.202172	0.0492661	0.333333	0.856764	0.748087							-	76001903	76038183	Plec	NM_001164203//NM_001163542//NM_201388//NM_201390//NM_201393//NM_201392//NM_201387//NM_001163549//NM_201389//NM_201394//NM_201391//NM_201385//NM_201386//NM_011117//NM_001163540
CpG	Level 1	Comparison 12		CpG_G2R_MGC_DEHP.vs.CpG_G2R_MGC_OIL	chr15	76010803	76011252	2.33614	2.21297	2.31011	2.14539	2.07187	2.08409	2.28641	2.10045	0.185958	0.0198345	0.1	0.501451	0.43652							-	76001903	76038183	Plec	NM_001164203//NM_001163542//NM_201388//NM_201390//NM_201393//NM_201392//NM_201387//NM_001163549//NM_201389//NM_201394//NM_201391//NM_201385//NM_201386//NM_011117//NM_001163540
CpG	Level 1	Comparison 12		CpG_G2R_MGC_DEHP.vs.CpG_G2R_MGC_OIL	chr15	76011523	76012262	2.0866	2.16422	2.11369	1.63406	1.81555	1.88653	2.1215	1.77872	0.342783	0.0357272	0.1	0.501451	0.43652							-	76001903	76038183	Plec	NM_001164203//NM_001163542//NM_201388//NM_201390//NM_201393//NM_201392//NM_201387//NM_001163549//NM_201389//NM_201394//NM_201391//NM_201385//NM_201386//NM_011117//NM_001163540
CpG	Level 1	Comparison 10		CpG_G2R_MGC_VZ.vs.CpG_G2R_MGC_OIL	chr15	76013754	76014493	2.45229	2.63192	2.45997	2.17716	2.0353	2.0948	2.51473	2.10242	0.412311	0.00627965	0.1	0.515677	0.443785							-	76001903	76038183	Plec	NM_001164203//NM_001163542//NM_201388//NM_201390//NM_201393//NM_201392//NM_201387//NM_001163549//NM_201389//NM_201394//NM_201391//NM_201385//NM_201386//NM_011117//NM_001163540
CpG	Level 1	Comparison 12		CpG_G2R_MGC_DEHP.vs.CpG_G2R_MGC_OIL	chr15	76013754	76014493	2.51021	2.49973	2.84226	2.17716	2.0353	2.0948	2.6174	2.10242	0.514981	0.032507	0.1	0.501451	0.43652							-	76001903	76038183	Plec	NM_001164203//NM_001163542//NM_201388//NM_201390//NM_201393//NM_201392//NM_201387//NM_001163549//NM_201389//NM_201394//NM_201391//NM_201385//NM_201386//NM_011117//NM_001163540
CpG	Level 1	Comparison 2		CpG_G1R_MGC_BPA.vs.CpG_G1R_MGC_OIL	chr15	76096669	76098013	2.1255	2.09573	2.16077	2.01803	2.05399	1.9925	2.12733	2.02151	0.105826	0.0151332	0.1	0.973293	0.863981
CpG	Level 1	Comparison 12		CpG_G2R_MGC_DEHP.vs.CpG_G2R_MGC_OIL	chr15	76204629	76204993	2.30825	2.5234	2.64378	2.14258	2.03449	2.22566	2.49181	2.13424	0.357572	0.0469529	0.1	0.511349	0.43652							-	76202887	76204868	Tssk5	NM_183099
CpG	Level 1	Comparison 1		CpG_G1R_MGC_OIL.vs.CpG_G1R_MGC_BPA	chr15	76207577	76208006	2.42223	2.65637	2.61334	2.39162	2.21921	2.24207	2.56398	2.2843	0.279678	0.0397768	0.1	0.801715	0.677455
CpG	Level 1	Comparison 2		CpG_G1R_MGC_BPA.vs.CpG_G1R_MGC_OIL	chr15	76207577	76208006	2.39162	2.21921	2.24207	2.42223	2.65637	2.61334	2.2843	2.56398	-0.279678	0.0397768	0.1	0.973293	0.863981
CpG	Level 1	Comparison 12		CpG_G2R_MGC_DEHP.vs.CpG_G2R_MGC_OIL	chr15	77789330	77790014	2.18173	2.16896	2.30212	1.95877	1.69383	1.92844	2.2176	1.86035	0.357253	0.0325504	0.1	0.501451	0.43652												-	77788927	77789927	Eif3d	NM_018749
CpG	Level 1	Comparison 5		CpG_G1R_MGC_OIL.vs.CpG_G1R_MGC_DEHP	chr15	78256766	78257500	2.40187	2.3445	2.30264	2.14886	2.27354	2.16057	2.34967	2.19433	0.155345	0.0386999	0.1	0.686895	0.591429
Imprinting	Level 1	Comparison 29		Imprinting_G1R_SPERM_OIL.vs.Imprinting_G1R_SPERM_VZ	chr15	78353340	78353694	1.94531	1.85602		1.55661	1.52125		1.90067	1.53893	0.361736	0.049216	0.333333	0.915565	0.818733
Imprinting	Level 1	Comparison 30		Imprinting_G1R_SPERM_VZ.vs.Imprinting_G1R_SPERM_OIL	chr15	78484634	78485351	1.77236	1.73453		1.52679	1.45296		1.75345	1.48988	0.263569	0.0467518	0.333333	0.964581	0.906987
CpG	Level 1	Comparison 10		CpG_G2R_MGC_VZ.vs.CpG_G2R_MGC_OIL	chr15	78677890	78678339	2.38347	2.79129	2.43008	1.77965	2.05949	2.08219	2.53495	1.97378	0.561174	0.0285965	0.1	0.515677	0.443785							+	78673576	78680832	Cdc42ep1	NM_027219
CpG	Level 1	Comparison 10		CpG_G2R_MGC_VZ.vs.CpG_G2R_MGC_OIL	chr15	78755490	78756037	2.24765	2.42725	2.81018	2.11702	1.85394	1.69365	2.49503	1.88821	0.606821	0.0469847	0.1	0.515677	0.443785
CpG	Level 1	Comparison 8		CpG_G2R_MGC_BPA.vs.CpG_G2R_MGC_OIL	chr15	78755585	78756139	2.4906	2.25991	2.28061	2.04166	1.88581	1.62954	2.34371	1.85234	0.49137	0.0340125	0.1	0.799946	0.644269
CpG	Level 1	Comparison 3		CpG_G1R_MGC_OIL.vs.CpG_G1R_MGC_VZ	chr15	79116816	79117370	1.9745	2.21432	2.10575	1.74154	1.87793	1.63138	2.09819	1.75028	0.347908	0.0249712	0.1	0.690741	0.584013												-	79116157	79117157	Pla2g6	NM_016915
CpG	Level 1	Comparison 5		CpG_G1R_MGC_OIL.vs.CpG_G1R_MGC_DEHP	chr15	79116816	79117370	1.9745	2.21432	2.10575	1.78489	1.72361	1.68031	2.09819	1.7296	0.368589	0.0203674	0.1	0.686895	0.591429												-	79116157	79117157	Pla2g6	NM_016915
CpG	Level 1	Comparison 16		CpG_G2R_SPERM_VZ.vs.CpG_G2R_SPERM_OIL	chr15	79363126	79364198	2.15619	2.18707		1.92132	1.87187		2.17163	1.8966	0.275035	0.0189047	0.333333	0.856764	0.748087		-	79362847	79363847	Ddx17	NM_152806	-	79358625	79376671	Ddx17	NM_199080//NM_001040187
CpG	Level 1	Comparison 3		CpG_G1R_MGC_OIL.vs.CpG_G1R_MGC_VZ	chr15	79575124	79575894	2.16468	2.10554	2.05188	1.95183	1.88588	1.89496	2.10737	1.91089	0.196476	0.0108452	0.1	0.663683	0.584013
CpG	Level 1	Comparison 4		CpG_G1R_MGC_VZ.vs.CpG_G1R_MGC_OIL	chr15	79575224	79575894	2.01678	1.89561	1.94624	2.16691	2.13696	2.07513	1.95288	2.12633	-0.173454	0.0195823	0.1	0.891767	0.797095
CpG	Level 1	Comparison 8		CpG_G2R_MGC_BPA.vs.CpG_G2R_MGC_OIL	chr15	80061593	80062041	2.61536	2.50142	2.51249	2.22072	2.34099	2.40221	2.54309	2.3213	0.221787	0.0321055	0.1	0.799946	0.644269
CpG	Level 1	Comparison 7		CpG_G2R_MGC_OIL.vs.CpG_G2R_MGC_BPA	chr15	80453054	80453698	2.87961	2.79364	3.0102	2.64558	2.57546	2.53118	2.89448	2.58407	0.310409	0.0217513	0.1	0.868922	0.756354
CpG	Level 1	Comparison 16		CpG_G2R_SPERM_VZ.vs.CpG_G2R_SPERM_OIL	chr15	80935534	80936272	1.63739	1.64142		1.91593	1.90318		1.6394	1.90956	-0.270152	0.00794808	0.333333	0.856764	0.748087		-	80934949	80935949	Mkl1	NM_153049	-	80843210	81020687	Mkl1	NM_001082536
CpG	Level 1	Comparison 11		CpG_G2R_MGC_OIL.vs.CpG_G2R_MGC_DEHP	chr15	80937718	80938088	3.18973	3.15425	2.84003	2.46083	2.66161	2.38905	3.06134	2.50383	0.557506	0.0184436	0.1	0.681423	0.577637							-	80843210	81020687	Mkl1	NM_001082536
CpG	Level 1	Comparison 12		CpG_G2R_MGC_DEHP.vs.CpG_G2R_MGC_OIL	chr15	80937718	80938088	2.46083	2.66161	2.38905	3.18973	3.15425	2.84003	2.50383	3.06134	-0.557506	0.0184436	0.1	0.501451	0.43652							-	80843210	81020687	Mkl1	NM_001082536
CpG	Level 1	Comparison 8		CpG_G2R_MGC_BPA.vs.CpG_G2R_MGC_OIL	chr15	81700482	81701117	2.19415	2.27421	2.25284	1.78162	1.86687	1.97433	2.2404	1.87427	0.366126	0.0120977	0.1	0.799946	0.644269							-	81695445	81701822	Phf5a	NM_026737
Imprinting	Level 1	Comparison 32		Imprinting_G2R_SPERM_VZ.vs.Imprinting_G2R_SPERM_OIL	chr15	81916212	81917035	2.01593	1.97027		1.61452	1.69242		1.9931	1.65347	0.339634	0.0301796	0.333333	0.710252	0.634368							+	81901046	81956744	Mei1	NM_028897
Imprinting	Level 1	Comparison 31		Imprinting_G2R_SPERM_OIL.vs.Imprinting_G2R_SPERM_VZ	chr15	81916412	81916931	1.79438	1.71649		2.16387	2.1296		1.75543	2.14673	-0.391303	0.0336436	0.333333	0.706299	0.642413							+	81901046	81956744	Mei1	NM_028897
Imprinting	Level 1	Comparison 19		Imprinting_G1R_MGC_OIL.vs.Imprinting_G1R_MGC_VZ	chr15	81931455	81931879	1.67917	1.57812	1.64889	1.31251	1.40193	1.52099	1.63539	1.41181	0.223584	0.0467902	0.1	0.49722	0.422624							+	81901046	81956744	Mei1	NM_028897
CpG	Level 1	Comparison 12		CpG_G2R_MGC_DEHP.vs.CpG_G2R_MGC_OIL	chr15	82206808	82207656	2.72322	2.56471	2.71027	2.35731	2.24249	2.13094	2.66607	2.24358	0.422485	0.00814566	0.1	0.501451	0.43652							-	82201456	82210190	Cyp2d22	NM_001163472//NM_019823
CpG	Level 1	Comparison 11		CpG_G2R_MGC_OIL.vs.CpG_G2R_MGC_DEHP	chr15	82206893	82207357	2.69014	2.80042	2.49206	2.94249	2.99942	3.09097	2.66087	3.01096	-0.350092	0.0422621	0.1	0.681423	0.577637							-	82201456	82210190	Cyp2d22	NM_001163472//NM_019823
CpG	Level 1	Comparison 4		CpG_G1R_MGC_VZ.vs.CpG_G1R_MGC_OIL	chr15	83955335	83955686	2.0938	2.13973	2.24	1.76836	1.96296	1.8506	2.15784	1.86064	0.297201	0.0159077	0.1	0.891767	0.797095
CpG	Level 1	Comparison 8		CpG_G2R_MGC_BPA.vs.CpG_G2R_MGC_OIL	chr15	85654119	85655077	2.37501	2.36819	2.29039	1.68031	1.89688	1.9812	2.34453	1.85279	0.49174	0.0238022	0.1	0.799946	0.644269
CpG	Level 1	Comparison 8		CpG_G2R_MGC_BPA.vs.CpG_G2R_MGC_OIL	chr15	88430022	88430391	2.16819	2.30058	2.12289	2.44904	2.35674	2.53633	2.19722	2.44737	-0.250152	0.0282406	0.1	0.799946	0.644269
CpG	Level 1	Comparison 12		CpG_G2R_MGC_DEHP.vs.CpG_G2R_MGC_OIL	chr15	88787136	88787795	2.64105	2.78007	3.05905	2.3942	2.51986	2.19317	2.82673	2.36908	0.457649	0.0455045	0.1	0.508426	0.43652							-	88786813	88808483	Mlc1	NM_133241
CpG	Level 1	Comparison 10		CpG_G2R_MGC_VZ.vs.CpG_G2R_MGC_OIL	chr15	88961209	88961764	2.81567	2.90089	2.99509	2.71121	2.43815	2.58825	2.90388	2.5792	0.32468	0.0332017	0.1	0.515677	0.443785												-	88960513	88961513	Mapk12	NM_013871
CpG	Level 1	Comparison 5		CpG_G1R_MGC_OIL.vs.CpG_G1R_MGC_DEHP	chr15	93330915	93331579	2.41758	2.36412	2.38962	2.31627	2.24593	2.28956	2.39044	2.28392	0.106521	0.0165779	0.1	0.686895	0.591429							-	93330044	93425822	Prickle1	NM_001033217
CpG	Level 1	Comparison 6		CpG_G1R_MGC_DEHP.vs.CpG_G1R_MGC_OIL	chr15	93330915	93331579	2.31627	2.24593	2.28956	2.41758	2.36412	2.38962	2.28392	2.39044	-0.106521	0.0165779	0.1	0.73552	0.608307							-	93330044	93425822	Prickle1	NM_001033217
Imprinting	Level 1	Comparison 26		Imprinting_G2R_MGC_VZ.vs.Imprinting_G2R_MGC_OIL	chr15	95724791	95725520	2.17313	2.00054	2.02599	1.59977	1.82767	1.68172	2.06655	1.70306	0.363498	0.0145036	0.1	0.312813	0.303676							+	95621773	95804682	Ano6	NM_175344
Imprinting	Level 1	Comparison 18		Imprinting_G1R_MGC_BPA.vs.Imprinting_G1R_MGC_OIL	chr15	95743226	95743845	1.96158	1.99013	1.87853	1.66922	1.66796	1.74542	1.94341	1.6942	0.249212	0.00503104	0.1	0.905368	0.773684							+	95621773	95804682	Ano6	NM_175344
Imprinting	Level 1	Comparison 22		Imprinting_G1R_MGC_DEHP.vs.Imprinting_G1R_MGC_OIL	chr15	95743226	95743765	1.95725	1.85574	2.00646	1.67028	1.64413	1.73782	1.93982	1.68408	0.25574	0.0125108	0.1	0.67793	0.58625							+	95621773	95804682	Ano6	NM_175344
Imprinting	Level 1	Comparison 17		Imprinting_G1R_MGC_OIL.vs.Imprinting_G1R_MGC_BPA	chr15	95743316	95743845	1.6658	1.68941	1.71301	1.97643	1.92863	1.862	1.68941	1.92235	-0.232942	0.0106533	0.1	0.82661	0.697015							+	95621773	95804682	Ano6	NM_175344
Imprinting	Level 1	Comparison 21		Imprinting_G1R_MGC_OIL.vs.Imprinting_G1R_MGC_DEHP	chr15	95743316	95743845	1.6658	1.68941	1.71301	1.92329	1.87696	1.87413	1.68941	1.89146	-0.202051	0.000728176	0.1	0.340058	0.436449							+	95621773	95804682	Ano6	NM_175344
Imprinting	Level 1	Comparison 28		Imprinting_G2R_MGC_DEHP.vs.Imprinting_G2R_MGC_OIL	chr15	95743506	95744495	2.10491	2.02651	1.83524	1.61954	1.61356	1.80256	1.98889	1.67856	0.310332	0.0406619	0.1	0.379225	0.320147							+	95621773	95804682	Ano6	NM_175344
Imprinting	Level 1	Comparison 31		Imprinting_G2R_SPERM_OIL.vs.Imprinting_G2R_SPERM_VZ	chr15	95765494	95766089	1.92864	1.95448		1.56958	1.62076		1.94156	1.59517	0.346389	0.0186502	0.333333	0.706299	0.642413							+	95621773	95804682	Ano6	NM_175344
Imprinting	Level 1	Comparison 26		Imprinting_G2R_MGC_VZ.vs.Imprinting_G2R_MGC_OIL	chr15	95798238	95798642	2.02317	2.11595	2.38897	1.72065	1.55743	1.67128	2.17603	1.64979	0.526241	0.0262654	0.1	0.312813	0.303676							+	95621773	95804682	Ano6	NM_175344
Imprinting	Level 1	Comparison 29		Imprinting_G1R_SPERM_OIL.vs.Imprinting_G1R_SPERM_VZ	chr15	95805701	95806116	1.74238	1.70482		1.97279	1.91265		1.7236	1.94272	-0.219121	0.0378696	0.333333	0.915565	0.818733
Imprinting	Level 1	Comparison 30		Imprinting_G1R_SPERM_VZ.vs.Imprinting_G1R_SPERM_OIL	chr15	95805701	95806116	1.97279	1.91265		1.74238	1.70482		1.94272	1.7236	0.219121	0.0378696	0.333333	0.964581	0.906987
Imprinting	Level 1	Comparison 28		Imprinting_G2R_MGC_DEHP.vs.Imprinting_G2R_MGC_OIL	chr15	95870711	95871249	2.40544	2.55197	2.26552	2.08516	1.87192	2.18479	2.40765	2.04729	0.360358	0.0443928	0.1	0.379225	0.320147
Imprinting	Level 1	Comparison 32		Imprinting_G2R_SPERM_VZ.vs.Imprinting_G2R_SPERM_OIL	chr15	95898944	95899363	1.91994	1.93861		1.5283	1.51342		1.92928	1.52086	0.408415	0.00112206	0.333333	0.616861	0.634368
Imprinting	Level 1	Comparison 17		Imprinting_G1R_MGC_OIL.vs.Imprinting_G1R_MGC_BPA	chr15	95936828	95937257	1.89083	1.9325	1.76185	1.64435	1.61727	1.69724	1.86173	1.65295	0.208778	0.0385497	0.1	0.82661	0.697015
Imprinting	Level 1	Comparison 23		Imprinting_G2R_MGC_OIL.vs.Imprinting_G2R_MGC_BPA	chr15	96178596	96178957	2.26666	2.37927	2.29489	1.5585	1.80559	1.89764	2.31361	1.75391	0.559693	0.022197	0.1	0.609321	0.567089							+	96118452	96235394	Arid2	NM_175251
Imprinting	Level 1	Comparison 25		Imprinting_G2R_MGC_OIL.vs.Imprinting_G2R_MGC_VZ	chr15	96178596	96178957	2.26666	2.37927	2.29489	2.08442	2.15805	2.12565	2.31361	2.12271	0.190897	0.0133208	0.1	0.435456	0.56							+	96118452	96235394	Arid2	NM_175251
Imprinting	Level 1	Comparison 26		Imprinting_G2R_MGC_VZ.vs.Imprinting_G2R_MGC_OIL	chr15	96178596	96178957	2.08442	2.15805	2.12565	2.26666	2.37927	2.29489	2.12271	2.31361	-0.190897	0.0133208	0.1	0.312813	0.303676							+	96118452	96235394	Arid2	NM_175251
Imprinting	Level 1	Comparison 17		Imprinting_G1R_MGC_OIL.vs.Imprinting_G1R_MGC_BPA	chr15	96187050	96187680	2.33736	2.1732	2.11198	1.78924	1.82823	2.06409	2.20751	1.89386	0.313659	0.0483173	0.1	0.82661	0.697015							+	96118452	96235394	Arid2	NM_175251
Imprinting	Level 1	Comparison 19		Imprinting_G1R_MGC_OIL.vs.Imprinting_G1R_MGC_VZ	chr15	96191938	96192342	2.56294	2.47844	2.75599	2.293	2.23618	2.12623	2.59913	2.21847	0.380656	0.0242609	0.1	0.49722	0.422624							+	96118452	96235394	Arid2	NM_175251
Imprinting	Level 1	Comparison 21		Imprinting_G1R_MGC_OIL.vs.Imprinting_G1R_MGC_DEHP	chr15	96196590	96196995	1.93594	2.1935	2.06361	2.39864	2.48487	2.27106	2.06435	2.38486	-0.320507	0.0311168	0.1	0.500445	0.436449							+	96118452	96235394	Arid2	NM_175251
Imprinting	Level 1	Comparison 22		Imprinting_G1R_MGC_DEHP.vs.Imprinting_G1R_MGC_OIL	chr15	96196590	96197121	2.31467	2.34855	2.186	1.81426	2.12001	1.87888	2.28307	1.93772	0.345353	0.0454673	0.1	0.67793	0.58625							+	96118452	96235394	Arid2	NM_175251
Imprinting	Level 1	Comparison 23		Imprinting_G2R_MGC_OIL.vs.Imprinting_G2R_MGC_BPA	chr15	96197889	96198526	2.46973	2.26029	2.25783	1.96135	1.92424	1.77287	2.32928	1.88615	0.443131	0.00898494	0.1	0.586037	0.567089							+	96118452	96235394	Arid2	NM_175251
Imprinting	Level 1	Comparison 32		Imprinting_G2R_SPERM_VZ.vs.Imprinting_G2R_SPERM_OIL	chr15	96202639	96203348	1.78741	1.76985		2.10826	2.0629		1.77863	2.08558	-0.306948	0.0259818	0.333333	0.710252	0.634368							+	96118452	96235394	Arid2	NM_175251
Imprinting	Level 1	Comparison 20		Imprinting_G1R_MGC_VZ.vs.Imprinting_G1R_MGC_OIL	chr15	96204737	96205157	1.75351	1.93195	1.91084	1.56775	1.47595	1.70182	1.86543	1.58184	0.283591	0.0315036	0.1	0.764117	0.684874							+	96118452	96235394	Arid2	NM_175251
Imprinting	Level 1	Comparison 22		Imprinting_G1R_MGC_DEHP.vs.Imprinting_G1R_MGC_OIL	chr15	96204737	96205087	2.12299	2.26049	1.91288	1.55066	1.48877	1.72887	2.09879	1.58944	0.509353	0.018166	0.1	0.67793	0.58625							+	96118452	96235394	Arid2	NM_175251
Imprinting	Level 1	Comparison 26		Imprinting_G2R_MGC_VZ.vs.Imprinting_G2R_MGC_OIL	chr15	96209955	96210575	1.92234	1.87931	2.1347	1.52195	1.5581	1.75311	1.97878	1.61105	0.367732	0.0265155	0.1	0.312813	0.303676							+	96118452	96235394	Arid2	NM_175251
Imprinting	Level 1	Comparison 17		Imprinting_G1R_MGC_OIL.vs.Imprinting_G1R_MGC_BPA	chr15	96210031	96210765	1.98753	2.01835	2.03346	1.68298	1.85618	1.64227	2.01311	1.72714	0.285969	0.0438227	0.1	0.82661	0.697015							+	96118452	96235394	Arid2	NM_175251
Imprinting	Level 1	Comparison 31		Imprinting_G2R_SPERM_OIL.vs.Imprinting_G2R_SPERM_VZ	chr15	96228512	96229028	1.9366	1.96604		1.53976	1.56415		1.95132	1.55196	0.399365	0.00268098	0.333333	0.706299	0.642413							+	96118452	96235394	Arid2	NM_175251
Imprinting	Level 1	Comparison 32		Imprinting_G2R_SPERM_VZ.vs.Imprinting_G2R_SPERM_OIL	chr15	96228512	96228972	1.60355	1.6221		1.91343	1.95655		1.61283	1.93499	-0.322158	0.0201622	0.333333	0.710252	0.634368							+	96118452	96235394	Arid2	NM_175251
Imprinting	Level 1	Comparison 21		Imprinting_G1R_MGC_OIL.vs.Imprinting_G1R_MGC_DEHP	chr15	96228607	96229028	2.08143	1.94335	2.04824	1.74007	1.79312	1.77258	2.02434	1.76859	0.255748	0.0161417	0.1	0.500445	0.436449							+	96118452	96235394	Arid2	NM_175251
Imprinting	Level 1	Comparison 17		Imprinting_G1R_MGC_OIL.vs.Imprinting_G1R_MGC_BPA	chr15	96277358	96277785	1.81214	1.92225	1.83539	1.69445	1.55995	1.70223	1.85659	1.65221	0.204387	0.0269801	0.1	0.82661	0.697015							-	96242628	96290774	Srsf2ip	NM_028148
Imprinting	Level 1	Comparison 19		Imprinting_G1R_MGC_OIL.vs.Imprinting_G1R_MGC_VZ	chr15	96277358	96277785	1.81214	1.92225	1.83539	1.43642	1.53989	1.44219	1.85659	1.47283	0.383764	0.00126833	0.1	0.291064	0.422624							-	96242628	96290774	Srsf2ip	NM_028148
Imprinting	Level 1	Comparison 30		Imprinting_G1R_SPERM_VZ.vs.Imprinting_G1R_SPERM_OIL	chr15	96301032	96301921	1.68355	1.70612		1.43308	1.48218		1.69484	1.45763	0.237209	0.0338769	0.333333	0.964581	0.906987
Imprinting	Level 1	Comparison 26		Imprinting_G2R_MGC_VZ.vs.Imprinting_G2R_MGC_OIL	chr15	96378368	96378735	1.63402	1.78578	1.91648	1.28699	1.50099	1.50877	1.77876	1.43225	0.34651	0.0344601	0.1	0.312813	0.303676
Imprinting	Level 1	Comparison 27		Imprinting_G2R_MGC_OIL.vs.Imprinting_G2R_MGC_DEHP	chr15	96410515	96411057	1.656	1.95388	1.68209	1.21106	1.42769	1.34403	1.76399	1.3276	0.436393	0.0243331	0.1	0.664575	0.597333							-	96402348	96472274	Slc38a1	NM_001166456//NM_134086//NM_001166458
Imprinting	Level 1	Comparison 26		Imprinting_G2R_MGC_VZ.vs.Imprinting_G2R_MGC_OIL	chr15	96430206	96431165	2.13818	2.07219	2.20537	2.00401	1.83683	1.98289	2.13858	1.94124	0.197335	0.0434497	0.1	0.312813	0.303676							-	96402348	96472274	Slc38a1	NM_001166456//NM_134086//NM_001166458
Imprinting	Level 1	Comparison 28		Imprinting_G2R_MGC_DEHP.vs.Imprinting_G2R_MGC_OIL	chr15	96431821	96433219	2.18983	2.21394	2.20761	1.99375	1.8109	1.92208	2.20379	1.90891	0.294884	0.029142	0.1	0.379225	0.320147							-	96402348	96472274	Slc38a1	NM_001166456//NM_134086//NM_001166458
Imprinting	Level 1	Comparison 26		Imprinting_G2R_MGC_VZ.vs.Imprinting_G2R_MGC_OIL	chr15	96438763	96439602	1.89201	1.95724	1.9315	1.75356	1.75502	1.81794	1.92691	1.77551	0.151409	0.00622202	0.1	0.312813	0.303676							-	96402348	96472274	Slc38a1	NM_001166456//NM_134086//NM_001166458
CpG	Level 1	Comparison 1		CpG_G1R_MGC_OIL.vs.CpG_G1R_MGC_BPA	chr15	96455787	96456236	2.07945	2.1367	2.22085	2.02632	1.96514	1.9244	2.14566	1.97196	0.173707	0.0307908	0.1	0.801715	0.677455							-	96402348	96472274	Slc38a1	NM_001166456//NM_134086//NM_001166458
CpG	Level 1	Comparison 2		CpG_G1R_MGC_BPA.vs.CpG_G1R_MGC_OIL	chr15	96456767	96457117	2.34202	2.34183	2.56763	2.17302	1.99364	1.93355	2.41716	2.03341	0.383751	0.021153	0.1	0.973293	0.863981							-	96402348	96472274	Slc38a1	NM_001166456//NM_134086//NM_001166458
Imprinting	Level 1	Comparison 19		Imprinting_G1R_MGC_OIL.vs.Imprinting_G1R_MGC_VZ	chr15	96488793	96489222	1.95906	2.08811	1.99117	1.8697	1.73291	1.8686	2.01278	1.82373	0.189047	0.0351713	0.1	0.49722	0.422624
Imprinting	Level 1	Comparison 22		Imprinting_G1R_MGC_DEHP.vs.Imprinting_G1R_MGC_OIL	chr15	96518916	96519359	2.07372	2.28584	2.18307	1.92152	1.71977	1.92746	2.18088	1.85625	0.324626	0.0244858	0.1	0.67793	0.58625							-	96518322	96529629	Slc38a2	NM_175121
Imprinting	Level 1	Comparison 24		Imprinting_G2R_MGC_BPA.vs.Imprinting_G2R_MGC_OIL	chr15	96521424	96522120	2.02332	2.31456	1.99852	1.53962	1.59231	1.47644	2.11214	1.53613	0.576009	0.0210345	0.1	0.555144	0.471429							-	96518322	96529629	Slc38a2	NM_175121
Imprinting	Level 1	Comparison 26		Imprinting_G2R_MGC_VZ.vs.Imprinting_G2R_MGC_OIL	chr15	96521694	96522323	2.21221	1.98182	2.4663	1.61832	1.69161	1.53684	2.22011	1.61559	0.604519	0.0392961	0.1	0.312813	0.303676							-	96518322	96529629	Slc38a2	NM_175121
Imprinting	Level 1	Comparison 28		Imprinting_G2R_MGC_DEHP.vs.Imprinting_G2R_MGC_OIL	chr15	96521694	96522415	2.05133	2.23913	2.18359	1.7213	1.74604	1.52226	2.15802	1.6632	0.494815	0.00626412	0.1	0.379225	0.320147							-	96518322	96529629	Slc38a2	NM_175121
Imprinting	Level 1	Comparison 28		Imprinting_G2R_MGC_DEHP.vs.Imprinting_G2R_MGC_OIL	chr15	96523099	96524025	2.19988	2.15117	1.95235	1.68741	1.75522	1.61651	2.10113	1.68638	0.414754	0.0163186	0.1	0.379225	0.320147							-	96518322	96529629	Slc38a2	NM_175121
Imprinting	Level 1	Comparison 26		Imprinting_G2R_MGC_VZ.vs.Imprinting_G2R_MGC_OIL	chr15	96523394	96523746	2.27499	1.90257	2.32166	1.59494	1.52893	1.71691	2.16641	1.61359	0.552816	0.0379502	0.1	0.312813	0.303676							-	96518322	96529629	Slc38a2	NM_175121
Imprinting	Level 1	Comparison 26		Imprinting_G2R_MGC_VZ.vs.Imprinting_G2R_MGC_OIL	chr15	96524179	96524702	1.97002	2.06918	2.21681	1.89018	1.51979	1.64545	2.08533	1.68514	0.400195	0.0450654	0.1	0.312813	0.303676							-	96518322	96529629	Slc38a2	NM_175121
Imprinting	Level 1	Comparison 19		Imprinting_G1R_MGC_OIL.vs.Imprinting_G1R_MGC_VZ	chr15	96525029	96525637	2.38901	2.36971	2.33514	2.22075	2.08275	2.00336	2.36462	2.10229	0.262331	0.0468464	0.1	0.49722	0.422624							-	96518322	96529629	Slc38a2	NM_175121
Imprinting	Level 1	Comparison 20		Imprinting_G1R_MGC_VZ.vs.Imprinting_G1R_MGC_OIL	chr15	96525029	96525637	2.22075	2.08275	2.00336	2.38901	2.36971	2.33514	2.10229	2.36462	-0.262331	0.0468464	0.1	0.764117	0.684874							-	96518322	96529629	Slc38a2	NM_175121
Imprinting	Level 1	Comparison 32		Imprinting_G2R_SPERM_VZ.vs.Imprinting_G2R_SPERM_OIL	chr15	96525588	96526382	1.7978	1.80073		1.54702	1.58184		1.79926	1.56443	0.234834	0.0456955	0.333333	0.710252	0.634368							-	96518322	96529629	Slc38a2	NM_175121
Imprinting	Level 1	Comparison 29		Imprinting_G1R_SPERM_OIL.vs.Imprinting_G1R_SPERM_VZ	chr15	96577777	96578394	1.99795	2.10268		1.57954	1.47489		2.05032	1.52722	0.5231	0.0194439	0.333333	0.915565	0.818733
Imprinting	Level 1	Comparison 23		Imprinting_G2R_MGC_OIL.vs.Imprinting_G2R_MGC_BPA	chr15	96587662	96588181	1.93885	1.9499	2.00928	1.80796	1.70711	1.81624	1.96601	1.7771	0.188905	0.0154049	0.1	0.586037	0.567089
Imprinting	Level 1	Comparison 31		Imprinting_G2R_SPERM_OIL.vs.Imprinting_G2R_SPERM_VZ	chr15	96600081	96600790	1.91289	1.88767		1.44054	1.47627		1.90028	1.4584	0.441875	0.00395424	0.333333	0.706299	0.642413
Imprinting	Level 1	Comparison 31		Imprinting_G2R_SPERM_OIL.vs.Imprinting_G2R_SPERM_VZ	chr15	96626664	96627284	1.9721	1.948		1.58903	1.57665		1.96005	1.58284	0.377207	0.0052302	0.333333	0.706299	0.642413
Imprinting	Level 1	Comparison 19		Imprinting_G1R_MGC_OIL.vs.Imprinting_G1R_MGC_VZ	chr15	96626759	96627171	1.88826	1.74874	1.84221	1.69572	1.64014	1.62344	1.8264	1.6531	0.173305	0.0327192	0.1	0.49722	0.422624
Imprinting	Level 1	Comparison 21		Imprinting_G1R_MGC_OIL.vs.Imprinting_G1R_MGC_DEHP	chr15	96626759	96627171	1.88826	1.74874	1.84221	1.71519	1.60139	1.65833	1.8264	1.6583	0.168101	0.0352396	0.1	0.500445	0.436449
Imprinting	Level 1	Comparison 25		Imprinting_G2R_MGC_OIL.vs.Imprinting_G2R_MGC_VZ	chr15	96670110	96670534	1.85747	1.94245	2.00159	1.7489	1.55636	1.5918	1.93384	1.63235	0.301488	0.0175573	0.1	0.462687	0.56
Imprinting	Level 1	Comparison 19		Imprinting_G1R_MGC_OIL.vs.Imprinting_G1R_MGC_VZ	chr15	96674394	96675102	2.1958	2.10496	2.08153	2.35446	2.30525	2.26084	2.12743	2.30685	-0.179419	0.017195	0.1	0.49722	0.422624
Imprinting	Level 1	Comparison 20		Imprinting_G1R_MGC_VZ.vs.Imprinting_G1R_MGC_OIL	chr15	96674484	96675102	2.4761	2.41301	2.38021	2.2374	2.12293	2.1169	2.42311	2.15908	0.264034	0.00716733	0.1	0.679663	0.684874
Imprinting	Level 1	Comparison 30		Imprinting_G1R_SPERM_VZ.vs.Imprinting_G1R_SPERM_OIL	chr15	96682485	96682919	2.05094	2.02307		2.24431	2.19658		2.03701	2.22045	-0.183438	0.0369717	0.333333	0.964581	0.906987
Imprinting	Level 1	Comparison 31		Imprinting_G2R_SPERM_OIL.vs.Imprinting_G2R_SPERM_VZ	chr15	96704468	96706727	2.01569	2.12532		1.76066	1.6874		2.0705	1.72403	0.346475	0.0455076	0.333333	0.706299	0.642413
Imprinting	Level 1	Comparison 32		Imprinting_G2R_SPERM_VZ.vs.Imprinting_G2R_SPERM_OIL	chr15	96705273	96706727	1.9243	1.93411		2.19276	2.21953		1.92921	2.20614	-0.276934	0.0160897	0.333333	0.710252	0.634368
Imprinting	Level 1	Comparison 18		Imprinting_G1R_MGC_BPA.vs.Imprinting_G1R_MGC_OIL	chr15	96799155	96799581	2.47397	2.39874	2.29641	2.10584	2.17874	1.94178	2.38971	2.07545	0.314254	0.0259866	0.1	0.905368	0.773684
Imprinting	Level 1	Comparison 26		Imprinting_G2R_MGC_VZ.vs.Imprinting_G2R_MGC_OIL	chr15	96838760	96839185	1.85457	2.10858	2.04596	1.44967	1.58616	1.41237	2.00303	1.48273	0.520301	0.00702526	0.1	0.312813	0.303676							-	96825753	96885887	Slc38a4	NM_027052
Imprinting	Level 1	Comparison 21		Imprinting_G1R_MGC_OIL.vs.Imprinting_G1R_MGC_DEHP	chr15	96843837	96844195	2.02786	1.87744	1.93682	1.60945	1.76362	1.57879	1.94737	1.65062	0.296756	0.0167043	0.1	0.500445	0.436449							-	96825753	96885887	Slc38a4	NM_027052
Imprinting	Level 1	Comparison 26		Imprinting_G2R_MGC_VZ.vs.Imprinting_G2R_MGC_OIL	chr15	96846202	96847294	1.98962	2.00975	2.1901	1.46826	1.5756	1.40233	2.06316	1.48206	0.581094	0.00245688	0.1	0.312813	0.303676							-	96825753	96885887	Slc38a4	NM_027052
Imprinting	Level 1	Comparison 28		Imprinting_G2R_MGC_DEHP.vs.Imprinting_G2R_MGC_OIL	chr15	96846202	96846920	1.8557	1.87418	1.91134	1.53074	1.73097	1.55304	1.88041	1.60492	0.275489	0.0417016	0.1	0.379225	0.320147							-	96825753	96885887	Slc38a4	NM_027052
Imprinting	Level 1	Comparison 28		Imprinting_G2R_MGC_DEHP.vs.Imprinting_G2R_MGC_OIL	chr15	96847740	96848191	2.14088	2.14459	2.07492	1.94892	1.78384	1.87593	2.12013	1.86956	0.250568	0.0198827	0.1	0.379225	0.320147							-	96825753	96885887	Slc38a4	NM_027052
Imprinting	Level 1	Comparison 19		Imprinting_G1R_MGC_OIL.vs.Imprinting_G1R_MGC_VZ	chr15	96874019	96874828	2.28243	2.25988	2.42134	2.17753	2.08562	2.03524	2.32122	2.09946	0.221754	0.0291279	0.1	0.49722	0.422624							-	96825753	96885887	Slc38a4	NM_027052
Imprinting	Level 1	Comparison 24		Imprinting_G2R_MGC_BPA.vs.Imprinting_G2R_MGC_OIL	chr15	96935969	96936398	2.15766	2.21933	2.23418	1.89114	1.92129	1.62026	2.20372	1.81089	0.392829	0.0476209	0.1	0.555144	0.471429
Imprinting	Level 1	Comparison 30		Imprinting_G1R_SPERM_VZ.vs.Imprinting_G1R_SPERM_OIL	chr15	96982476	96982902	2.11672	2.12423		1.74921	1.73832		2.12047	1.74376	0.376708	0.000664165	0.333333	0.964581	0.906987
Imprinting	Level 1	Comparison 31		Imprinting_G2R_SPERM_OIL.vs.Imprinting_G2R_SPERM_VZ	chr15	96999651	97000089	2.13458	2.15392		1.75276	1.79789		2.14425	1.77533	0.368924	0.0179461	0.333333	0.706299	0.642413
Imprinting	Level 1	Comparison 29		Imprinting_G1R_SPERM_OIL.vs.Imprinting_G1R_SPERM_VZ	chr15	97018816	97020100	1.92654	1.93377		1.81942	1.82262		1.93015	1.82102	0.10913	0.00742256	0.333333	0.915565	0.818733
Imprinting	Level 1	Comparison 32		Imprinting_G2R_SPERM_VZ.vs.Imprinting_G2R_SPERM_OIL	chr15	97051727	97052416	1.7585	1.81396		1.45682	1.4325		1.78623	1.44466	0.341567	0.0255981	0.333333	0.710252	0.634368
Imprinting	Level 1	Comparison 31		Imprinting_G2R_SPERM_OIL.vs.Imprinting_G2R_SPERM_VZ	chr15	97069416	97069937	1.91191	1.8223		1.25004	1.11341		1.8671	1.18173	0.685379	0.0212236	0.333333	0.706299	0.642413
Imprinting	Level 1	Comparison 21		Imprinting_G1R_MGC_OIL.vs.Imprinting_G1R_MGC_DEHP	chr15	97074679	97075092	1.9902	2.07266	2.05998	1.92947	1.87945	1.95969	2.04095	1.92287	0.118074	0.0275771	0.1	0.500445	0.436449												-	97074004	97075004	Amigo2	NM_178114//NM_001164602//NM_001164563
Imprinting	Level 1	Comparison 29		Imprinting_G1R_SPERM_OIL.vs.Imprinting_G1R_SPERM_VZ	chr15	97109670	97110681	1.91331	1.84933		1.60165	1.66004		1.88132	1.63084	0.250477	0.0291716	0.333333	0.915565	0.818733							+	97078037	97215622	Fam113b	NM_172293
Imprinting	Level 1	Comparison 18		Imprinting_G1R_MGC_BPA.vs.Imprinting_G1R_MGC_OIL	chr15	97111467	97112281	2.04602	1.94796	1.85306	1.66102	1.64301	1.79986	1.94901	1.7013	0.247717	0.0299068	0.1	0.905368	0.773684							+	97078037	97215622	Fam113b	NM_172293
Imprinting	Level 1	Comparison 19		Imprinting_G1R_MGC_OIL.vs.Imprinting_G1R_MGC_VZ	chr15	97117191	97117612	1.82792	2.05375	1.89939	1.65753	1.46587	1.70598	1.92702	1.60979	0.317229	0.0332569	0.1	0.49722	0.422624							+	97078037	97215622	Fam113b	NM_172293
Imprinting	Level 1	Comparison 20		Imprinting_G1R_MGC_VZ.vs.Imprinting_G1R_MGC_OIL	chr15	97117191	97117612	1.65753	1.46587	1.70598	1.82792	2.05375	1.89939	1.60979	1.92702	-0.317229	0.0332569	0.1	0.764117	0.684874							+	97078037	97215622	Fam113b	NM_172293
Imprinting	Level 1	Comparison 20		Imprinting_G1R_MGC_VZ.vs.Imprinting_G1R_MGC_OIL	chr15	97142473	97142916	2.20125	2.2224	2.08384	1.75007	1.67577	1.81502	2.16917	1.74696	0.42221	0.00204837	0.1	0.486313	0.684874							+	97078037	97215622	Fam113b	NM_172293
Imprinting	Level 1	Comparison 28		Imprinting_G2R_MGC_DEHP.vs.Imprinting_G2R_MGC_OIL	chr15	97147928	97148344	2.00927	2.12003	2.0351	1.8284	1.51063	1.73288	2.0548	1.69063	0.364169	0.0479894	0.1	0.379225	0.320147							+	97078037	97215622	Fam113b	NM_172293
Imprinting	Level 1	Comparison 19		Imprinting_G1R_MGC_OIL.vs.Imprinting_G1R_MGC_VZ	chr15	97148578	97150144	1.92175	1.89741	2.00861	1.8688	1.79854	1.76217	1.94259	1.80983	0.132756	0.0451224	0.1	0.49722	0.422624							+	97078037	97215622	Fam113b	NM_172293
Imprinting	Level 1	Comparison 26		Imprinting_G2R_MGC_VZ.vs.Imprinting_G2R_MGC_OIL	chr15	97149133	97150054	2.12952	2.13595	2.2788	1.84269	1.41669	1.61554	2.18142	1.62497	0.55645	0.0321228	0.1	0.312813	0.303676							+	97078037	97215622	Fam113b	NM_172293
Imprinting	Level 1	Comparison 24		Imprinting_G2R_MGC_BPA.vs.Imprinting_G2R_MGC_OIL	chr15	97155293	97155910	2.19189	2.3267	2.12159	1.72275	1.87603	1.41659	2.21339	1.67179	0.541603	0.0402747	0.1	0.555144	0.471429							+	97078037	97215622	Fam113b	NM_172293
Imprinting	Level 1	Comparison 28		Imprinting_G2R_MGC_DEHP.vs.Imprinting_G2R_MGC_OIL	chr15	97210671	97211450	2.00508	2.14315	2.33636	1.77449	1.5702	1.87663	2.16153	1.74044	0.421092	0.0331762	0.1	0.379225	0.320147							+	97078037	97215622	Fam113b	NM_172293
Imprinting	Level 1	Comparison 26		Imprinting_G2R_MGC_VZ.vs.Imprinting_G2R_MGC_OIL	chr15	97210761	97211560	2.16379	2.15391	2.40284	1.66455	1.34816	1.76972	2.24018	1.59415	0.646032	0.0178851	0.1	0.312813	0.303676							+	97078037	97215622	Fam113b	NM_172293
Imprinting	Level 1	Comparison 29		Imprinting_G1R_SPERM_OIL.vs.Imprinting_G1R_SPERM_VZ	chr15	97237973	97238393	2.07439	2.08855		1.92439	1.94339		2.08147	1.93389	0.147582	0.00852165	0.333333	0.915565	0.818733
Imprinting	Level 1	Comparison 21		Imprinting_G1R_MGC_OIL.vs.Imprinting_G1R_MGC_DEHP	chr15	97298127	97298822	2.36035	2.33237	2.41599	2.21674	2.0102	2.02373	2.36957	2.08356	0.286013	0.0376118	0.1	0.500445	0.436449
Imprinting	Level 1	Comparison 22		Imprinting_G1R_MGC_DEHP.vs.Imprinting_G1R_MGC_OIL	chr15	97298127	97298822	2.21674	2.0102	2.02373	2.36035	2.33237	2.41599	2.08356	2.36957	-0.286013	0.0376118	0.1	0.67793	0.58625
Imprinting	Level 1	Comparison 22		Imprinting_G1R_MGC_DEHP.vs.Imprinting_G1R_MGC_OIL	chr15	97346810	97347445	2.17636	2.13603	2.02359	1.7703	1.71245	1.95981	2.112	1.81419	0.29781	0.0364819	0.1	0.67793	0.58625
Imprinting	Level 1	Comparison 31		Imprinting_G2R_SPERM_OIL.vs.Imprinting_G2R_SPERM_VZ	chr15	97361435	97361844	1.85609	1.83901		1.62495	1.6715		1.84755	1.64822	0.199322	0.0486444	0.333333	0.706299	0.642413
Imprinting	Level 1	Comparison 31		Imprinting_G2R_SPERM_OIL.vs.Imprinting_G2R_SPERM_VZ	chr15	97420655	97421090	1.76931	1.80465		1.20688	1.20519		1.78698	1.20603	0.580946	0.0190836	0.333333	0.706299	0.642413
Imprinting	Level 1	Comparison 31		Imprinting_G2R_SPERM_OIL.vs.Imprinting_G2R_SPERM_VZ	chr15	97436029	97436453	2.16711	2.00419		1.32824	1.53691		2.08565	1.43257	0.653078	0.0433697	0.333333	0.706299	0.642413
Imprinting	Level 1	Comparison 26		Imprinting_G2R_MGC_VZ.vs.Imprinting_G2R_MGC_OIL	chr15	97491065	97491604	2.11733	2.3044	2.26112	2.03573	1.76596	1.9217	2.22762	1.90779	0.319824	0.0339582	0.1	0.312813	0.303676
Imprinting	Level 1	Comparison 28		Imprinting_G2R_MGC_DEHP.vs.Imprinting_G2R_MGC_OIL	chr15	97518474	97518888	2.11988	2.0374	1.9325	1.81387	1.83144	1.77048	2.02993	1.80526	0.224664	0.0422913	0.1	0.379225	0.320147							-	97506035	97535753	Rpap3	NM_028003
Imprinting	Level 1	Comparison 26		Imprinting_G2R_MGC_VZ.vs.Imprinting_G2R_MGC_OIL	chr15	97521752	97522551	2.15723	2.11321	2.10253	1.98662	2.00504	2.05201	2.12432	2.01456	0.109768	0.0135258	0.1	0.312813	0.303676							-	97506035	97535753	Rpap3	NM_028003
Imprinting	Level 1	Comparison 20		Imprinting_G1R_MGC_VZ.vs.Imprinting_G1R_MGC_OIL	chr15	97541988	97542566	1.92757	1.88201	1.79526	1.69932	1.6248	1.69362	1.86828	1.67258	0.195699	0.0187799	0.1	0.755823	0.684874							-	97541949	97551081	Endou	NM_008902//NM_001168693
CpG	Level 1	Comparison 6		CpG_G1R_MGC_DEHP.vs.CpG_G1R_MGC_OIL	chr15	97551575	97552551	2.49683	2.44695	2.55104	2.32234	2.25209	2.30622	2.49827	2.29355	0.204725	0.00694635	0.1	0.73477	0.608307		-	97551081	97552081	Endou	NM_008902	-	97541949	97561336	Endou	NM_001168693
CpG	Level 1	Comparison 5		CpG_G1R_MGC_OIL.vs.CpG_G1R_MGC_DEHP	chr15	97551670	97552551	2.34711	2.26561	2.37164	2.44799	2.42813	2.54854	2.32812	2.47489	-0.146772	0.0416536	0.1	0.686895	0.591429							-	97541949	97561336	Endou	NM_001168693
Imprinting	Level 1	Comparison 17		Imprinting_G1R_MGC_OIL.vs.Imprinting_G1R_MGC_BPA	chr15	97626587	97627011	1.77935	1.78578	1.89361	1.65556	1.62609	1.67188	1.81958	1.65118	0.168403	0.0332671	0.1	0.82661	0.697015							-	97623611	97661602	Hdac7	NM_019572
Imprinting	Level 1	Comparison 18		Imprinting_G1R_MGC_BPA.vs.Imprinting_G1R_MGC_OIL	chr15	97652903	97653275	2.05398	2.11771	1.94855	1.71724	1.87661	1.78678	2.04008	1.79355	0.246534	0.0219318	0.1	0.905368	0.773684							-	97623611	97661602	Hdac7	NM_019572
Imprinting	Level 1	Comparison 28		Imprinting_G2R_MGC_DEHP.vs.Imprinting_G2R_MGC_OIL	chr15	97708357	97708871	2.15195	2.45628	2.5741	1.92006	2.07055	1.83273	2.39411	1.94111	0.452997	0.0485585	0.1	0.379225	0.320147							-	97685357	97738227	Vdr	NM_009504
Imprinting	Level 1	Comparison 32		Imprinting_G2R_SPERM_VZ.vs.Imprinting_G2R_SPERM_OIL	chr15	97731235	97732440	1.91076	2.00241		1.66916	1.6212		1.95658	1.64518	0.311403	0.0493048	0.333333	0.710252	0.634368							-	97685357	97738227	Vdr	NM_009504
Imprinting	Level 1	Comparison 31		Imprinting_G2R_SPERM_OIL.vs.Imprinting_G2R_SPERM_VZ	chr15	97759738	97760527	1.80505	1.86243		1.59389	1.56791		1.83374	1.5809	0.25284	0.0390789	0.333333	0.706299	0.642413
Imprinting	Level 1	Comparison 31		Imprinting_G2R_SPERM_OIL.vs.Imprinting_G2R_SPERM_VZ	chr15	97880504	97881303	1.9815	1.92587		1.49173	1.42644		1.95369	1.45909	0.4946	0.00812976	0.333333	0.706299	0.642413							-	97872159	97923336	Senp1	NM_144851
CpG	Level 1	Comparison 13		CpG_G1R_SPERM_OIL.vs.CpG_G1R_SPERM_VZ	chr15	97941762	97942241	2.00585	2.05202		1.91283	1.87002		2.02894	1.89142	0.137512	0.0491182	0.333333	0.984004	0.951062		+	97941990	97942990	Pfkm	NM_021514	+	97939401	97962378	Pfkm	NM_001163487//NM_001163488
CpG	Level 1	Comparison 14		CpG_G1R_SPERM_VZ.vs.CpG_G1R_SPERM_OIL	chr15	97941762	97942241	1.91283	1.87002		2.00585	2.05202		1.89142	2.02894	-0.137512	0.0491182	0.333333	0.984004	0.951062		+	97941990	97942990	Pfkm	NM_021514	+	97939401	97962378	Pfkm	NM_001163487//NM_001163488
Imprinting	Level 1	Comparison 29		Imprinting_G1R_SPERM_OIL.vs.Imprinting_G1R_SPERM_VZ	chr15	97950935	97951924	1.85335	1.86538		1.9446	1.94931		1.85936	1.94696	-0.0875948	0.0233195	0.333333	0.915565	0.818733							+	97942990	97962378	Pfkm	NM_021514//NM_001163487//NM_001163488
Imprinting	Level 1	Comparison 30		Imprinting_G1R_SPERM_VZ.vs.Imprinting_G1R_SPERM_OIL	chr15	97951045	97951924	1.99895	2.00953		1.87296	1.86292		2.00424	1.86794	0.136301	0.00288316	0.333333	0.964581	0.906987							+	97942990	97962378	Pfkm	NM_021514//NM_001163487//NM_001163488
Imprinting	Level 1	Comparison 28		Imprinting_G2R_MGC_DEHP.vs.Imprinting_G2R_MGC_OIL	chr15	97954330	97954777	2.17932	2.28015	2.31633	1.93144	1.84239	2.00075	2.2586	1.92486	0.333741	0.00578984	0.1	0.379225	0.320147							+	97942990	97962378	Pfkm	NM_021514//NM_001163487//NM_001163488
Imprinting	Level 1	Comparison 31		Imprinting_G2R_SPERM_OIL.vs.Imprinting_G2R_SPERM_VZ	chr15	97961524	97962148	1.64924	1.53769		0.9767	1.10616		1.59346	1.04143	0.552031	0.0244079	0.333333	0.706299	0.642413							+	97942990	97962378	Pfkm	NM_021514//NM_001163487//NM_001163488
Imprinting	Level 1	Comparison 18		Imprinting_G1R_MGC_BPA.vs.Imprinting_G1R_MGC_OIL	chr15	97961794	97962148	1.90452	2.10191	2.02873	1.57526	1.83649	1.73853	2.01172	1.71676	0.294962	0.0403371	0.1	0.905368	0.773684							+	97942990	97962378	Pfkm	NM_021514//NM_001163487//NM_001163488
Imprinting	Level 1	Comparison 31		Imprinting_G2R_SPERM_OIL.vs.Imprinting_G2R_SPERM_VZ	chr15	98021273	98021987	1.87598	1.95446		2.18976	2.25232		1.91522	2.22104	-0.305819	0.029032	0.333333	0.706299	0.642413							-	98016943	98025473	Olfr288	NM_001011733
Imprinting	Level 1	Comparison 32		Imprinting_G2R_SPERM_VZ.vs.Imprinting_G2R_SPERM_OIL	chr15	98021273	98021987	2.18976	2.25232		1.87598	1.95446		2.22104	1.91522	0.305819	0.029032	0.333333	0.710252	0.634368							-	98016943	98025473	Olfr288	NM_001011733
Imprinting	Level 1	Comparison 26		Imprinting_G2R_MGC_VZ.vs.Imprinting_G2R_MGC_OIL	chr15	98214090	98214509	2.30319	2.00323	2.16031	1.75238	1.38151	1.80446	2.15558	1.64612	0.50946	0.0405472	0.1	0.312813	0.303676
Imprinting	Level 1	Comparison 29		Imprinting_G1R_SPERM_OIL.vs.Imprinting_G1R_SPERM_VZ	chr15	98284040	98284549	2.16235	2.14388		1.95671	1.99381		2.15312	1.97526	0.177855	0.0313947	0.333333	0.915565	0.818733
Imprinting	Level 1	Comparison 27		Imprinting_G2R_MGC_OIL.vs.Imprinting_G2R_MGC_DEHP	chr15	98312353	98312809	2.06051	2.15377	2.2574	2.46311	2.38895	2.44653	2.15723	2.43286	-0.275637	0.0272836	0.1	0.664575	0.597333							-	98311330	98312614	Lalba	NM_010679
Imprinting	Level 1	Comparison 28		Imprinting_G2R_MGC_DEHP.vs.Imprinting_G2R_MGC_OIL	chr15	98436611	98437426	2.07785	2.11039	2.11504	1.83244	1.64268	1.74995	2.10109	1.74169	0.3594	0.01891	0.1	0.379225	0.320147							-	98420920	98437564	Adcy6	NM_007405
Imprinting	Level 1	Comparison 19		Imprinting_G1R_MGC_OIL.vs.Imprinting_G1R_MGC_VZ	chr15	98471846	98472270	1.80149	2.05496	1.93852	1.66233	1.75087	1.50276	1.93166	1.63865	0.293005	0.0468199	0.1	0.49722	0.422624							+	98465694	98474461	Cacnb3	NM_007581//NM_001044741
Imprinting	Level 1	Comparison 26		Imprinting_G2R_MGC_VZ.vs.Imprinting_G2R_MGC_OIL	chr15	98479856	98480385	1.9071	2.12035	2.10911	1.48617	1.53242	1.697	2.04552	1.57186	0.473661	0.00749483	0.1	0.312813	0.303676							-	98476437	98492820	Ddx23	NM_001080981
Imprinting	Level 1	Comparison 30		Imprinting_G1R_SPERM_VZ.vs.Imprinting_G1R_SPERM_OIL	chr15	98913532	98913991	1.96238	2.0617		1.38714	1.3773		2.01204	1.38222	0.629824	0.0480716	0.333333	0.964581	0.906987												+	98913340	98914340	Troap	NM_030159//NM_001162506
Imprinting	Level 1	Comparison 21		Imprinting_G1R_MGC_OIL.vs.Imprinting_G1R_MGC_DEHP	chr15	98979238	98980641	1.88379	1.83129	1.92125	1.77341	1.75233	1.77014	1.87878	1.76529	0.113486	0.0420112	0.1	0.500445	0.436449							+	98957775	99042397	Spats2	NM_139140
Imprinting	Level 1	Comparison 22		Imprinting_G1R_MGC_DEHP.vs.Imprinting_G1R_MGC_OIL	chr15	99010580	99011004	1.92564	2.02856	1.95511	1.87191	1.87341	1.78314	1.96977	1.84282	0.12695	0.0411802	0.1	0.67793	0.58625							+	98957775	99042397	Spats2	NM_139140
Imprinting	Level 1	Comparison 21		Imprinting_G1R_MGC_OIL.vs.Imprinting_G1R_MGC_DEHP	chr15	99016369	99016968	1.69303	1.81142	1.69024	1.89026	2.10215	2.07118	1.73156	2.0212	-0.289631	0.0282069	0.1	0.500445	0.436449							+	98957775	99042397	Spats2	NM_139140
Imprinting	Level 1	Comparison 22		Imprinting_G1R_MGC_DEHP.vs.Imprinting_G1R_MGC_OIL	chr15	99016369	99017263	1.76639	1.90376	1.88187	1.62774	1.68914	1.67396	1.85067	1.66361	0.187061	0.0328586	0.1	0.67793	0.58625							+	98957775	99042397	Spats2	NM_139140
Imprinting	Level 1	Comparison 26		Imprinting_G2R_MGC_VZ.vs.Imprinting_G2R_MGC_OIL	chr15	99019559	99020083	2.46514	2.1046	2.09616	1.85341	1.48901	1.5698	2.22197	1.63741	0.584559	0.0239963	0.1	0.312813	0.303676							+	98957775	99042397	Spats2	NM_139140
Imprinting	Level 1	Comparison 21		Imprinting_G1R_MGC_OIL.vs.Imprinting_G1R_MGC_DEHP	chr15	99072183	99072602	1.81708	1.65482	1.7163	1.36724	1.20451	1.54284	1.7294	1.37153	0.357868	0.048409	0.1	0.500445	0.436449							+	99055906	99072748	Kcnh3	NM_010601
Imprinting	Level 1	Comparison 32		Imprinting_G2R_SPERM_VZ.vs.Imprinting_G2R_SPERM_OIL	chr15	99098520	99099041	2.16774	2.1107		1.85973	1.82458		2.13922	1.84216	0.297067	0.0214024	0.333333	0.710252	0.634368
Imprinting	Level 1	Comparison 28		Imprinting_G2R_MGC_DEHP.vs.Imprinting_G2R_MGC_OIL	chr15	99101512	99101916	2.00428	2.11653	2.03833	1.61672	1.70537	1.89794	2.05305	1.74001	0.313036	0.0485552	0.1	0.379225	0.320147												-	99100948	99101948	Fam186b	NM_001081254
Imprinting	Level 1	Comparison 30		Imprinting_G1R_SPERM_VZ.vs.Imprinting_G1R_SPERM_OIL	chr15	99105538	99106037	1.49331	1.53912		1.30743	1.25832		1.51622	1.28287	0.23334	0.0203397	0.333333	0.964581	0.906987							-	99101948	99117111	Fam186b	NM_001081254
Imprinting	Level 1	Comparison 19		Imprinting_G1R_MGC_OIL.vs.Imprinting_G1R_MGC_VZ	chr15	99155677	99156086	1.9537	1.97479	1.89234	1.78102	1.61367	1.74472	1.94028	1.71314	0.227137	0.02954	0.1	0.49722	0.422624							-	99148153	99200397	Fmnl3	NM_011711
Imprinting	Level 1	Comparison 21		Imprinting_G1R_MGC_OIL.vs.Imprinting_G1R_MGC_DEHP	chr15	99155677	99156086	1.9537	1.97479	1.89234	1.77222	1.78127	1.84227	1.94028	1.79859	0.141687	0.0132168	0.1	0.500445	0.436449							-	99148153	99200397	Fmnl3	NM_011711
Imprinting	Level 1	Comparison 22		Imprinting_G1R_MGC_DEHP.vs.Imprinting_G1R_MGC_OIL	chr15	99155677	99156086	1.77222	1.78127	1.84227	1.9537	1.97479	1.89234	1.79859	1.94028	-0.141687	0.0132168	0.1	0.67793	0.58625							-	99148153	99200397	Fmnl3	NM_011711
CpG	Level 1	Comparison 6		CpG_G1R_MGC_DEHP.vs.CpG_G1R_MGC_OIL	chr15	99220477	99220855	2.23777	1.99629	1.94851	1.75954	1.53493	1.32266	2.06086	1.53904	0.521813	0.0327533	0.1	0.73552	0.608307
Imprinting	Level 1	Comparison 26		Imprinting_G2R_MGC_VZ.vs.Imprinting_G2R_MGC_OIL	chr15	99234746	99235676	2.14745	2.18724	2.07481	2.02682	1.90867	2.00513	2.1365	1.98021	0.156293	0.0336985	0.1	0.312813	0.303676							+	99223877	99239980	Tmbim6	NM_026669//NM_001171034//NM_001171036//NM_001171035
Imprinting	Level 1	Comparison 32		Imprinting_G2R_SPERM_VZ.vs.Imprinting_G2R_SPERM_OIL	chr15	99254224	99254813	1.70345	1.7495		1.55355	1.59153		1.72647	1.57254	0.153932	0.0383302	0.333333	0.710252	0.634368							-	99252964	99287679	Nckap5l	NM_001001884
CpG	Level 1	Comparison 15		CpG_G2R_SPERM_OIL.vs.CpG_G2R_SPERM_VZ	chr15	99307604	99308068	1.98248	1.96181		1.47845	1.4834		1.97215	1.48093	0.491219	0.00912847	0.333333	0.664304	0.633069
CpG	Level 1	Comparison 16		CpG_G2R_SPERM_VZ.vs.CpG_G2R_SPERM_OIL	chr15	99307704	99308068	1.47993	1.56175		2.0585	1.9633		1.52084	2.0109	-0.490059	0.0170567	0.333333	0.856764	0.748087
CpG	Level 1	Comparison 5		CpG_G1R_MGC_OIL.vs.CpG_G1R_MGC_DEHP	chr15	99359823	99360282	2.13303	2.19054	2.17666	2.23301	2.23849	2.26448	2.16674	2.24533	-0.0785831	0.0264509	0.1	0.686895	0.591429
CpG	Level 1	Comparison 6		CpG_G1R_MGC_DEHP.vs.CpG_G1R_MGC_OIL	chr15	99359823	99360182	2.27749	2.35847	2.29986	2.19841	2.25286	2.1874	2.31194	2.21289	0.0990457	0.0361817	0.1	0.73552	0.608307
Imprinting	Level 1	Comparison 23		Imprinting_G2R_MGC_OIL.vs.Imprinting_G2R_MGC_BPA	chr15	99384338	99384852	2.223	2.24809	2.14509	1.74482	1.93016	1.58598	2.20539	1.75365	0.45174	0.0355965	0.1	0.675139	0.567089
Imprinting	Level 1	Comparison 25		Imprinting_G2R_MGC_OIL.vs.Imprinting_G2R_MGC_VZ	chr15	99384338	99384852	2.223	2.24809	2.14509	2.08092	2.0318	1.94599	2.20539	2.01957	0.185827	0.0228269	0.1	0.546548	0.56
Imprinting	Level 1	Comparison 19		Imprinting_G1R_MGC_OIL.vs.Imprinting_G1R_MGC_VZ	chr15	99464732	99465231	2.11617	2.11979	2.29196	1.99631	1.86424	1.95489	2.17597	1.93848	0.237496	0.0335893	0.1	0.49722	0.422624							-	99451426	99481552	Racgap1	NM_012025
Imprinting	Level 1	Comparison 20		Imprinting_G1R_MGC_VZ.vs.Imprinting_G1R_MGC_OIL	chr15	99464807	99465231	2.01465	1.91635	2.00076	2.12491	2.19675	2.24645	1.97725	2.18937	-0.212117	0.0110078	0.1	0.679663	0.684874							-	99451426	99481552	Racgap1	NM_012025
Imprinting	Level 1	Comparison 32		Imprinting_G2R_SPERM_VZ.vs.Imprinting_G2R_SPERM_OIL	chr15	99491004	99491508	1.82616	1.87144		1.44702	1.49691		1.8488	1.47196	0.376838	0.00815994	0.333333	0.710252	0.634368
Imprinting	Level 1	Comparison 26		Imprinting_G2R_MGC_VZ.vs.Imprinting_G2R_MGC_OIL	chr15	99503414	99504133	1.90012	1.84385	2.2205	1.6356	1.23437	1.12892	1.98816	1.33296	0.655195	0.0309212	0.1	0.312813	0.303676							+	99501648	99531059	Accn2	NM_009597
CpG	Level 1	Comparison 15		CpG_G2R_SPERM_OIL.vs.CpG_G2R_SPERM_VZ	chr15	99529895	99530834	2.01757	1.99354		1.8445	1.88579		2.00555	1.86515	0.140407	0.0448682	0.333333	0.664304	0.633069							+	99501648	99531059	Accn2	NM_009597
CpG	Level 1	Comparison 10		CpG_G2R_MGC_VZ.vs.CpG_G2R_MGC_OIL	chr15	99530190	99530654	2.68074	2.49298	2.45495	2.75288	2.78721	2.95379	2.54289	2.83129	-0.2884	0.037309	0.1	0.515677	0.443785							+	99501648	99531059	Accn2	NM_009597
Imprinting	Level 1	Comparison 19		Imprinting_G1R_MGC_OIL.vs.Imprinting_G1R_MGC_VZ	chr15	99530190	99530599	1.9871	2.01092	1.93958	2.15212	2.06507	2.08212	1.9792	2.09977	-0.12057	0.0258613	0.1	0.49722	0.422624							+	99501648	99531059	Accn2	NM_009597
Imprinting	Level 1	Comparison 20		Imprinting_G1R_MGC_VZ.vs.Imprinting_G1R_MGC_OIL	chr15	99530290	99530714	2.0602	2.0526	2.16299	1.90902	1.98025	1.7937	2.09193	1.89432	0.197608	0.0465349	0.1	0.764117	0.684874							+	99501648	99531059	Accn2	NM_009597
CpG	Level 1	Comparison 12		CpG_G2R_MGC_DEHP.vs.CpG_G2R_MGC_OIL	chr15	99545863	99546888	2.49225	2.3374	2.51863	2.31357	2.08586	2.16245	2.44943	2.18729	0.262136	0.0416487	0.1	0.503347	0.43652
Imprinting	Level 1	Comparison 26		Imprinting_G2R_MGC_VZ.vs.Imprinting_G2R_MGC_OIL	chr15	99566999	99567403	2.04964	1.97749	2.05251	1.8573	1.6508	1.79326	2.02655	1.76712	0.259425	0.036822	0.1	0.312813	0.303676							-	99566522	99602446	Lass5	NM_028015
Imprinting	Level 1	Comparison 30		Imprinting_G1R_SPERM_VZ.vs.Imprinting_G1R_SPERM_OIL	chr15	99648961	99649483	1.95084	1.85895		1.54494	1.64571		1.9049	1.59533	0.309567	0.0459671	0.333333	0.964581	0.906987							-	99609398	99650073	Lima1	NM_023063//NM_001113545
Imprinting	Level 1	Comparison 24		Imprinting_G2R_MGC_BPA.vs.Imprinting_G2R_MGC_OIL	chr15	99748821	99749239	1.94782	2.04386	2.23759	1.66562	1.55511	1.45822	2.07642	1.55965	0.516775	0.0101567	0.1	0.555144	0.471429												-	99748278	99749278	1700030F18Rik	NM_028180//NM_001162867
Imprinting	Level 1	Comparison 28		Imprinting_G2R_MGC_DEHP.vs.Imprinting_G2R_MGC_OIL	chr15	99777821	99778281	2.27224	2.4705	2.42961	1.8553	2.14973	2.11616	2.39079	2.0404	0.350387	0.0423425	0.1	0.379225	0.320147							-	99770724	99796992	Fam186a	NM_001195694
Imprinting	Level 1	Comparison 29		Imprinting_G1R_SPERM_OIL.vs.Imprinting_G1R_SPERM_VZ	chr15	99992908	99993627	2.46519	2.43449		2.25331	2.29619		2.44984	2.27475	0.175085	0.0280466	0.333333	0.915565	0.818733							+	99869594	100049404	Dip2b	NM_001159361//NM_172819
Imprinting	Level 1	Comparison 30		Imprinting_G1R_SPERM_VZ.vs.Imprinting_G1R_SPERM_OIL	chr15	99992908	99993627	2.25331	2.29619		2.46519	2.43449		2.27475	2.44984	-0.175085	0.0280466	0.333333	0.964581	0.906987							+	99869594	100049404	Dip2b	NM_001159361//NM_172819
Imprinting	Level 1	Comparison 28		Imprinting_G2R_MGC_DEHP.vs.Imprinting_G2R_MGC_OIL	chr15	100011652	100012556	2.08726	2.12707	2.20188	1.90465	1.76153	1.87149	2.13874	1.84589	0.292848	0.00696507	0.1	0.379225	0.320147							+	99869594	100049404	Dip2b	NM_001159361//NM_172819
Imprinting	Level 1	Comparison 29		Imprinting_G1R_SPERM_OIL.vs.Imprinting_G1R_SPERM_VZ	chr15	100011842	100012826	1.80954	1.837		1.54259	1.54685		1.82327	1.54472	0.27855	0.0277452	0.333333	0.915565	0.818733							+	99869594	100049404	Dip2b	NM_001159361//NM_172819
Imprinting	Level 1	Comparison 26		Imprinting_G2R_MGC_VZ.vs.Imprinting_G2R_MGC_OIL	chr15	100046923	100047340	2.22433	2.46067	2.4779	1.73088	1.79133	1.63482	2.38764	1.71901	0.668625	0.00489425	0.1	0.312813	0.303676							+	99869594	100049404	Dip2b	NM_001159361//NM_172819
Imprinting	Level 1	Comparison 28		Imprinting_G2R_MGC_DEHP.vs.Imprinting_G2R_MGC_OIL	chr15	100046923	100047340	2.46742	2.39388	2.29823	1.73088	1.79133	1.63482	2.38651	1.71901	0.667502	0.00058175	0.1	0.379225	0.320147							+	99869594	100049404	Dip2b	NM_001159361//NM_172819
Imprinting	Level 1	Comparison 26		Imprinting_G2R_MGC_VZ.vs.Imprinting_G2R_MGC_OIL	chr15	100213956	100214385	2.04792	2.2488	2.0823	1.85327	1.56162	1.80014	2.12634	1.73834	0.387999	0.028696	0.1	0.312813	0.303676							+	100184130	100214366	Mettl7a2-Higd1c	NM_001024672	+	100213886	100214886	Higd1c	NM_001002900
Imprinting	Level 1	Comparison 31		Imprinting_G2R_SPERM_OIL.vs.Imprinting_G2R_SPERM_VZ	chr15	100213956	100214385	1.62886	1.80902		0.993939	0.820114		1.71894	0.907027	0.811911	0.0230271	0.333333	0.706299	0.642413							+	100184130	100214366	Mettl7a2-Higd1c	NM_001024672	+	100213886	100214886	Higd1c	NM_001002900
Imprinting	Level 1	Comparison 28		Imprinting_G2R_MGC_DEHP.vs.Imprinting_G2R_MGC_OIL	chr15	100221179	100221619	2.38476	2.28373	2.31407	2.12677	1.87352	1.89195	2.32752	1.96408	0.363441	0.034478	0.1	0.379225	0.320147							-	100218830	100252986	Slc11a2	NM_008732
Imprinting	Level 1	Comparison 26		Imprinting_G2R_MGC_VZ.vs.Imprinting_G2R_MGC_OIL	chr15	100229759	100230177	2.09983	2.60748	2.52752	1.61875	1.77046	1.8718	2.41161	1.75367	0.65794	0.0357667	0.1	0.312813	0.303676							-	100218830	100252986	Slc11a2	NM_008732//NM_001146161
Imprinting	Level 1	Comparison 26		Imprinting_G2R_MGC_VZ.vs.Imprinting_G2R_MGC_OIL	chr15	100233679	100234458	1.98181	1.89347	2.07444	1.66289	1.55706	1.54095	1.98324	1.58697	0.396274	0.00478002	0.1	0.312813	0.303676							-	100218830	100252986	Slc11a2	NM_008732//NM_001146161
Imprinting	Level 1	Comparison 17		Imprinting_G1R_MGC_OIL.vs.Imprinting_G1R_MGC_BPA	chr15	100233849	100234368	1.72975	1.89233	1.89629	1.65348	1.51512	1.5341	1.83946	1.56756	0.27189	0.0195378	0.1	0.82661	0.697015							-	100218830	100252986	Slc11a2	NM_008732//NM_001146161
Imprinting	Level 1	Comparison 28		Imprinting_G2R_MGC_DEHP.vs.Imprinting_G2R_MGC_OIL	chr15	100240419	100241333	2.14053	2.10506	2.13297	1.90125	1.88716	1.72675	2.12619	1.83839	0.2878	0.0319186	0.1	0.379225	0.320147							-	100218830	100252986	Slc11a2	NM_008732//NM_001146161
Imprinting	Level 1	Comparison 26		Imprinting_G2R_MGC_VZ.vs.Imprinting_G2R_MGC_OIL	chr15	100240709	100241408	2.08547	2.26384	2.31598	1.91539	1.79236	1.56829	2.22176	1.75868	0.463086	0.0246304	0.1	0.312813	0.303676							-	100218830	100252986	Slc11a2	NM_008732//NM_001146161
Imprinting	Level 1	Comparison 26		Imprinting_G2R_MGC_VZ.vs.Imprinting_G2R_MGC_OIL	chr15	100247719	100248152	1.90038	2.1601	2.3387	1.42852	1.63788	1.73795	2.13306	1.60145	0.531609	0.0318894	0.1	0.312813	0.303676							-	100218830	100252986	Slc11a2	NM_008732//NM_001146161
Imprinting	Level 1	Comparison 24		Imprinting_G2R_MGC_BPA.vs.Imprinting_G2R_MGC_OIL	chr15	100309915	100310439	2.34645	2.37706	2.46184	2.06401	1.79044	2.05765	2.39512	1.9707	0.42442	0.0297569	0.1	0.555144	0.471429												-	100309500	100310500	Csrnp2	NM_153407//NM_134093
Imprinting	Level 1	Comparison 19		Imprinting_G1R_MGC_OIL.vs.Imprinting_G1R_MGC_VZ	chr15	100339296	100339705	1.96769	1.9004	1.85603	1.57609	1.64462	1.50913	1.90804	1.57662	0.331423	0.00320651	0.1	0.37436	0.422624							-	100333726	100381878	Tcfcp2	NM_033476
Imprinting	Level 1	Comparison 21		Imprinting_G1R_MGC_OIL.vs.Imprinting_G1R_MGC_DEHP	chr15	100339296	100339705	1.96769	1.9004	1.85603	1.49394	1.61259	1.43326	1.90804	1.51326	0.394774	0.00565733	0.1	0.480359	0.436449							-	100333726	100381878	Tcfcp2	NM_033476
CpG	Level 1	Comparison 10		CpG_G2R_MGC_VZ.vs.CpG_G2R_MGC_OIL	chr15	100416574	100418635	2.40143	2.51042	2.52396	2.20614	2.09357	2.19103	2.4786	2.16358	0.315021	0.00397369	0.1	0.515677	0.443785
CpG	Level 1	Comparison 6		CpG_G1R_MGC_DEHP.vs.CpG_G1R_MGC_OIL	chr15	100417274	100418032	2.08321	2.07479	1.96144	1.8779	1.80504	1.76628	2.03981	1.81641	0.223409	0.0128332	0.1	0.73552	0.608307
Imprinting	Level 1	Comparison 24		Imprinting_G2R_MGC_BPA.vs.Imprinting_G2R_MGC_OIL	chr15	100417996	100418415	1.62069	1.87761	1.85458	1.30446	1.15127	1.4007	1.7843	1.28548	0.498819	0.0107672	0.1	0.555144	0.471429
Imprinting	Level 1	Comparison 28		Imprinting_G2R_MGC_DEHP.vs.Imprinting_G2R_MGC_OIL	chr15	100475929	100476448	2.22673	2.19036	2.01433	1.8619	1.85666	1.78037	2.1438	1.83298	0.310827	0.0285155	0.1	0.379225	0.320147
Imprinting	Level 1	Comparison 24		Imprinting_G2R_MGC_BPA.vs.Imprinting_G2R_MGC_OIL	chr15	100476689	100477110	2.13207	2.21753	2.31992	2.01516	2.10355	1.93937	2.22317	2.01936	0.203811	0.0485009	0.1	0.555144	0.471429
Imprinting	Level 1	Comparison 28		Imprinting_G2R_MGC_DEHP.vs.Imprinting_G2R_MGC_OIL	chr15	100546661	100547190	1.9712	2.18357	2.23937	1.92493	1.63161	1.84037	2.13138	1.79897	0.332408	0.0499301	0.1	0.379225	0.320147							-	100520845	100550408	Galnt6	NM_001161768//NM_001161767//NM_172451
CpG	Level 1	Comparison 3		CpG_G1R_MGC_OIL.vs.CpG_G1R_MGC_VZ	chr15	100561422	100561971	2.21052	2.21903	2.22486	1.9913	1.91088	1.78781	2.21814	1.89667	0.321468	0.0317121	0.1	0.690741	0.584013
Imprinting	Level 1	Comparison 27		Imprinting_G2R_MGC_OIL.vs.Imprinting_G2R_MGC_DEHP	chr15	100608599	100609188	2.14473	2.10957	2.13737	2.41472	2.38201	2.53131	2.13056	2.44268	-0.312121	0.0162963	0.1	0.664575	0.597333							+	100592677	100653902	Slc4a8	NM_021530
Imprinting	Level 1	Comparison 28		Imprinting_G2R_MGC_DEHP.vs.Imprinting_G2R_MGC_OIL	chr15	100608599	100609188	2.41472	2.38201	2.53131	2.14473	2.10957	2.13737	2.44268	2.13056	0.312121	0.0162963	0.1	0.379225	0.320147							+	100592677	100653902	Slc4a8	NM_021530
Imprinting	Level 1	Comparison 22		Imprinting_G1R_MGC_DEHP.vs.Imprinting_G1R_MGC_OIL	chr15	100621750	100622279	2.02286	1.82255	2.00617	1.5703	1.6555	1.81391	1.95053	1.6799	0.270625	0.0484642	0.1	0.67793	0.58625							+	100592677	100653902	Slc4a8	NM_021530
Imprinting	Level 1	Comparison 18		Imprinting_G1R_MGC_BPA.vs.Imprinting_G1R_MGC_OIL	chr15	100626648	100627083	1.75532	2.04008	1.98935	1.50457	1.51455	1.73196	1.92825	1.5837	0.344553	0.0413654	0.1	0.905368	0.773684							+	100592677	100653902	Slc4a8	NM_021530
Imprinting	Level 1	Comparison 17		Imprinting_G1R_MGC_OIL.vs.Imprinting_G1R_MGC_BPA	chr15	100633474	100634173	1.91546	2.01051	2.07832	1.6517	1.65992	1.7297	2.00143	1.68044	0.320993	0.0090039	0.1	0.82661	0.697015							+	100592677	100653902	Slc4a8	NM_021530
Imprinting	Level 1	Comparison 27		Imprinting_G2R_MGC_OIL.vs.Imprinting_G2R_MGC_DEHP	chr15	100633579	100634090	1.94545	1.73843	1.84549	2.12532	2.06933	2.132	1.84312	2.10888	-0.265759	0.0363113	0.1	0.664575	0.597333							+	100592677	100653902	Slc4a8	NM_021530
Imprinting	Level 1	Comparison 28		Imprinting_G2R_MGC_DEHP.vs.Imprinting_G2R_MGC_OIL	chr15	100641545	100642264	2.2376	2.42904	2.28294	2.17753	2.11791	2.01978	2.31653	2.10507	0.211454	0.0484706	0.1	0.379225	0.320147							+	100592677	100653902	Slc4a8	NM_021530
Imprinting	Level 1	Comparison 32		Imprinting_G2R_SPERM_VZ.vs.Imprinting_G2R_SPERM_OIL	chr15	100645790	100647434	1.63886	1.64891		1.53023	1.50396		1.64389	1.51709	0.126792	0.0405002	0.333333	0.710252	0.634368							+	100592677	100653902	Slc4a8	NM_021530
CpG	Level 1	Comparison 8		CpG_G2R_MGC_BPA.vs.CpG_G2R_MGC_OIL	chr15	100763864	100764493	2.54585	2.4688	2.60324	2.17602	2.2953	2.2363	2.53929	2.23587	0.303419	0.00449863	0.1	0.799946	0.644269							+	100701613	100875860	Scn8a	NM_001077499
CpG	Level 1	Comparison 10		CpG_G2R_MGC_VZ.vs.CpG_G2R_MGC_OIL	chr15	100764049	100764493	2.644	2.58265	2.60932	2.12375	2.39402	2.17635	2.61199	2.23138	0.380612	0.0390056	0.1	0.515677	0.443785							+	100701613	100875860	Scn8a	NM_001077499
CpG	Level 1	Comparison 12		CpG_G2R_MGC_DEHP.vs.CpG_G2R_MGC_OIL	chr15	101095435	101095884	2.52977	2.43364	2.4131	2.07155	2.24467	1.93788	2.45884	2.0847	0.374137	0.0374711	0.1	0.501451	0.43652
CpG	Level 1	Comparison 12		CpG_G2R_MGC_DEHP.vs.CpG_G2R_MGC_OIL	chr15	101364836	101365600	2.44902	2.47811	2.54653	2.13302	1.96486	2.22993	2.49122	2.10927	0.38195	0.0270722	0.1	0.501451	0.43652							-	101346618	101521440	Krt85	NM_016879
CpG	Level 1	Comparison 11		CpG_G2R_MGC_OIL.vs.CpG_G2R_MGC_DEHP	chr15	101365156	101365600	2.15968	2.06697	2.15778	2.5433	2.49269	2.70924	2.12814	2.58174	-0.453598	0.00961268	0.1	0.603597	0.577637							-	101346618	101521440	Krt85	NM_016879
CpG	Level 1	Comparison 13		CpG_G1R_SPERM_OIL.vs.CpG_G1R_SPERM_VZ	chr15	101380983	101381333	1.70834	1.72214		1.5322	1.49394		1.71524	1.51307	0.20217	0.0379285	0.333333	0.984004	0.951062		-	101380590	101381590	Krt82	NM_053249	-	101346618	101521440	Krt85	NM_016879
CpG	Level 1	Comparison 14		CpG_G1R_SPERM_VZ.vs.CpG_G1R_SPERM_OIL	chr15	101380983	101381333	1.5322	1.49394		1.70834	1.72214		1.51307	1.71524	-0.20217	0.0379285	0.333333	0.984004	0.951062		-	101380590	101381590	Krt82	NM_053249	-	101346618	101521440	Krt85	NM_016879
CpG	Level 1	Comparison 12		CpG_G2R_MGC_DEHP.vs.CpG_G2R_MGC_OIL	chr15	101382657	101383086	2.51062	2.41756	2.46031	2.24791	2.2806	2.3458	2.46283	2.29144	0.171388	0.0122631	0.1	0.501451	0.43652							-	101346618	101521440	Krt85	NM_016879	-	101382286	101383286	4732456N10Rik	NM_177717
CpG	Level 1	Comparison 15		CpG_G2R_SPERM_OIL.vs.CpG_G2R_SPERM_VZ	chr15	101382657	101383801	1.69712	1.70532		1.41761	1.43715		1.70122	1.42738	0.273841	0.00897833	0.333333	0.664304	0.633069							-	101346618	101521440	Krt85	NM_016879	-	101382286	101383286	4732456N10Rik	NM_177717
CpG	Level 1	Comparison 5		CpG_G1R_MGC_OIL.vs.CpG_G1R_MGC_DEHP	chr15	101543121	101543560	1.98691	2.07816	1.96512	1.85825	1.90729	1.82542	2.01007	1.86365	0.146411	0.0306529	0.1	0.686895	0.591429		-	101542822	101543822	Krt5	NM_027011
CpG	Level 1	Comparison 15		CpG_G2R_SPERM_OIL.vs.CpG_G2R_SPERM_VZ	chr15	101681891	101682754	1.94619	1.88642		1.28406	1.27035		1.9163	1.27721	0.639095	0.0227244	0.333333	0.664304	0.633069
CpG	Level 1	Comparison 11		CpG_G2R_MGC_OIL.vs.CpG_G2R_MGC_DEHP	chr15	101772729	101773081	2.59869	2.79406	2.78381	2.38157	2.18068	2.08812	2.72552	2.21679	0.508732	0.0111747	0.1	0.603597	0.577637
CpG	Level 1	Comparison 12		CpG_G2R_MGC_DEHP.vs.CpG_G2R_MGC_OIL	chr15	101979486	101980030	2.68897	2.38101	2.52614	2.13904	2.35391	2.08802	2.53204	2.19365	0.338387	0.0489698	0.1	0.511349	0.43652												+	101979443	101980443	Igfbp6	NM_008344
Imprinting	Level 1	Comparison 31		Imprinting_G2R_SPERM_OIL.vs.Imprinting_G2R_SPERM_VZ	chr15	102015731	102016145	1.94446	1.83485		2.19076	2.2643		1.88966	2.22753	-0.337874	0.047328	0.333333	0.706299	0.642413							-	102007928	102018974	Csad	NM_144942
Imprinting	Level 1	Comparison 32		Imprinting_G2R_SPERM_VZ.vs.Imprinting_G2R_SPERM_OIL	chr15	102015731	102016245	2.12605	2.21492		1.87624	1.76235		2.17048	1.81929	0.351187	0.044542	0.333333	0.710252	0.634368							-	102007928	102018974	Csad	NM_144942
Imprinting	Level 1	Comparison 25		Imprinting_G2R_MGC_OIL.vs.Imprinting_G2R_MGC_VZ	chr15	102038592	102039001	1.98212	1.77792	1.93778	2.48532	2.32541	2.23487	1.89927	2.34853	-0.449259	0.0100602	0.1	0.435456	0.56		+	102038197	102039197	Zfp740	NM_153194
Imprinting	Level 1	Comparison 26		Imprinting_G2R_MGC_VZ.vs.Imprinting_G2R_MGC_OIL	chr15	102038592	102039301	2.26601	2.11778	2.17786	1.82164	1.74212	1.7682	2.18722	1.77732	0.409899	0.00321331	0.1	0.312813	0.303676		+	102038197	102039197	Zfp740	NM_153194
CpG	Level 1	Comparison 15		CpG_G2R_SPERM_OIL.vs.CpG_G2R_SPERM_VZ	chr15	102275490	102276164	1.56618	1.47975		0.942576	0.785564		1.52297	0.86407	0.658895	0.0342498	0.333333	0.664304	0.633069		+	102275297	102276297	Amhr2	NM_144547
CpG	Level 1	Comparison 3		CpG_G1R_MGC_OIL.vs.CpG_G1R_MGC_VZ	chr16	11403252	11404085	2.59959	2.57197	2.49531	2.3311	2.35371	2.31811	2.55562	2.33431	0.221319	0.0124686	0.1	0.663683	0.584013												+	11403429	11404429	Rundc2a	NM_001163498
CpG	Level 1	Comparison 4		CpG_G1R_MGC_VZ.vs.CpG_G1R_MGC_OIL	chr16	11403252	11404085	2.3311	2.35371	2.31811	2.59959	2.57197	2.49531	2.33431	2.55562	-0.221319	0.0124686	0.1	0.891767	0.797095												+	11403429	11404429	Rundc2a	NM_001163498
CpG	Level 1	Comparison 12		CpG_G2R_MGC_DEHP.vs.CpG_G2R_MGC_OIL	chr16	11403441	11404085	2.84964	2.80364	2.80093	2.47285	2.33824	2.36458	2.81807	2.39189	0.426176	0.00431457	0.1	0.501451	0.43652												+	11403429	11404429	Rundc2a	NM_001163498
CpG	Level 1	Comparison 8		CpG_G2R_MGC_BPA.vs.CpG_G2R_MGC_OIL	chr16	11403441	11404085	2.63813	2.63573	2.51238	2.47285	2.33824	2.36458	2.59541	2.39189	0.203522	0.0253538	0.1	0.799946	0.644269												+	11403429	11404429	Rundc2a	NM_001163498
CpG	Level 1	Comparison 11		CpG_G2R_MGC_OIL.vs.CpG_G2R_MGC_DEHP	chr16	11403651	11404085	2.46884	2.59905	2.25748	2.90781	2.84531	2.92687	2.44179	2.89333	-0.451538	0.0386754	0.1	0.681423	0.577637												+	11403429	11404429	Rundc2a	NM_001163498
CpG	Level 1	Comparison 1		CpG_G1R_MGC_OIL.vs.CpG_G1R_MGC_BPA	chr16	18324999	18325368	2.19304	2.28416	2.4359	1.94863	2.14446	1.96595	2.30437	2.01968	0.284685	0.0402543	0.1	0.801715	0.677455							-	18301417	18343525	D16H22S680E	NM_138583
CpG	Level 1	Comparison 16		CpG_G2R_SPERM_VZ.vs.CpG_G2R_SPERM_OIL	chr16	18624670	18625409	2.22064	2.199		1.98515	1.9509		2.20982	1.96803	0.241795	0.0125042	0.333333	0.856764	0.748087							-	18622403	18629531	2013-09-05	NM_213614
CpG	Level 1	Comparison 16		CpG_G2R_SPERM_VZ.vs.CpG_G2R_SPERM_OIL	chr16	29979271	29980444	1.87175	1.89757		2.14201	2.18455		1.88466	2.16328	-0.27862	0.015014	0.333333	0.856764	0.748087
CpG	Level 1	Comparison 12		CpG_G2R_MGC_DEHP.vs.CpG_G2R_MGC_OIL	chr16	29979792	29980741	2.43899	2.5474	2.75586	2.01619	2.29809	2.27189	2.58075	2.19539	0.385359	0.0408256	0.1	0.501451	0.43652
CpG	Level 1	Comparison 5		CpG_G1R_MGC_OIL.vs.CpG_G1R_MGC_DEHP	chr16	29980277	29980741	2.24839	2.36316	2.30659	2.01606	1.95722	1.73339	2.30605	1.90222	0.403824	0.029947	0.1	0.686895	0.591429
CpG	Level 1	Comparison 8		CpG_G2R_MGC_BPA.vs.CpG_G2R_MGC_OIL	chr16	29980277	29980648	2.2821	2.36645	2.45365	1.96475	2.16567	2.1407	2.3674	2.09037	0.277028	0.0284839	0.1	0.799946	0.644269
CpG	Level 1	Comparison 5		CpG_G1R_MGC_OIL.vs.CpG_G1R_MGC_DEHP	chr16	29981577	29981943	2.29204	2.27427	2.49236	2.62175	2.80728	2.54912	2.35289	2.65938	-0.306493	0.0424501	0.1	0.686895	0.591429
CpG	Level 1	Comparison 6		CpG_G1R_MGC_DEHP.vs.CpG_G1R_MGC_OIL	chr16	29981577	29982029	2.57592	2.7451	2.4486	2.19481	2.24728	2.38962	2.58987	2.27724	0.312637	0.0465062	0.1	0.73552	0.608307
Imprinting	Level 1	Comparison 21		Imprinting_G1R_MGC_OIL.vs.Imprinting_G1R_MGC_DEHP	chr16	30518950	30519473	2.24739	1.98449	2.25701	1.91655	1.73994	1.85021	2.16297	1.83556	0.327402	0.0459732	0.1	0.500445	0.436449							-	30512440	30550164	Tmem44	NM_172614
CpG	Level 1	Comparison 15		CpG_G2R_SPERM_OIL.vs.CpG_G2R_SPERM_VZ	chr16	32102089	32102748	1.89462	1.93094		1.79061	1.74444		1.91278	1.76752	0.145257	0.0429211	0.333333	0.664304	0.633069							+	32100387	32107640	1500031L02Rik	NM_025892
Imprinting	Level 1	Comparison 19		Imprinting_G1R_MGC_OIL.vs.Imprinting_G1R_MGC_VZ	chr16	36924565	36925204	2.06525	2.15183	2.23814	2.0301	1.82006	1.92631	2.15174	1.92549	0.226253	0.0469629	0.1	0.49722	0.422624							+	36885596	36932671	Golgb1	NM_030035
Imprinting	Level 1	Comparison 18		Imprinting_G1R_MGC_BPA.vs.Imprinting_G1R_MGC_OIL	chr16	36968983	36969418	1.86043	1.64822	1.82207	1.35718	1.40994	1.55077	1.7769	1.4393	0.337607	0.0184595	0.1	0.905368	0.773684							-	36966658	36978722	Fbxo40	NM_001037321
CpG	Level 1	Comparison 11		CpG_G2R_MGC_OIL.vs.CpG_G2R_MGC_DEHP	chr16	37541791	37542328	2.74681	3.06754	2.74017	2.12845	2.28463	1.60044	2.85151	2.00451	0.847	0.0357788	0.1	0.681423	0.577637							+	37540479	37571971	Rabl3	NM_001042499
CpG	Level 1	Comparison 15		CpG_G2R_SPERM_OIL.vs.CpG_G2R_SPERM_VZ	chr16	38445751	38446309	2.04759	2.02471		2.14847	2.17282		2.03615	2.16065	-0.124496	0.0177182	0.333333	0.664304	0.633069							-	38445978	38452269	Adprh	NM_007414
CpG	Level 1	Comparison 16		CpG_G2R_SPERM_VZ.vs.CpG_G2R_SPERM_OIL	chr16	38445751	38446309	2.14847	2.17282		2.04759	2.02471		2.16065	2.03615	0.124496	0.0177182	0.333333	0.856764	0.748087							-	38445978	38452269	Adprh	NM_007414
CpG	Level 1	Comparison 16		CpG_G2R_SPERM_VZ.vs.CpG_G2R_SPERM_OIL	chr16	43891880	43892351	1.7671	1.64142		0.97792	0.883512		1.70426	0.930716	0.773546	0.0129366	0.333333	0.856764	0.748087							+	43890514	43963927	2610015P09Rik	NM_027801
CpG	Level 1	Comparison 2		CpG_G1R_MGC_BPA.vs.CpG_G1R_MGC_OIL	chr16	44018688	44019253	2.25083	2.33839	2.17854	1.88426	2.0731	1.88566	2.25592	1.94767	0.308248	0.0196638	0.1	0.973293	0.863981							-	43980962	44027558	Gramd1c	NM_001172107
CpG	Level 1	Comparison 4		CpG_G1R_MGC_VZ.vs.CpG_G1R_MGC_OIL	chr16	56476420	56477488	2.04941	2.16262	2.15387	1.71258	1.78125	1.89881	2.12197	1.79755	0.324423	0.0108923	0.1	0.891767	0.797095
CpG	Level 1	Comparison 13		CpG_G1R_SPERM_OIL.vs.CpG_G1R_SPERM_VZ	chr16	58675029	58675688	2.01733	2.05228		2.34529	2.36295		2.03481	2.35412	-0.319318	0.0119786	0.333333	0.984004	0.951062							+	58670820	58680002	Cpox	NM_007757
CpG	Level 1	Comparison 14		CpG_G1R_SPERM_VZ.vs.CpG_G1R_SPERM_OIL	chr16	58675029	58675688	2.34529	2.36295		2.01733	2.05228		2.35412	2.03481	0.319318	0.0119786	0.333333	0.984004	0.951062							+	58670820	58680002	Cpox	NM_007757
CpG	Level 1	Comparison 8		CpG_G2R_MGC_BPA.vs.CpG_G2R_MGC_OIL	chr16	59557745	59558494	2.47589	2.52893	2.64321	2.28493	2.16122	2.23876	2.54935	2.2283	0.321042	0.00800941	0.1	0.799946	0.644269
CpG	Level 1	Comparison 10		CpG_G2R_MGC_VZ.vs.CpG_G2R_MGC_OIL	chr16	59558045	59558494	2.61337	2.54689	2.76438	2.30741	2.22333	2.36878	2.64155	2.29984	0.341707	0.0157257	0.1	0.515677	0.443785
CpG	Level 1	Comparison 7		CpG_G2R_MGC_OIL.vs.CpG_G2R_MGC_BPA	chr16	59558140	59558494	2.33879	2.37035	2.39642	2.84607	2.81772	2.71695	2.36852	2.79358	-0.425059	0.00329918	0.1	0.645224	0.756354
CpG	Level 1	Comparison 9		CpG_G2R_MGC_OIL.vs.CpG_G2R_MGC_VZ	chr16	59558140	59558494	2.33879	2.37035	2.39642	2.76155	2.54363	2.77708	2.36852	2.69408	-0.325563	0.0439887	0.1	0.771512	0.580085
Imprinting	Level 1	Comparison 29		Imprinting_G1R_SPERM_OIL.vs.Imprinting_G1R_SPERM_VZ	chr16	76065106	76065712	1.8489	1.87022		1.79108	1.77685		1.85956	1.78397	0.075593	0.0375903	0.333333	0.915565	0.818733
CpG	Level 1	Comparison 10		CpG_G2R_MGC_VZ.vs.CpG_G2R_MGC_OIL	chr16	89974833	89975988	2.53558	2.7347	2.79385	2.27323	2.33535	2.29019	2.68804	2.29959	0.388451	0.0323939	0.1	0.515677	0.443785		-	89974444	89975444	Tiam1	NM_001145886
CpG	Level 1	Comparison 13		CpG_G1R_SPERM_OIL.vs.CpG_G1R_SPERM_VZ	chr16	89974833	89976202	1.87166	1.81797		1.66383	1.60479		1.84482	1.63431	0.210509	0.0347574	0.333333	0.984004	0.951062
CpG	Level 1	Comparison 14		CpG_G1R_SPERM_VZ.vs.CpG_G1R_SPERM_OIL	chr16	89974833	89976202	1.66383	1.60479		1.87166	1.81797		1.63431	1.84482	-0.210509	0.0347574	0.333333	0.984004	0.951062
CpG	Level 1	Comparison 8		CpG_G2R_MGC_BPA.vs.CpG_G2R_MGC_OIL	chr16	89974833	89976299	2.66411	2.43922	2.5653	2.34029	2.29734	2.1567	2.55621	2.26478	0.291432	0.0281311	0.1	0.799946	0.644269
CpG	Level 1	Comparison 7		CpG_G2R_MGC_OIL.vs.CpG_G2R_MGC_BPA	chr16	89974933	89975404	2.31767	2.50457	2.44395	3.02647	2.81482	2.67662	2.42206	2.8393	-0.41724	0.0350558	0.1	0.868922	0.756354		-	89974444	89975444	Tiam1	NM_001145886
CpG	Level 1	Comparison 9		CpG_G2R_MGC_OIL.vs.CpG_G2R_MGC_VZ	chr16	89974933	89975404	2.31767	2.50457	2.44395	2.89688	3.00639	3.21315	2.42206	3.03881	-0.616742	0.00846713	0.1	0.771512	0.580085		-	89974444	89975444	Tiam1	NM_001145886
Imprinting	Level 1	Comparison 31		Imprinting_G2R_SPERM_OIL.vs.Imprinting_G2R_SPERM_VZ	chr16	89995814	89996523	1.87363	1.88414		2.24566	2.26012		1.87888	2.25289	-0.374005	0.000978506	0.333333	0.673864	0.642413
Imprinting	Level 1	Comparison 32		Imprinting_G2R_SPERM_VZ.vs.Imprinting_G2R_SPERM_OIL	chr16	89995814	89996803	2.05451	2.10284		1.70983	1.68794		2.07867	1.69888	0.37979	0.0175746	0.333333	0.710252	0.634368
CpG	Level 1	Comparison 5		CpG_G1R_MGC_OIL.vs.CpG_G1R_MGC_DEHP	chr16	90738709	90739161	2.13623	2.10807	2.09821	1.77117	1.53685	1.50243	2.11417	1.60348	0.510687	0.0245388	0.1	0.686895	0.591429		+	90738068	90739068	Mrap	NM_029844
Imprinting	Level 1	Comparison 19		Imprinting_G1R_MGC_OIL.vs.Imprinting_G1R_MGC_VZ	chr16	91210480	91210889	1.87916	1.99288	2.05324	1.82508	1.56186	1.55016	1.97509	1.6457	0.32939	0.0460154	0.1	0.49722	0.422624
Imprinting	Level 1	Comparison 21		Imprinting_G1R_MGC_OIL.vs.Imprinting_G1R_MGC_DEHP	chr16	91210480	91210889	1.87916	1.99288	2.05324	1.72481	1.59891	1.38608	1.97509	1.56993	0.40516	0.0357851	0.1	0.500445	0.436449
Imprinting	Level 1	Comparison 19		Imprinting_G1R_MGC_OIL.vs.Imprinting_G1R_MGC_VZ	chr16	91214619	91214980	2.00437	1.91817	1.98959	1.73143	1.58698	1.70541	1.97071	1.67461	0.296104	0.00836693	0.1	0.492685	0.422624
CpG	Level 1	Comparison 1		CpG_G1R_MGC_OIL.vs.CpG_G1R_MGC_BPA	chr16	91403880	91404634	2.42966	2.49963	2.38488	2.20439	1.98416	2.15184	2.43805	2.11346	0.324595	0.0229791	0.1	0.801715	0.677455							+	91373527	91405332	Ifnar2	NM_010509
CpG	Level 1	Comparison 5		CpG_G1R_MGC_OIL.vs.CpG_G1R_MGC_DEHP	chr16	91403880	91404634	2.42966	2.49963	2.38488	2.3547	2.21435	2.2848	2.43805	2.28461	0.15344	0.0450672	0.1	0.686895	0.591429							+	91373527	91405332	Ifnar2	NM_010509
CpG	Level 1	Comparison 6		CpG_G1R_MGC_DEHP.vs.CpG_G1R_MGC_OIL	chr16	91403880	91404524	2.38652	2.27414	2.29422	2.47274	2.53142	2.40407	2.31829	2.46941	-0.151117	0.0404685	0.1	0.73552	0.608307							+	91373527	91405332	Ifnar2	NM_010509
CpG	Level 1	Comparison 16		CpG_G2R_SPERM_VZ.vs.CpG_G2R_SPERM_OIL	chr16	92468255	92469201	1.96459	2.03348		1.79388	1.75452		1.99904	1.7742	0.224839	0.0485692	0.333333	0.856764	0.748087
CpG	Level 1	Comparison 13		CpG_G1R_SPERM_OIL.vs.CpG_G1R_SPERM_VZ	chr16	92825585	92826328	2.04188	2.0914		2.29572	2.35895		2.06664	2.32734	-0.260696	0.0263014	0.333333	0.984004	0.951062		-	92825811	92826811	Runx1	NM_001111022//NM_001111021
CpG	Level 1	Comparison 14		CpG_G1R_SPERM_VZ.vs.CpG_G1R_SPERM_OIL	chr16	92825585	92826328	2.29572	2.35895		2.04188	2.0914		2.32734	2.06664	0.260696	0.0263014	0.333333	0.984004	0.951062		-	92825811	92826811	Runx1	NM_001111022//NM_001111021
CpG	Level 1	Comparison 15		CpG_G2R_SPERM_OIL.vs.CpG_G2R_SPERM_VZ	chr16	94008362	94009416	2.33106	2.38503		2.00707	2.04462		2.35805	2.02584	0.332205	0.0139564	0.333333	0.664304	0.633069		-	94008582	94009582	Cldn14	NM_019500
CpG	Level 1	Comparison 16		CpG_G2R_SPERM_VZ.vs.CpG_G2R_SPERM_OIL	chr16	94008362	94009491	1.9973	1.99554		2.26551	2.28257		1.99642	2.27404	-0.277624	0.018334	0.333333	0.856764	0.748087		-	94008582	94009582	Cldn14	NM_019500
CpG	Level 1	Comparison 10		CpG_G2R_MGC_VZ.vs.CpG_G2R_MGC_OIL	chr16	96215124	96215480	2.38739	2.37239	2.7189	2.02527	1.99251	1.90834	2.49289	1.97537	0.517521	0.0352011	0.1	0.515677	0.443785							-	96214198	96303535	Brwd1	NM_145125
CpG	Level 1	Comparison 15		CpG_G2R_SPERM_OIL.vs.CpG_G2R_SPERM_VZ	chr17	3532190	3532824	1.56715	1.45609		0.812061	0.797771		1.51162	0.804916	0.7067	0.0465864	0.333333	0.664304	0.633069		+	3532053	3533053	Cldn20	NM_001101560	-	3519755	3557213	Tfb1m	NM_146074
Imprinting	Level 1	Comparison 21		Imprinting_G1R_MGC_OIL.vs.Imprinting_G1R_MGC_DEHP	chr17	5413339	5413958	1.79703	1.94801	1.94597	1.75241	1.73663	1.66357	1.89701	1.71754	0.179466	0.0490612	0.1	0.500445	0.436449							-	5411363	5439760	5730437N04Rik	NM_027457
CpG	Level 1	Comparison 11		CpG_G2R_MGC_OIL.vs.CpG_G2R_MGC_DEHP	chr17	5973636	5974128	2.40865	2.74498	2.57799	2.08192	2.30202	1.93738	2.57721	2.10711	0.470099	0.0311337	0.1	0.681423	0.577637							+	5941779	6038055	Synj2	NM_001113352//NM_001113353
CpG	Level 1	Comparison 10		CpG_G2R_MGC_VZ.vs.CpG_G2R_MGC_OIL	chr17	6449585	6450029	2.34948	2.4825	2.51399	1.99585	1.90792	2.20744	2.44866	2.03707	0.411589	0.0248454	0.1	0.515677	0.443785		-	6449642	6450642	Tmem181b-ps	NR_033520
CpG	Level 1	Comparison 1		CpG_G1R_MGC_OIL.vs.CpG_G1R_MGC_BPA	chr17	6616685	6617254	2.36535	2.37707	2.39684	2.1917	2.23685	2.25967	2.37975	2.22941	0.150345	0.00785749	0.1	0.801715	0.677455
CpG	Level 1	Comparison 3		CpG_G1R_MGC_OIL.vs.CpG_G1R_MGC_VZ	chr17	6616685	6617254	2.36535	2.37707	2.39684	2.13438	2.17913	2.04651	2.37975	2.12001	0.259746	0.0174825	0.1	0.690741	0.584013
CpG	Level 1	Comparison 4		CpG_G1R_MGC_VZ.vs.CpG_G1R_MGC_OIL	chr17	6616685	6617254	2.13438	2.17913	2.04651	2.36535	2.37707	2.39684	2.12001	2.37975	-0.259746	0.0174825	0.1	0.891767	0.797095
CpG	Level 1	Comparison 5		CpG_G1R_MGC_OIL.vs.CpG_G1R_MGC_DEHP	chr17	6616685	6617254	2.36535	2.37707	2.39684	2.17583	1.99132	2.18247	2.37975	2.11654	0.263213	0.0495255	0.1	0.698784	0.591429
CpG	Level 1	Comparison 2		CpG_G1R_MGC_BPA.vs.CpG_G1R_MGC_OIL	chr17	6616805	6617254	2.23126	2.31906	2.31761	2.39568	2.4043	2.44017	2.28931	2.41339	-0.124078	0.0336554	0.1	0.973293	0.863981
CpG	Level 1	Comparison 1		CpG_G1R_MGC_OIL.vs.CpG_G1R_MGC_BPA	chr17	6844189	6844718	2.24682	2.40635	2.40612	2.1365	2.23273	2.12344	2.3531	2.16422	0.188876	0.0493953	0.1	0.807459	0.677455
CpG	Level 1	Comparison 2		CpG_G1R_MGC_BPA.vs.CpG_G1R_MGC_OIL	chr17	6844189	6844718	2.1365	2.23273	2.12344	2.24682	2.40635	2.40612	2.16422	2.3531	-0.188876	0.0493953	0.1	0.973293	0.863981
CpG	Level 1	Comparison 3		CpG_G1R_MGC_OIL.vs.CpG_G1R_MGC_VZ	chr17	6844189	6844718	2.24682	2.40635	2.40612	2.00974	2.06304	2.02571	2.3531	2.03283	0.320267	0.0195099	0.1	0.690741	0.584013
CpG	Level 1	Comparison 5		CpG_G1R_MGC_OIL.vs.CpG_G1R_MGC_DEHP	chr17	6844189	6844718	2.24682	2.40635	2.40612	2.00953	1.97203	2.1239	2.3531	2.03515	0.317944	0.0110754	0.1	0.686895	0.591429
CpG	Level 1	Comparison 6		CpG_G1R_MGC_DEHP.vs.CpG_G1R_MGC_OIL	chr17	6844189	6844718	2.00953	1.97203	2.1239	2.24682	2.40635	2.40612	2.03515	2.3531	-0.317944	0.0110754	0.1	0.73552	0.608307
CpG	Level 1	Comparison 4		CpG_G1R_MGC_VZ.vs.CpG_G1R_MGC_OIL	chr17	6844269	6844638	2.05785	2.09394	2.13274	2.29974	2.55604	2.44624	2.09484	2.43401	-0.339166	0.0361125	0.1	0.891767	0.797095
CpG	Level 1	Comparison 3		CpG_G1R_MGC_OIL.vs.CpG_G1R_MGC_VZ	chr17	8432833	8433310	2.26223	2.10225	1.98029	1.69391	1.81855	1.92943	2.11492	1.81396	0.300958	0.0490282	0.1	0.690741	0.584013							+	8429407	8449494	Ccr6	NM_001190333
CpG	Level 1	Comparison 5		CpG_G1R_MGC_OIL.vs.CpG_G1R_MGC_DEHP	chr17	8432833	8433310	2.26223	2.10225	1.98029	1.61792	1.92454	1.7366	2.11492	1.75969	0.355235	0.042946	0.1	0.686895	0.591429							+	8429407	8449494	Ccr6	NM_001190333
CpG	Level 1	Comparison 12		CpG_G2R_MGC_DEHP.vs.CpG_G2R_MGC_OIL	chr17	8434988	8435733	2.55224	2.60096	2.47377	2.14441	2.02168	2.22119	2.54232	2.1291	0.413228	0.00646273	0.1	0.501451	0.43652		+	8434890	8435890	Ccr6	NM_009835	+	8429407	8449494	Ccr6	NM_001190333
Imprinting	Level 1	Comparison 31		Imprinting_G2R_SPERM_OIL.vs.Imprinting_G2R_SPERM_VZ	chr17	12589849	12590275	2.16752	2.25667		1.7702	1.70859		2.21209	1.7394	0.472699	0.0182693	0.333333	0.706299	0.642413							+	12571974	12611750	Plg	NM_008877
Imprinting	Level 1	Comparison 32		Imprinting_G2R_SPERM_VZ.vs.Imprinting_G2R_SPERM_OIL	chr17	12589849	12590275	1.7702	1.70859		2.16752	2.25667		1.7394	2.21209	-0.472699	0.0182693	0.333333	0.710252	0.634368							+	12571974	12611750	Plg	NM_008877
Imprinting	Level 1	Comparison 19		Imprinting_G1R_MGC_OIL.vs.Imprinting_G1R_MGC_VZ	chr17	12615693	12616087	2.12	1.928	2.01634	1.73691	1.49556	1.33571	2.02145	1.52273	0.498718	0.0333779	0.1	0.49722	0.422624							-	12613339	12700070	Slc22a3	NM_011395
Imprinting	Level 1	Comparison 32		Imprinting_G2R_SPERM_VZ.vs.Imprinting_G2R_SPERM_OIL	chr17	12616028	12617025	1.81991	1.81692		1.61208	1.60608		1.81841	1.60908	0.209332	0.00172362	0.333333	0.616861	0.634368							-	12613339	12700070	Slc22a3	NM_011395
Imprinting	Level 1	Comparison 22		Imprinting_G1R_MGC_DEHP.vs.Imprinting_G1R_MGC_OIL	chr17	12641192	12641856	2.01982	1.96319	2.04694	2.10964	2.10016	2.1467	2.00998	2.11884	-0.108851	0.0281903	0.1	0.67793	0.58625							-	12613339	12700070	Slc22a3	NM_011395
Imprinting	Level 1	Comparison 21		Imprinting_G1R_MGC_OIL.vs.Imprinting_G1R_MGC_DEHP	chr17	12641292	12641856	2.20537	2.23028	2.19489	2.08784	2.00326	2.05384	2.21018	2.04831	0.161868	0.0120596	0.1	0.500445	0.436449							-	12613339	12700070	Slc22a3	NM_011395
Imprinting	Level 1	Comparison 31		Imprinting_G2R_SPERM_OIL.vs.Imprinting_G2R_SPERM_VZ	chr17	12652323	12652944	1.5943	1.64525		0.814421	0.814905		1.61978	0.814663	0.805114	0.0201255	0.333333	0.706299	0.642413							-	12613339	12700070	Slc22a3	NM_011395
Imprinting	Level 1	Comparison 32		Imprinting_G2R_SPERM_VZ.vs.Imprinting_G2R_SPERM_OIL	chr17	12709871	12710291	1.69765	1.71847		1.88427	1.85139		1.70806	1.86783	-0.15977	0.0232802	0.333333	0.710252	0.634368
CpG	Level 1	Comparison 6		CpG_G1R_MGC_DEHP.vs.CpG_G1R_MGC_OIL	chr17	12775111	12775560	2.36431	2.19245	2.3644	1.94676	2.06066	1.97492	2.30706	1.99412	0.31294	0.0151314	0.1	0.73552	0.608307
Imprinting	Level 1	Comparison 28		Imprinting_G2R_MGC_DEHP.vs.Imprinting_G2R_MGC_OIL	chr17	12876010	12877009	2.19256	2.16494	2.05076	1.83091	1.98652	1.95641	2.13609	1.92461	0.211473	0.0308617	0.1	0.379225	0.320147							-	12875771	12962072	Igf2r	NM_010515
Imprinting	Level 1	Comparison 26		Imprinting_G2R_MGC_VZ.vs.Imprinting_G2R_MGC_OIL	chr17	12876120	12876899	2.28405	2.44863	2.57144	1.91656	1.98152	1.98407	2.43471	1.96071	0.473993	0.0233585	0.1	0.312813	0.303676							-	12875771	12962072	Igf2r	NM_010515
Imprinting	Level 1	Comparison 26		Imprinting_G2R_MGC_VZ.vs.Imprinting_G2R_MGC_OIL	chr17	12897282	12897896	1.94205	1.8511	1.85299	1.34712	1.00311	1.1597	1.88205	1.16998	0.712072	0.0131094	0.1	0.312813	0.303676							-	12875771	12962072	Igf2r	NM_010515
Imprinting	Level 1	Comparison 27		Imprinting_G2R_MGC_OIL.vs.Imprinting_G2R_MGC_DEHP	chr17	13095739	13096173	2.14913	2.0725	2.25322	1.85744	1.9311	1.92627	2.15828	1.90494	0.253343	0.0251717	0.1	0.664575	0.597333							-	13082267	13102366	Pnldc1	NM_001034866
Imprinting	Level 1	Comparison 22		Imprinting_G1R_MGC_DEHP.vs.Imprinting_G1R_MGC_OIL	chr17	13207148	13207578	1.6321	1.83134	1.74166	1.40538	1.27656	1.45176	1.73503	1.3779	0.357134	0.0103559	0.1	0.67793	0.58625							+	13201204	13210485	Sod2	NM_013671
CpG	Level 1	Comparison 11		CpG_G2R_MGC_OIL.vs.CpG_G2R_MGC_DEHP	chr17	15112874	15113225	2.38236	2.39079	2.5555	1.64838	1.47155	1.62424	2.44288	1.58139	0.861489	0.000402225	0.1	0.202169	0.577637							-	15101652	15115276	Gm3417	NM_001123368//NM_001123367
CpG	Level 1	Comparison 15		CpG_G2R_SPERM_OIL.vs.CpG_G2R_SPERM_VZ	chr17	15867578	15868228	2.02653	2.01733		2.26142	2.28479		2.02193	2.2731	-0.251174	0.0139983	0.333333	0.664304	0.633069							+	15842430	15909076	Chd1	NM_007690
CpG	Level 1	Comparison 16		CpG_G2R_SPERM_VZ.vs.CpG_G2R_SPERM_OIL	chr17	15867578	15868228	2.26142	2.28479		2.02653	2.01733		2.2731	2.02193	0.251174	0.0139983	0.333333	0.856764	0.748087							+	15842430	15909076	Chd1	NM_007690
Imprinting	Level 1	Comparison 31		Imprinting_G2R_SPERM_OIL.vs.Imprinting_G2R_SPERM_VZ	chr17	18695687	18696119	1.79026	1.7503		1.91971	1.89785		1.77028	1.90878	-0.138497	0.0460246	0.333333	0.706299	0.642413
CpG	Level 1	Comparison 4		CpG_G1R_MGC_VZ.vs.CpG_G1R_MGC_OIL	chr17	24111541	24111919	2.24046	2.32637	2.2821	1.7845	1.87786	2.07645	2.28298	1.91294	0.370041	0.0412627	0.1	0.891767	0.797095		-	24111697	24112697	Prss30	NM_013921
CpG	Level 1	Comparison 3		CpG_G1R_MGC_OIL.vs.CpG_G1R_MGC_VZ	chr17	24483461	24484257	2.25542	2.08562	2.22868	1.9406	1.9496	1.90871	2.18991	1.93297	0.25694	0.0338423	0.1	0.690741	0.584013		-	24483697	24484697	Abca17	NM_001031621
CpG	Level 1	Comparison 12		CpG_G2R_MGC_DEHP.vs.CpG_G2R_MGC_OIL	chr17	24561680	24562043	2.81441	2.79441	2.97721	2.42075	2.18708	2.25854	2.86201	2.28879	0.573216	0.00347641	0.1	0.501451	0.43652							+	24552119	24562342	Rnps1	NM_001080128//NM_001080127//NM_009070
CpG	Level 1	Comparison 12		CpG_G2R_MGC_DEHP.vs.CpG_G2R_MGC_OIL	chr17	24581135	24582788	2.27339	2.46981	2.4434	2.05865	2.04074	2.12871	2.39553	2.07603	0.319499	0.0216694	0.1	0.501451	0.43652							-	24581223	24591756	E4f1	NM_007893
CpG	Level 1	Comparison 8		CpG_G2R_MGC_BPA.vs.CpG_G2R_MGC_OIL	chr17	24581355	24582584	2.33913	2.30236	2.49584	2.09238	2.11929	1.99914	2.37911	2.07027	0.308842	0.0171573	0.1	0.799946	0.644269							-	24581223	24591756	E4f1	NM_007893
CpG	Level 1	Comparison 5		CpG_G1R_MGC_OIL.vs.CpG_G1R_MGC_DEHP	chr17	24783754	24784605	2.11856	1.95163	1.9886	1.87232	1.6644	1.61047	2.0196	1.71573	0.303867	0.0411533	0.1	0.686895	0.591429							-	24776726	24786750	Slc9a3r2	NM_023055
CpG	Level 1	Comparison 12		CpG_G2R_MGC_DEHP.vs.CpG_G2R_MGC_OIL	chr17	24867597	24868166	2.66744	2.49737	2.47838	2.16909	2.19651	2.41355	2.54773	2.25972	0.288015	0.0455641	0.1	0.508426	0.43652							+	24865273	24872594	Rpl3l	NM_001163945
CpG	Level 1	Comparison 12		CpG_G2R_MGC_DEHP.vs.CpG_G2R_MGC_OIL	chr17	25356690	25357248	2.06457	2.16256	2.2828	1.95329	1.69652	1.65024	2.16998	1.76668	0.403293	0.0296341	0.1	0.501451	0.43652							+	25325844	25370887	Unkl	NM_001197024
CpG	Level 1	Comparison 13		CpG_G1R_SPERM_OIL.vs.CpG_G1R_SPERM_VZ	chr17	25481785	25482519	1.72857	1.76042		1.4158	1.45		1.74449	1.4329	0.311592	0.005686	0.333333	0.984004	0.951062		-	25482007	25483007	Tpsab1	NM_031187//NR_033521
CpG	Level 1	Comparison 14		CpG_G1R_SPERM_VZ.vs.CpG_G1R_SPERM_OIL	chr17	25481785	25482519	1.4158	1.45		1.72857	1.76042		1.4329	1.74449	-0.311592	0.005686	0.333333	0.984004	0.951062		-	25482007	25483007	Tpsab1	NM_031187//NR_033521
CpG	Level 1	Comparison 13		CpG_G1R_SPERM_OIL.vs.CpG_G1R_SPERM_VZ	chr17	25873152	25873706	1.57382	1.62121		1.32023	1.39333		1.59752	1.35678	0.240736	0.0433746	0.333333	0.984004	0.951062		+	25872484	25873484	Mslnl	NM_177822
CpG	Level 1	Comparison 14		CpG_G1R_SPERM_VZ.vs.CpG_G1R_SPERM_OIL	chr17	25873152	25873706	1.32023	1.39333		1.57382	1.62121		1.35678	1.59752	-0.240736	0.0433746	0.333333	0.984004	0.951062		+	25872484	25873484	Mslnl	NM_177822
CpG	Level 1	Comparison 12		CpG_G2R_MGC_DEHP.vs.CpG_G2R_MGC_OIL	chr17	25963034	25964093	2.50008	2.67459	2.84062	2.39257	2.1845	2.26853	2.67176	2.28187	0.389898	0.0369715	0.1	0.501451	0.43652							+	25961071	25965175	Wdr24	NM_173741
CpG	Level 1	Comparison 3		CpG_G1R_MGC_OIL.vs.CpG_G1R_MGC_VZ	chr17	26336218	26336672	1.83012	1.92204	2.0558	1.58365	1.72587	1.6947	1.93599	1.66808	0.267909	0.0337258	0.1	0.690741	0.584013		-	26335532	26336532	Pdia2	NM_001081070						-	26335627	26336627	Arhgdig	NM_008113
CpG	Level 1	Comparison 5		CpG_G1R_MGC_OIL.vs.CpG_G1R_MGC_DEHP	chr17	26336218	26336672	1.83012	1.92204	2.0558	1.51433	1.36569	1.55376	1.93599	1.47793	0.458055	0.0065515	0.1	0.686895	0.591429		-	26335532	26336532	Pdia2	NM_001081070						-	26335627	26336627	Arhgdig	NM_008113
CpG	Level 1	Comparison 10		CpG_G2R_MGC_VZ.vs.CpG_G2R_MGC_OIL	chr17	27237945	27238394	2.5417	2.77801	2.4908	2.28084	2.30411	2.11864	2.6035	2.23453	0.368977	0.0319126	0.1	0.515677	0.443785							+	27194748	27258668	Itpr3	NM_080553
CpG	Level 1	Comparison 12		CpG_G2R_MGC_DEHP.vs.CpG_G2R_MGC_OIL	chr17	27238045	27238519	2.45651	2.56051	2.43341	2.30017	2.17973	2.02685	2.48348	2.16892	0.314558	0.0392903	0.1	0.501451	0.43652							+	27194748	27258668	Itpr3	NM_080553
CpG	Level 1	Comparison 12		CpG_G2R_MGC_DEHP.vs.CpG_G2R_MGC_OIL	chr17	27239550	27240119	2.47804	2.38099	2.34111	1.85252	1.84662	1.95556	2.40004	1.8849	0.515146	0.000733253	0.1	0.501451	0.43652							+	27194748	27258668	Itpr3	NM_080553
CpG	Level 1	Comparison 16		CpG_G2R_SPERM_VZ.vs.CpG_G2R_SPERM_OIL	chr17	27240620	27241369	1.94234	1.97489		1.68174	1.63084		1.95861	1.65629	0.302326	0.0164398	0.333333	0.856764	0.748087							+	27194748	27258668	Itpr3	NM_080553
CpG	Level 1	Comparison 12		CpG_G2R_MGC_DEHP.vs.CpG_G2R_MGC_OIL	chr17	27250343	27250897	2.69618	2.53258	2.63276	2.28154	2.161	2.43077	2.62051	2.2911	0.329404	0.0312051	0.1	0.501451	0.43652							+	27194748	27258668	Itpr3	NM_080553
CpG	Level 1	Comparison 8		CpG_G2R_MGC_BPA.vs.CpG_G2R_MGC_OIL	chr17	27340849	27341298	2.08206	2.04065	2.17263	1.91078	1.93385	1.88842	2.09845	1.91102	0.187434	0.0303078	0.1	0.799946	0.644269		-	27340883	27341883	Lemd2	NM_146075
CpG	Level 1	Comparison 16		CpG_G2R_SPERM_VZ.vs.CpG_G2R_SPERM_OIL	chr17	27552089	27552538	1.45572	1.4939		1.34118	1.36325		1.47481	1.35221	0.1226	0.0493166	0.333333	0.856764	0.748087
CpG	Level 1	Comparison 10		CpG_G2R_MGC_VZ.vs.CpG_G2R_MGC_OIL	chr17	27641610	27642264	2.33994	2.39614	2.19289	2.01311	2.11561	2.00943	2.30966	2.04605	0.263608	0.029306	0.1	0.515677	0.443785
CpG	Level 1	Comparison 3		CpG_G1R_MGC_OIL.vs.CpG_G1R_MGC_VZ	chr17	27865333	27865687	1.96696	2.04539	2.06644	1.79695	1.90525	1.85619	2.02627	1.8528	0.173467	0.0163925	0.1	0.690741	0.584013		-	27865396	27866396	Spdef	NM_013891
CpG	Level 1	Comparison 15		CpG_G2R_SPERM_OIL.vs.CpG_G2R_SPERM_VZ	chr17	28342282	28343134	1.50159	1.61628		0.965226	0.841823		1.55894	0.903524	0.655413	0.0163654	0.333333	0.664304	0.633069												+	28342331	28343331	Zfp523	NM_172617
CpG	Level 1	Comparison 15		CpG_G2R_SPERM_OIL.vs.CpG_G2R_SPERM_VZ	chr17	28710584	28711290	1.70256	1.66459		1.58121	1.55448		1.68358	1.56784	0.115732	0.0470203	0.333333	0.664304	0.633069
CpG	Level 1	Comparison 6		CpG_G1R_MGC_DEHP.vs.CpG_G1R_MGC_OIL	chr17	30620304	30621023	2.09355	2.05674	2.15831	2.27754	2.32934	2.34748	2.10287	2.31812	-0.215254	0.00565546	0.1	0.732449	0.608307							-	30352968	30712732	Btbd9	NM_172618//NM_027060
CpG	Level 1	Comparison 4		CpG_G1R_MGC_VZ.vs.CpG_G1R_MGC_OIL	chr17	31813819	31814253	2.01494	1.99808	2.05669	1.88612	1.85569	1.79777	2.02324	1.84653	0.17671	0.00710324	0.1	0.848218	0.797095
CpG	Level 1	Comparison 11		CpG_G2R_MGC_OIL.vs.CpG_G2R_MGC_DEHP	chr17	32305599	32306028	2.2341	2.41022	2.45106	2.05543	1.78201	2.07994	2.36513	1.97246	0.392665	0.0332429	0.1	0.681423	0.577637
CpG	Level 1	Comparison 10		CpG_G2R_MGC_VZ.vs.CpG_G2R_MGC_OIL	chr17	33959915	33960294	2.22291	2.37236	2.45469	1.80572	1.77033	2.04526	2.34999	1.87377	0.476213	0.0138372	0.1	0.515677	0.443785												+	33959359	33960359	Kank3	NM_030697//NM_016844
CpG	Level 1	Comparison 15		CpG_G2R_SPERM_OIL.vs.CpG_G2R_SPERM_VZ	chr17	34075407	34076056	2.068	1.99809		1.61729	1.70336		2.03305	1.66032	0.372722	0.0237857	0.333333	0.664304	0.633069												-	34075353	34076353	H2-Ke2	NM_010385//NM_001185182
CpG	Level 1	Comparison 1		CpG_G1R_MGC_OIL.vs.CpG_G1R_MGC_BPA	chr17	34173425	34174474	2.0707	2.20969	2.07743	1.87985	1.96484	1.97539	2.11927	1.94003	0.179244	0.0368506	0.1	0.801715	0.677455							+	34169296	34174844	Rxrb	NM_011306
CpG	Level 1	Comparison 3		CpG_G1R_MGC_OIL.vs.CpG_G1R_MGC_VZ	chr17	34173425	34174474	2.0707	2.20969	2.07743	1.99483	1.81165	1.83826	2.11927	1.88158	0.237687	0.0334601	0.1	0.690741	0.584013							+	34169296	34174844	Rxrb	NM_011306
CpG	Level 1	Comparison 5		CpG_G1R_MGC_OIL.vs.CpG_G1R_MGC_DEHP	chr17	34173425	34174474	2.0707	2.20969	2.07743	1.79327	1.9288	1.93135	2.11927	1.88448	0.234796	0.0216848	0.1	0.686895	0.591429							+	34169296	34174844	Rxrb	NM_011306
CpG	Level 1	Comparison 15		CpG_G2R_SPERM_OIL.vs.CpG_G2R_SPERM_VZ	chr17	34270192	34270951	1.77671	1.78818		1.16113	1.25274		1.78244	1.20693	0.57551	0.047372	0.333333	0.664304	0.633069
Imprinting	Level 1	Comparison 32		Imprinting_G2R_SPERM_VZ.vs.Imprinting_G2R_SPERM_OIL	chr17	35042174	35042978	1.89127	1.80778		1.59985	1.52026		1.84952	1.56005	0.289474	0.0376485	0.333333	0.710252	0.634368							+	35035943	35050492	Ehmt2	NM_147151//NM_145830
Imprinting	Level 1	Comparison 32		Imprinting_G2R_SPERM_VZ.vs.Imprinting_G2R_SPERM_OIL	chr17	35064492	35065031	1.79074	1.77011		1.61795	1.61618		1.78042	1.61706	0.163358	0.0388039	0.333333	0.710252	0.634368							+	35051910	35066881	Slc44a4	NM_023557
CpG	Level 1	Comparison 8		CpG_G2R_MGC_BPA.vs.CpG_G2R_MGC_OIL	chr17	35152287	35153016	2.19268	2.30001	2.45654	1.9112	2.00209	2.06798	2.31641	1.99376	0.322653	0.0316558	0.1	0.799946	0.644269							+	35138351	35152774	Vars	NM_011690
CpG	Level 1	Comparison 12		CpG_G2R_MGC_DEHP.vs.CpG_G2R_MGC_OIL	chr17	35166721	35167350	2.27284	2.20523	2.28865	2.03499	1.95603	1.87313	2.25557	1.95472	0.300857	0.0100527	0.1	0.501451	0.43652							-	35166049	35183051	Msh5	NM_013600//NM_001146215
CpG	Level 1	Comparison 11		CpG_G2R_MGC_OIL.vs.CpG_G2R_MGC_DEHP	chr17	35243086	35243450	2.48047	2.73346	2.48807	2.19637	2.32291	2.16864	2.56733	2.22931	0.338022	0.0351467	0.1	0.681423	0.577637
CpG	Level 1	Comparison 10		CpG_G2R_MGC_VZ.vs.CpG_G2R_MGC_OIL	chr17	35251630	35252161	2.79807	2.63689	2.85934	2.48995	2.36034	2.57249	2.76476	2.47426	0.290503	0.0329685	0.1	0.515677	0.443785		-	35251845	35252845	Ly6g5b	NM_148939
CpG	Level 1	Comparison 10		CpG_G2R_MGC_VZ.vs.CpG_G2R_MGC_OIL	chr17	35267976	35268725	2.35326	2.19633	2.25273	2.06557	1.95241	1.83235	2.26744	1.95011	0.317329	0.0223155	0.1	0.515677	0.443785		-	35268197	35269197	Apom	NM_018816
CpG	Level 1	Comparison 12		CpG_G2R_MGC_DEHP.vs.CpG_G2R_MGC_OIL	chr17	35268181	35268810	2.1841	2.42035	2.42245	2.07613	1.9916	1.7583	2.3423	1.94201	0.400291	0.033278	0.1	0.501451	0.43652		-	35268197	35269197	Apom	NM_018816
CpG	Level 1	Comparison 5		CpG_G1R_MGC_OIL.vs.CpG_G1R_MGC_DEHP	chr17	35338209	35339055	2.15367	2.22773	2.29813	1.99231	1.99526	2.00139	2.22651	1.99632	0.230192	0.0308531	0.1	0.686895	0.591429		-	35338441	35339441	Tnf	NM_013693
Imprinting	Level 1	Comparison 31		Imprinting_G2R_SPERM_OIL.vs.Imprinting_G2R_SPERM_VZ	chr17	35661869	35662293	1.52644	1.56646		1.906	1.85831		1.54645	1.88216	-0.335708	0.00939955	0.333333	0.706299	0.642413							+	35654560	35667460	Cchcr1	NM_146248
CpG	Level 1	Comparison 12		CpG_G2R_MGC_DEHP.vs.CpG_G2R_MGC_OIL	chr17	36051206	36051740	2.21163	2.25384	2.26148	1.69949	1.83275	2.00425	2.24232	1.8455	0.396817	0.0423931	0.1	0.503347	0.43652							-	36047829	36052814	Mrps18b	NM_025878
CpG	Level 1	Comparison 3		CpG_G1R_MGC_OIL.vs.CpG_G1R_MGC_VZ	chr17	36051206	36051635	2.3979	2.35198	2.57087	2.07473	2.03566	2.10199	2.44025	2.0708	0.369454	0.023817	0.1	0.690741	0.584013							-	36047829	36052814	Mrps18b	NM_025878
CpG	Level 1	Comparison 5		CpG_G1R_MGC_OIL.vs.CpG_G1R_MGC_DEHP	chr17	36051206	36051635	2.3979	2.35198	2.57087	1.97273	2.17899	2.18574	2.44025	2.11249	0.327762	0.0275337	0.1	0.686895	0.591429							-	36047829	36052814	Mrps18b	NM_025878
CpG	Level 1	Comparison 10		CpG_G2R_MGC_VZ.vs.CpG_G2R_MGC_OIL	chr17	36396613	36397472	2.74799	2.75422	2.55317	2.43316	2.32242	2.10909	2.68513	2.28822	0.396904	0.0318508	0.1	0.515677	0.443785							-	36396317	36408449	Trim39	NM_024468//NM_178281
CpG	Level 1	Comparison 12		CpG_G2R_MGC_DEHP.vs.CpG_G2R_MGC_OIL	chr17	36396613	36397472	2.64301	2.80074	2.56464	2.43316	2.32242	2.10909	2.66946	2.28822	0.38124	0.0360739	0.1	0.501451	0.43652							-	36396317	36408449	Trim39	NM_024468//NM_178281
CpG	Level 1	Comparison 11		CpG_G2R_MGC_OIL.vs.CpG_G2R_MGC_DEHP	chr17	36396818	36397472	2.36557	2.36724	2.39498	2.72883	2.77215	2.67542	2.37593	2.72547	-0.349539	0.00315236	0.1	0.499896	0.577637							-	36396317	36408449	Trim39	NM_024468//NM_178281
CpG	Level 1	Comparison 8		CpG_G2R_MGC_BPA.vs.CpG_G2R_MGC_OIL	chr17	43405035	43405509	2.69878	2.58274	2.68696	2.11501	2.26655	2.37336	2.65616	2.25164	0.404517	0.0179547	0.1	0.799946	0.644269
CpG	Level 1	Comparison 6		CpG_G1R_MGC_DEHP.vs.CpG_G1R_MGC_OIL	chr17	43405260	43406013	2.31607	2.31856	2.34775	2.26982	2.26575	2.22484	2.32746	2.25347	0.0739927	0.0169778	0.1	0.73552	0.608307
CpG	Level 1	Comparison 9		CpG_G2R_MGC_OIL.vs.CpG_G2R_MGC_VZ	chr17	43405260	43406013	2.19846	2.46301	2.50222	2.86615	2.86304	2.57197	2.3879	2.76705	-0.379154	0.0498986	0.1	0.771512	0.580085
CpG	Level 1	Comparison 15		CpG_G2R_SPERM_OIL.vs.CpG_G2R_SPERM_VZ	chr17	43406435	43407074	2.14919	2.244		1.65962	1.54468		2.1966	1.60215	0.594442	0.0169907	0.333333	0.664304	0.633069
CpG	Level 1	Comparison 4		CpG_G1R_MGC_VZ.vs.CpG_G1R_MGC_OIL	chr17	43703150	43703509	1.94414	2.15674	1.94746	1.72096	1.78385	1.57662	2.01612	1.69381	0.322305	0.0267297	0.1	0.891767	0.797095
CpG	Level 1	Comparison 5		CpG_G1R_MGC_OIL.vs.CpG_G1R_MGC_DEHP	chr17	45699036	45699492	2.11788	2.33017	2.27565	2.63229	2.62131	2.427	2.24124	2.5602	-0.318965	0.0259023	0.1	0.686895	0.591429							+	45693164	45699617	Nfkbie	NM_008690
CpG	Level 1	Comparison 6		CpG_G1R_MGC_DEHP.vs.CpG_G1R_MGC_OIL	chr17	45699036	45699610	2.59236	2.54012	2.37338	2.09737	2.23381	2.21331	2.50195	2.1815	0.320454	0.0206938	0.1	0.73552	0.608307							+	45693164	45699617	Nfkbie	NM_008690
CpG	Level 1	Comparison 6		CpG_G1R_MGC_DEHP.vs.CpG_G1R_MGC_OIL	chr17	46342018	46342389	2.15904	2.32183	2.14347	1.8382	1.66907	1.67432	2.20811	1.72719	0.48092	0.00379312	0.1	0.732449	0.608307							+	46340303	46378748	Xpo5	NM_028198
CpG	Level 1	Comparison 1		CpG_G1R_MGC_OIL.vs.CpG_G1R_MGC_BPA	chr17	46577576	46578014	2.46115	2.36724	2.41988	2.15348	2.156	2.29668	2.41609	2.20205	0.214037	0.0263483	0.1	0.801715	0.677455
CpG	Level 1	Comparison 2		CpG_G1R_MGC_BPA.vs.CpG_G1R_MGC_OIL	chr17	46577576	46578014	2.15348	2.156	2.29668	2.46115	2.36724	2.41988	2.20205	2.41609	-0.214037	0.0263483	0.1	0.973293	0.863981
CpG	Level 1	Comparison 3		CpG_G1R_MGC_OIL.vs.CpG_G1R_MGC_VZ	chr17	46577576	46578014	2.46115	2.36724	2.41988	2.19491	2.17956	2.22137	2.41609	2.19861	0.217475	0.00686328	0.1	0.663683	0.584013
CpG	Level 1	Comparison 2		CpG_G1R_MGC_BPA.vs.CpG_G1R_MGC_OIL	chr17	46631331	46631786	2.29004	2.48137	2.71798	1.84754	1.96777	2.09466	2.49646	1.96999	0.526475	0.0310984	0.1	0.973293	0.863981
CpG	Level 1	Comparison 7		CpG_G2R_MGC_OIL.vs.CpG_G2R_MGC_BPA	chr17	46728483	46728922	2.49415	2.36143	2.41296	2.15033	2.1946	2.15534	2.42285	2.16676	0.256092	0.0137165	0.1	0.868922	0.756354							-	46701899	46765953	Ptk7	NM_175168
Imprinting	Level 1	Comparison 19		Imprinting_G1R_MGC_OIL.vs.Imprinting_G1R_MGC_VZ	chr17	46761598	46762049	1.99877	2.04406	2.03589	1.70662	1.73775	1.672	2.02624	1.70546	0.320782	0.000282918	0.1	0.146755	0.422624							-	46701899	46765953	Ptk7	NM_175168
Imprinting	Level 1	Comparison 21		Imprinting_G1R_MGC_OIL.vs.Imprinting_G1R_MGC_DEHP	chr17	46773737	46774258	1.87943	2.04282	2.05164	1.79013	1.71804	1.75726	1.9913	1.75514	0.236156	0.038864	0.1	0.500445	0.436449							-	46768079	46781593	Klc4	NM_029091
Imprinting	Level 1	Comparison 29		Imprinting_G1R_SPERM_OIL.vs.Imprinting_G1R_SPERM_VZ	chr17	46784904	46785519	1.76571	1.88389		1.47798	1.34138		1.8248	1.40968	0.415118	0.045955	0.333333	0.915565	0.818733							+	46783696	46786581	Mrpl2	NM_025302
Imprinting	Level 1	Comparison 24		Imprinting_G2R_MGC_BPA.vs.Imprinting_G2R_MGC_OIL	chr17	46800323	46800832	1.96074	1.85628	1.92951	1.73195	1.76318	1.76203	1.91551	1.75239	0.163125	0.0249144	0.1	0.555144	0.471429							+	46787786	46800813	Cul7	NM_025611
Imprinting	Level 1	Comparison 19		Imprinting_G1R_MGC_OIL.vs.Imprinting_G1R_MGC_VZ	chr17	46814857	46815576	2.03801	2.2048	1.9783	1.80562	1.65781	1.86966	2.07371	1.77769	0.296013	0.0330128	0.1	0.49722	0.422624							-	46811999	46817379	Klhdc3	NM_001163729//NM_027910
Imprinting	Level 1	Comparison 21		Imprinting_G1R_MGC_OIL.vs.Imprinting_G1R_MGC_DEHP	chr17	46814857	46815576	2.03801	2.2048	1.9783	1.75619	1.68202	1.92308	2.07371	1.7871	0.28661	0.0436447	0.1	0.500445	0.436449							-	46811999	46817379	Klhdc3	NM_001163729//NM_027910
Imprinting	Level 1	Comparison 21		Imprinting_G1R_MGC_OIL.vs.Imprinting_G1R_MGC_DEHP	chr17	46861830	46862482	2.19584	2.1992	2.22859	2.04518	2.06693	1.97397	2.20788	2.02869	0.179183	0.0147538	0.1	0.500445	0.436449												+	46861990	46862990	Pex6	NM_145488//NM_010321
CpG	Level 1	Comparison 15		CpG_G2R_SPERM_OIL.vs.CpG_G2R_SPERM_VZ	chr17	46907248	46907822	1.79939	1.93864		1.10769	1.27527		1.86902	1.19148	0.677534	0.0269515	0.333333	0.664304	0.633069
Imprinting	Level 1	Comparison 32		Imprinting_G2R_SPERM_VZ.vs.Imprinting_G2R_SPERM_OIL	chr17	46983475	46983949	1.75109	1.68661		1.38457	1.46397		1.71885	1.42427	0.29458	0.0316651	0.333333	0.710252	0.634368
CpG	Level 1	Comparison 3		CpG_G1R_MGC_OIL.vs.CpG_G1R_MGC_VZ	chr17	47575724	47576184	1.86688	1.74582	1.73769	1.52565	1.64653	1.48655	1.78346	1.55291	0.230555	0.0231903	0.1	0.690741	0.584013							+	47574087	47607087	AI661453	NM_145489
CpG	Level 1	Comparison 3		CpG_G1R_MGC_OIL.vs.CpG_G1R_MGC_VZ	chr17	47972671	47973320	2.16895	2.09998	2.1896	1.90861	1.52337	1.66178	2.15284	1.69792	0.454924	0.0494251	0.1	0.690741	0.584013
CpG	Level 1	Comparison 5		CpG_G1R_MGC_OIL.vs.CpG_G1R_MGC_DEHP	chr17	47972671	47973320	2.16895	2.09998	2.1896	1.62516	1.56202	1.74598	2.15284	1.64439	0.508456	0.00375355	0.1	0.686895	0.591429
CpG	Level 1	Comparison 1		CpG_G1R_MGC_OIL.vs.CpG_G1R_MGC_BPA	chr17	48403896	48404328	2.19553	2.19566	2.21435	2.10402	2.03952	2.05744	2.20184	2.06699	0.134852	0.0130405	0.1	0.801715	0.677455		+	48403160	48404160	Treml4	NM_001163795//NM_001163796//NM_172623//NM_001033922
CpG	Level 1	Comparison 10		CpG_G2R_MGC_VZ.vs.CpG_G2R_MGC_OIL	chr17	48574459	48575033	2.71392	2.63645	2.55006	2.33759	2.1572	2.22836	2.63348	2.24105	0.392425	0.00530305	0.1	0.515677	0.443785
CpG	Level 1	Comparison 12		CpG_G2R_MGC_DEHP.vs.CpG_G2R_MGC_OIL	chr17	48574459	48575033	2.39765	2.63172	2.50027	2.33759	2.1572	2.22836	2.50988	2.24105	0.268829	0.0379629	0.1	0.501451	0.43652
CpG	Level 1	Comparison 15		CpG_G2R_SPERM_OIL.vs.CpG_G2R_SPERM_VZ	chr17	57138748	57139713	2.10874	2.09625		1.98098	1.99352		2.1025	1.98725	0.115248	0.00584456	0.333333	0.664304	0.633069		-	57138941	57139941	Pspn	NM_008954	-	57138879	57139441	Pspn	NM_008954	+	57138245	57139245	Alkbh7	NM_025538//NM_008954
CpG	Level 1	Comparison 5		CpG_G1R_MGC_OIL.vs.CpG_G1R_MGC_DEHP	chr17	57369658	57370017	1.85442	1.81359	1.85128	1.58833	1.46102	1.49308	1.83976	1.51414	0.325618	0.00789007	0.1	0.686895	0.591429
CpG	Level 1	Comparison 11		CpG_G2R_MGC_OIL.vs.CpG_G2R_MGC_DEHP	chr17	66199061	66199590	2.68336	2.72215	2.58797	2.74447	2.85846	2.87669	2.66449	2.82654	-0.162046	0.04788	0.1	0.681423	0.577637							-	66198268	66216671	Ralbp1	NM_009067
CpG	Level 1	Comparison 12		CpG_G2R_MGC_DEHP.vs.CpG_G2R_MGC_OIL	chr17	66199061	66199710	2.70092	2.82414	2.78851	2.61591	2.49422	2.47973	2.77119	2.52995	0.241239	0.0137977	0.1	0.501451	0.43652							-	66198268	66216671	Ralbp1	NM_009067
CpG	Level 1	Comparison 8		CpG_G2R_MGC_BPA.vs.CpG_G2R_MGC_OIL	chr17	67981323	67981992	2.56421	2.42907	2.42883	2.35707	2.26687	2.18988	2.47404	2.27127	0.202764	0.0375873	0.1	0.799946	0.644269		-	67981563	67982563	Lrrc30	NM_001033340
CpG	Level 1	Comparison 11		CpG_G2R_MGC_OIL.vs.CpG_G2R_MGC_DEHP	chr17	70773611	70773974	2.29157	1.8856	2.09158	1.52743	1.70659	1.50394	2.08959	1.57932	0.510265	0.0298516	0.1	0.681423	0.577637		+	70773631	70774631	Dlgap1	NM_177639//NM_027712
CpG	Level 1	Comparison 9		CpG_G2R_MGC_OIL.vs.CpG_G2R_MGC_VZ	chr17	70909473	70910121	2.47699	2.65357	3.21356	2.1226	1.36911	0.995733	2.78138	1.49582	1.28556	0.0390626	0.1	0.771512	0.580085							+	70774631	71170253	Dlgap1	NM_177639//NM_001128180//NM_027712
CpG	Level 1	Comparison 15		CpG_G2R_SPERM_OIL.vs.CpG_G2R_SPERM_VZ	chr17	72019742	72020101	1.89461	1.9686		1.12279	1.2235		1.93161	1.17315	0.75846	0.00914775	0.333333	0.664304	0.633069
CpG	Level 1	Comparison 1		CpG_G1R_MGC_OIL.vs.CpG_G1R_MGC_BPA	chr17	75577111	75578436	2.31913	2.25383	2.31201	2.13573	2.21019	2.15258	2.29499	2.16617	0.128822	0.01379	0.1	0.801715	0.677455		+	75577721	75578721	Ltbp1	NM_206958	+	75405368	75790609	Ltbp1	NM_019919
Imprinting	Level 1	Comparison 20		Imprinting_G1R_MGC_VZ.vs.Imprinting_G1R_MGC_OIL	chr17	79457600	79458024	2.32658	2.28621	2.15247	1.99455	1.78362	2.06525	2.25509	1.94781	0.307278	0.0466661	0.1	0.764117	0.684874							+	79451745	79489083	Qpct	NM_027455
CpG	Level 1	Comparison 11		CpG_G2R_MGC_OIL.vs.CpG_G2R_MGC_DEHP	chr17	85458955	85459384	2.54516	2.60043	2.56925	2.63685	2.73244	2.66521	2.57161	2.67817	-0.106552	0.0433397	0.1	0.681423	0.577637							+	85428186	85463081	Slc3a1	NM_009205
CpG	Level 1	Comparison 12		CpG_G2R_MGC_DEHP.vs.CpG_G2R_MGC_OIL	chr17	85459050	85459484	2.90309	2.80046	2.76592	2.68462	2.50515	2.64634	2.82316	2.61204	0.211118	0.0403899	0.1	0.501451	0.43652							+	85428186	85463081	Slc3a1	NM_009205
CpG	Level 1	Comparison 10		CpG_G2R_MGC_VZ.vs.CpG_G2R_MGC_OIL	chr17	87359514	87360043	2.93937	2.78293	2.88796	2.51488	2.42376	2.54127	2.87009	2.4933	0.376783	0.0036154	0.1	0.515677	0.443785
CpG	Level 1	Comparison 13		CpG_G1R_SPERM_OIL.vs.CpG_G1R_SPERM_VZ	chr17	87359594	87360371	2.21082	2.11998		1.86311	1.75934		2.1654	1.81123	0.354176	0.0371929	0.333333	0.984004	0.951062
CpG	Level 1	Comparison 14		CpG_G1R_SPERM_VZ.vs.CpG_G1R_SPERM_OIL	chr17	87359594	87360371	1.86311	1.75934		2.21082	2.11998		1.81123	2.1654	-0.354176	0.0371929	0.333333	0.984004	0.951062
CpG	Level 1	Comparison 11		CpG_G2R_MGC_OIL.vs.CpG_G2R_MGC_DEHP	chr17	87422683	87423261	2.62502	2.59758	2.64232	2.53221	2.44825	2.54424	2.62164	2.50824	0.113404	0.0476105	0.1	0.681423	0.577637							-	87397098	87424241	Pigf	NM_008838
CpG	Level 1	Comparison 4		CpG_G1R_MGC_VZ.vs.CpG_G1R_MGC_OIL	chr17_random	48436	48808	2.1626	2.00753	2.17372	1.81382	1.73852	1.5823	2.11461	1.71155	0.403069	0.0110135	0.1	0.891767	0.797095		-	48074	49074	Tagap	NM_145968
Imprinting	Level 1	Comparison 28		Imprinting_G2R_MGC_DEHP.vs.Imprinting_G2R_MGC_OIL	chr18	12845316	12845857	2.0945	2.3198	2.07135	1.81579	1.68428	1.67597	2.16188	1.72535	0.436534	0.0151903	0.1	0.379225	0.320147							+	12802541	12895061	Ttc39c	NM_028341
CpG	Level 1	Comparison 10		CpG_G2R_MGC_VZ.vs.CpG_G2R_MGC_OIL	chr18	14003782	14005845	2.66614	2.66799	2.44052	2.1859	2.05761	2.35013	2.59155	2.19788	0.393667	0.0261144	0.1	0.515677	0.443785							-	13846022	14130742	Zfp521	NM_145492
CpG	Level 1	Comparison 6		CpG_G1R_MGC_DEHP.vs.CpG_G1R_MGC_OIL	chr18	15562903	15563554	2.00287	1.88161	1.91599	1.73081	1.83356	1.79542	1.93349	1.7866	0.146896	0.0367728	0.1	0.73552	0.608307
CpG	Level 1	Comparison 2		CpG_G1R_MGC_BPA.vs.CpG_G1R_MGC_OIL	chr18	20592127	20592591	2.36781	2.3049	2.04632	1.92255	1.68911	1.79206	2.23968	1.80124	0.438442	0.0263037	0.1	0.973293	0.863981
CpG	Level 1	Comparison 3		CpG_G1R_MGC_OIL.vs.CpG_G1R_MGC_VZ	chr18	32109353	32109807	2.25453	2.1329	2.23784	2.3861	2.57998	2.38722	2.20842	2.4511	-0.242674	0.0427252	0.1	0.690741	0.584013		-	32108790	32109790	Gpr17	NM_001025381	+	32091660	32117773	Lims2	NM_144862
CpG	Level 1	Comparison 4		CpG_G1R_MGC_VZ.vs.CpG_G1R_MGC_OIL	chr18	32109353	32109807	2.3861	2.57998	2.38722	2.25453	2.1329	2.23784	2.4511	2.20842	0.242674	0.0427252	0.1	0.891767	0.797095		-	32108790	32109790	Gpr17	NM_001025381	+	32091660	32117773	Lims2	NM_144862
CpG	Level 1	Comparison 8		CpG_G2R_MGC_BPA.vs.CpG_G2R_MGC_OIL	chr18	35374188	35374812	2.64358	2.48461	2.47317	2.39434	2.14677	2.16376	2.53379	2.23496	0.298832	0.0432248	0.1	0.799946	0.644269		-	35374178	35375178	Lrrtm2	NM_178005	+	35279065	35413929	Ctnna1	NM_009818
CpG	Level 1	Comparison 12		CpG_G2R_MGC_DEHP.vs.CpG_G2R_MGC_OIL	chr18	36020155	36020651	2.35875	2.66232	2.45361	2.08156	1.76867	2.13629	2.49156	1.99551	0.496054	0.0294767	0.1	0.501451	0.43652							+	35989971	36020842	Cxxc5	NM_133687
CpG	Level 1	Comparison 13		CpG_G1R_SPERM_OIL.vs.CpG_G1R_SPERM_VZ	chr18	36839962	36841214	1.59471	1.56052		1.42369	1.45299		1.57761	1.43834	0.139276	0.026584	0.333333	0.984004	0.951062							+	36839368	36843016	Slc35a4	NM_026404//NM_001083317
CpG	Level 1	Comparison 14		CpG_G1R_SPERM_VZ.vs.CpG_G1R_SPERM_OIL	chr18	36839962	36841214	1.42369	1.45299		1.59471	1.56052		1.43834	1.57761	-0.139276	0.026584	0.333333	0.984004	0.951062							+	36839368	36843016	Slc35a4	NM_026404//NM_001083317
CpG	Level 1	Comparison 5		CpG_G1R_MGC_OIL.vs.CpG_G1R_MGC_DEHP	chr18	37826530	37826979	2.16723	2.37022	2.3272	1.85463	1.84155	1.95943	2.28822	1.8852	0.403012	0.00883316	0.1	0.686895	0.591429							+	37112894	37999354	Pcdha4-g	NM_001174154//NM_033584
CpG	Level 1	Comparison 9		CpG_G2R_MGC_OIL.vs.CpG_G2R_MGC_VZ	chr18	38407494	38408254	2.9177	3.11905	3.18806	2.61321	2.49498	2.57212	3.07494	2.5601	0.514836	0.013251	0.1	0.771512	0.580085							-	38398558	38409352	1700086O06Rik	NR_027903//NR_015475//NR_027904
CpG	Level 1	Comparison 10		CpG_G2R_MGC_VZ.vs.CpG_G2R_MGC_OIL	chr18	38407679	38408254	2.86104	2.56958	2.94441	3.11208	3.30297	3.24592	2.79168	3.22032	-0.428647	0.0446466	0.1	0.515677	0.443785							-	38398558	38409352	1700086O06Rik	NR_027903//NR_015475//NR_027904
CpG	Level 1	Comparison 4		CpG_G1R_MGC_VZ.vs.CpG_G1R_MGC_OIL	chr18	42212875	42213239	2.03757	2.21971	2.16443	1.70079	1.60805	1.59821	2.14057	1.63569	0.504884	0.00286786	0.1	0.848218	0.797095		+	42212863	42213863	Sh3rf2	NM_001146299//NM_172966
CpG	Level 1	Comparison 1		CpG_G1R_MGC_OIL.vs.CpG_G1R_MGC_BPA	chr18	46373322	46373683	2.16475	2.16839	2.0486	1.95061	1.84164	1.9022	2.12725	1.89815	0.229101	0.0116437	0.1	0.801715	0.677455
Imprinting	Level 1	Comparison 24		Imprinting_G2R_MGC_BPA.vs.Imprinting_G2R_MGC_OIL	chr18	46418955	46419461	1.97536	1.97744	2.04602	1.68274	1.83774	1.76474	1.99961	1.76174	0.237865	0.0180067	0.1	0.555144	0.471429							-	46400102	46440004	Pggt1b	NM_172627
Imprinting	Level 1	Comparison 25		Imprinting_G2R_MGC_OIL.vs.Imprinting_G2R_MGC_VZ	chr18	46453174	46453524	2.06939	2.03813	2.3668	1.50993	1.76375	1.77638	2.15811	1.68335	0.474756	0.0265338	0.1	0.594356	0.56							-	46442304	46471082	Ccdc112	NM_001160399
Imprinting	Level 1	Comparison 22		Imprinting_G1R_MGC_DEHP.vs.Imprinting_G1R_MGC_OIL	chr18	46553833	46554731	1.9062	1.91194	1.96819	1.74616	1.70892	1.77832	1.92878	1.74447	0.184309	0.00282037	0.1	0.67793	0.58625
Imprinting	Level 1	Comparison 26		Imprinting_G2R_MGC_VZ.vs.Imprinting_G2R_MGC_OIL	chr18	46569177	46569596	1.82433	1.86629	1.99289	1.48776	1.3485	1.63069	1.8945	1.48898	0.405521	0.0194403	0.1	0.312813	0.303676
CpG	Level 1	Comparison 7		CpG_G2R_MGC_OIL.vs.CpG_G2R_MGC_BPA	chr18	47116599	47116957	2.35433	2.27526	2.41106	2.03627	1.89203	1.93408	2.34688	1.95412	0.39276	0.00257425	0.1	0.645224	0.756354
Imprinting	Level 1	Comparison 31		Imprinting_G2R_SPERM_OIL.vs.Imprinting_G2R_SPERM_VZ	chr18	54163335	54163847	1.58847	1.62043		0.933824	1.0421		1.60445	0.987963	0.616486	0.0400839	0.333333	0.706299	0.642413
Imprinting	Level 1	Comparison 28		Imprinting_G2R_MGC_DEHP.vs.Imprinting_G2R_MGC_OIL	chr18	54164627	54165080	2.31574	2.09331	2.28393	1.8042	1.82981	1.94786	2.23099	1.86062	0.370369	0.0157046	0.1	0.379225	0.320147
Imprinting	Level 1	Comparison 29		Imprinting_G1R_SPERM_OIL.vs.Imprinting_G1R_SPERM_VZ	chr18	54164627	54164990	1.75718	1.77634		1.62252	1.65114		1.76676	1.63683	0.129934	0.024621	0.333333	0.915565	0.818733
CpG	Level 1	Comparison 6		CpG_G1R_MGC_DEHP.vs.CpG_G1R_MGC_OIL	chr18	56746554	56747663	2.60192	2.52789	2.45629	2.29266	2.24408	2.06133	2.5287	2.19936	0.329346	0.023636	0.1	0.73552	0.608307												+	56746866	56747866	Phax	NM_001162989//NM_019996
CpG	Level 1	Comparison 15		CpG_G2R_SPERM_OIL.vs.CpG_G2R_SPERM_VZ	chr18	58712935	58713299	1.71205	1.57264		0.924081	0.848122		1.64234	0.886101	0.756242	0.0234265	0.333333	0.664304	0.633069
CpG	Level 1	Comparison 15		CpG_G2R_SPERM_OIL.vs.CpG_G2R_SPERM_VZ	chr18	60785832	60786276	1.65475	1.67911		1.28332	1.20836		1.66693	1.24584	0.421088	0.0381828	0.333333	0.664304	0.633069
CpG	Level 1	Comparison 3		CpG_G1R_MGC_OIL.vs.CpG_G1R_MGC_VZ	chr18	60872411	60873565	2.10479	2.04535	2.11427	2.01327	1.96056	1.88334	2.08814	1.95239	0.135745	0.0483493	0.1	0.690741	0.584013		-	60872543	60873543	Ndst1	NM_008306
CpG	Level 1	Comparison 12		CpG_G2R_MGC_DEHP.vs.CpG_G2R_MGC_OIL	chr18	60931342	60931706	2.70085	2.68087	2.49558	2.36604	2.28478	2.2434	2.62577	2.29807	0.327693	0.0202578	0.1	0.501451	0.43652
CpG	Level 1	Comparison 8		CpG_G2R_MGC_BPA.vs.CpG_G2R_MGC_OIL	chr18	60931342	60931706	2.64258	2.42846	2.52516	2.36604	2.28478	2.2434	2.53207	2.29807	0.233993	0.0424388	0.1	0.799946	0.644269
CpG	Level 1	Comparison 1		CpG_G1R_MGC_OIL.vs.CpG_G1R_MGC_BPA	chr18	60961242	60961796	2.13443	1.91499	2.10891	1.75217	1.87298	1.65014	2.05277	1.75843	0.294345	0.0360749	0.1	0.801715	0.677455
CpG	Level 1	Comparison 16		CpG_G2R_SPERM_VZ.vs.CpG_G2R_SPERM_OIL	chr18	61379752	61380892	2.04347	2.03036		1.93139	1.90994		2.03691	1.92066	0.116254	0.0202751	0.333333	0.856764	0.748087		+	61379652	61380652	Pde6a	NM_146086
CpG	Level 1	Comparison 10		CpG_G2R_MGC_VZ.vs.CpG_G2R_MGC_OIL	chr18	62073937	62074386	2.72742	2.77835	2.72394	2.51427	2.35723	2.38699	2.74324	2.4195	0.32374	0.0131806	0.1	0.515677	0.443785
CpG	Level 1	Comparison 15		CpG_G2R_SPERM_OIL.vs.CpG_G2R_SPERM_VZ	chr18	63189646	63190305	2.02811	2.05579		1.87044	1.82466		2.04195	1.84755	0.194402	0.0304655	0.333333	0.664304	0.633069							-	63170366	63546337	Fam38b	NM_001039485
CpG	Level 1	Comparison 16		CpG_G2R_SPERM_VZ.vs.CpG_G2R_SPERM_OIL	chr18	63189756	63190305	1.90598	1.92835		2.1116	2.12234		1.91717	2.11697	-0.199805	0.01346	0.333333	0.856764	0.748087							-	63170366	63546337	Fam38b	NM_001039485
CpG	Level 1	Comparison 16		CpG_G2R_SPERM_VZ.vs.CpG_G2R_SPERM_OIL	chr18	65183045	65183474	1.75986	1.74424		2.09562	2.15857		1.75205	2.1271	-0.375046	0.0418074	0.333333	0.856764	0.748087		+	65182680	65183680	Nedd4l	NM_031881	+	65047909	65376980	Nedd4l	NM_001114386
CpG	Level 1	Comparison 7		CpG_G2R_MGC_OIL.vs.CpG_G2R_MGC_BPA	chr18	66031003	66031444	2.31486	2.49933	2.34904	2.61177	2.63121	2.78684	2.38774	2.67661	-0.288863	0.021883	0.1	0.868922	0.756354
CpG	Level 1	Comparison 11		CpG_G2R_MGC_OIL.vs.CpG_G2R_MGC_DEHP	chr18	67407672	67408121	2.31628	2.4123	2.5163	2.15019	2.08276	1.9615	2.41496	2.06482	0.350143	0.0119044	0.1	0.603597	0.577637
Imprinting	Level 1	Comparison 18		Imprinting_G1R_MGC_BPA.vs.Imprinting_G1R_MGC_OIL	chr18	69351114	69351548	1.24215	1.52384	1.43084	1.75933	1.84256	1.61707	1.39895	1.73965	-0.340708	0.0346896	0.1	0.905368	0.773684
Imprinting	Level 1	Comparison 22		Imprinting_G1R_MGC_DEHP.vs.Imprinting_G1R_MGC_OIL	chr18	69351114	69351641	1.62596	1.47246	1.61622	1.83362	1.82774	1.68334	1.57154	1.78157	-0.210026	0.0396597	0.1	0.67793	0.58625
Imprinting	Level 1	Comparison 17		Imprinting_G1R_MGC_OIL.vs.Imprinting_G1R_MGC_BPA	chr18	69353074	69353597	1.96992	2.22271	2.26834	1.46106	1.73074	1.85166	2.15366	1.68115	0.472503	0.0354033	0.1	0.82661	0.697015
Imprinting	Level 1	Comparison 18		Imprinting_G1R_MGC_BPA.vs.Imprinting_G1R_MGC_OIL	chr18	69353074	69353499	1.39091	1.75953	1.79451	1.94519	2.24519	2.20196	1.64832	2.13078	-0.482461	0.0438986	0.1	0.905368	0.773684
Imprinting	Level 1	Comparison 19		Imprinting_G1R_MGC_OIL.vs.Imprinting_G1R_MGC_VZ	chr18	69353074	69353597	1.96992	2.22271	2.26834	1.83636	1.65947	1.80198	2.15366	1.76594	0.387717	0.032524	0.1	0.49722	0.422624
Imprinting	Level 1	Comparison 21		Imprinting_G1R_MGC_OIL.vs.Imprinting_G1R_MGC_DEHP	chr18	69353074	69353597	1.96992	2.22271	2.26834	1.62013	1.35721	1.86841	2.15366	1.61525	0.538405	0.0461221	0.1	0.500445	0.436449
CpG	Level 1	Comparison 12		CpG_G2R_MGC_DEHP.vs.CpG_G2R_MGC_OIL	chr18	70629242	70629593	2.82342	2.69606	3.28621	2.44658	1.79498	2.0421	2.93523	2.09455	0.840677	0.0324738	0.1	0.501451	0.43652							-	70613293	70631634	4930503L19Rik	NM_172967
Imprinting	Level 1	Comparison 19		Imprinting_G1R_MGC_OIL.vs.Imprinting_G1R_MGC_VZ	chr18	70679730	70680366	2.14496	2.08486	2.1645	1.98304	1.84345	2.00647	2.13144	1.94432	0.187119	0.0484384	0.1	0.49722	0.422624							-	70668833	70689475	Poli	NM_011972//NM_001136090
CpG	Level 1	Comparison 11		CpG_G2R_MGC_OIL.vs.CpG_G2R_MGC_DEHP	chr18	74016105	74016667	2.47708	2.61382	2.40571	2.2427	2.09104	1.95348	2.49887	2.09574	0.403128	0.0207769	0.1	0.681423	0.577637
CpG	Level 1	Comparison 4		CpG_G1R_MGC_VZ.vs.CpG_G1R_MGC_OIL	chr18	74016105	74016785	2.28433	2.43058	2.37288	2.25954	2.20009	2.15275	2.3626	2.20412	0.158474	0.0442802	0.1	0.891767	0.797095
CpG	Level 1	Comparison 1		CpG_G1R_MGC_OIL.vs.CpG_G1R_MGC_BPA	chr18	74018256	74018620	1.90373	1.99347	1.9216	1.66837	1.83075	1.66506	1.9396	1.72139	0.218205	0.0387484	0.1	0.801715	0.677455
CpG	Level 1	Comparison 15		CpG_G2R_SPERM_OIL.vs.CpG_G2R_SPERM_VZ	chr18	79308690	79309044	2.53504	2.33848		1.89532	1.76319		2.43676	1.82926	0.607504	0.0470651	0.333333	0.664304	0.633069
CpG	Level 1	Comparison 16		CpG_G2R_SPERM_VZ.vs.CpG_G2R_SPERM_OIL	chr18	79308690	79309044	1.89532	1.76319		2.53504	2.33848		1.82926	2.43676	-0.607504	0.0470651	0.333333	0.856764	0.748087
Imprinting	Level 1	Comparison 18		Imprinting_G1R_MGC_BPA.vs.Imprinting_G1R_MGC_OIL	chr18	80565479	80565908	1.86035	2.02659	1.9264	1.75313	1.70608	1.65311	1.93778	1.70411	0.233675	0.0214894	0.1	0.905368	0.773684
Imprinting	Level 1	Comparison 23		Imprinting_G2R_MGC_OIL.vs.Imprinting_G2R_MGC_BPA	chr18	80566509	80567023	2.14866	2.05867	1.98746	1.61645	1.90437	1.76905	2.06493	1.76329	0.301638	0.0475515	0.1	0.72551	0.567089
Imprinting	Level 1	Comparison 31		Imprinting_G2R_SPERM_OIL.vs.Imprinting_G2R_SPERM_VZ	chr18	80571358	80571888	2.10613	2.09215		1.63275	1.57364		2.09914	1.6032	0.495944	0.0292488	0.333333	0.706299	0.642413
CpG	Level 1	Comparison 4		CpG_G1R_MGC_VZ.vs.CpG_G1R_MGC_OIL	chr18	82642462	82642877	2.36312	2.59289	2.34132	2.13162	2.14558	1.8631	2.43244	2.04677	0.385673	0.0351199	0.1	0.891767	0.797095
CpG	Level 1	Comparison 12		CpG_G2R_MGC_DEHP.vs.CpG_G2R_MGC_OIL	chr19	3908840	3909474	2.28372	2.54494	2.418	2.06779	2.0216	2.09065	2.41555	2.06002	0.355537	0.0347518	0.1	0.501451	0.43652												-	3908369	3909369	Ndufs8	NM_144870
CpG	Level 1	Comparison 8		CpG_G2R_MGC_BPA.vs.CpG_G2R_MGC_OIL	chr19	3908840	3909264	2.48739	2.79099	2.59056	2.15609	2.16308	2.22598	2.62298	2.18172	0.441263	0.0321812	0.1	0.799946	0.644269												-	3908369	3909369	Ndufs8	NM_144870
CpG	Level 1	Comparison 4		CpG_G1R_MGC_VZ.vs.CpG_G1R_MGC_OIL	chr19	3908925	3909575	2.15817	2.22031	2.16693	2.11675	1.99212	2.01689	2.1818	2.04192	0.139883	0.0473128	0.1	0.891767	0.797095												-	3908369	3909369	Ndufs8	NM_144870
CpG	Level 1	Comparison 9		CpG_G2R_MGC_OIL.vs.CpG_G2R_MGC_VZ	chr19	4080740	4081094	2.62397	2.74874	2.65339	2.17151	1.99774	2.3724	2.67537	2.18055	0.494816	0.0334381	0.1	0.771512	0.580085
CpG	Level 1	Comparison 15		CpG_G2R_SPERM_OIL.vs.CpG_G2R_SPERM_VZ	chr19	4098233	4098985	1.93112	1.91217		2.10991	2.10114		1.92164	2.10553	-0.183884	0.0126787	0.333333	0.664304	0.633069												+	4098517	4099517	Cdk2ap2	NM_026373
CpG	Level 1	Comparison 16		CpG_G2R_SPERM_VZ.vs.CpG_G2R_SPERM_OIL	chr19	4098233	4098985	2.10991	2.10114		1.93112	1.91217		2.10553	1.92164	0.183884	0.0126787	0.333333	0.856764	0.748087												+	4098517	4099517	Cdk2ap2	NM_026373
CpG	Level 1	Comparison 5		CpG_G1R_MGC_OIL.vs.CpG_G1R_MGC_DEHP	chr19	4138436	4138988	2.48396	2.55802	2.3627	2.24366	1.95894	1.95056	2.46823	2.05105	0.417176	0.0293736	0.1	0.686895	0.591429							-	4135922	4139109	Cabp4	NM_144532
CpG	Level 1	Comparison 12		CpG_G2R_MGC_DEHP.vs.CpG_G2R_MGC_OIL	chr19	5733677	5734531	2.55476	2.44419	2.69442	2.25606	2.2358	2.29406	2.56446	2.26197	0.302486	0.0463474	0.1	0.509535	0.43652
CpG	Level 1	Comparison 2		CpG_G1R_MGC_BPA.vs.CpG_G1R_MGC_OIL	chr19	6224058	6224792	2.57802	2.4252	2.34314	2.10102	2.21989	2.17612	2.44879	2.16568	0.28311	0.0358084	0.1	0.973293	0.863981												+	6223719	6224719	1700123I01Rik	NM_001165919
CpG	Level 1	Comparison 11		CpG_G2R_MGC_OIL.vs.CpG_G2R_MGC_DEHP	chr19	6238468	6238827	2.6093	2.46323	2.47094	2.30378	2.17995	1.97728	2.51449	2.15367	0.360816	0.0440698	0.1	0.681423	0.577637
CpG	Level 1	Comparison 16		CpG_G2R_SPERM_VZ.vs.CpG_G2R_SPERM_OIL	chr19	6384125	6384574	1.69027	1.75612		1.35183	1.24357		1.72319	1.2977	0.425494	0.0342931	0.333333	0.856764	0.748087		+	6383928	6384928	Pygm	NM_011224
CpG	Level 1	Comparison 10		CpG_G2R_MGC_VZ.vs.CpG_G2R_MGC_OIL	chr19	6542345	6544104	2.44838	2.4899	2.58302	2.12347	2.06628	2.28957	2.5071	2.15977	0.347333	0.0176309	0.1	0.515677	0.443785		-	6542570	6543570	Slc22a12	NM_009203
CpG	Level 1	Comparison 13		CpG_G1R_SPERM_OIL.vs.CpG_G1R_SPERM_VZ	chr19	6981751	6982179	1.84142	1.88565		1.71186	1.74506		1.86353	1.72846	0.135071	0.0457095	0.333333	0.984004	0.951062							-	6981808	6983635	Prdx5	NM_012021
CpG	Level 1	Comparison 14		CpG_G1R_SPERM_VZ.vs.CpG_G1R_SPERM_OIL	chr19	6981751	6982179	1.71186	1.74506		1.84142	1.88565		1.72846	1.86353	-0.135071	0.0457095	0.333333	0.984004	0.951062							-	6981808	6983635	Prdx5	NM_012021
CpG	Level 1	Comparison 6		CpG_G1R_MGC_DEHP.vs.CpG_G1R_MGC_OIL	chr19	7182470	7182824	2.05821	2.16483	2.29543	1.86285	1.93546	1.66613	2.17283	1.82148	0.351346	0.0303995	0.1	0.73552	0.608307							+	7131757	7272052	Macrod1	NM_134147
Imprinting	Level 1	Comparison 29		Imprinting_G1R_SPERM_OIL.vs.Imprinting_G1R_SPERM_VZ	chr19	8094372	8094779	1.847	1.84013		1.72601	1.72359		1.84357	1.7248	0.118768	0.00887979	0.333333	0.915565	0.818733
Imprinting	Level 1	Comparison 32		Imprinting_G2R_SPERM_VZ.vs.Imprinting_G2R_SPERM_OIL	chr19	8094372	8094779	1.71998	1.76185		1.59758	1.54906		1.74092	1.57332	0.167599	0.0362435	0.333333	0.710252	0.634368
CpG	Level 1	Comparison 15		CpG_G2R_SPERM_OIL.vs.CpG_G2R_SPERM_VZ	chr19	10815072	10815521	1.54209	1.66674		1.16269	1.25535		1.60441	1.20902	0.39539	0.0428964	0.333333	0.664304	0.633069		+	10814936	10815936	A430093F15Rik	NR_027805
CpG	Level 1	Comparison 15		CpG_G2R_SPERM_OIL.vs.CpG_G2R_SPERM_VZ	chr19	10945933	10946292	1.7889	1.82833		1.31716	1.28813		1.80862	1.30265	0.505972	0.00344542	0.333333	0.664304	0.633069							-	10945651	10955733	Tmem109	NM_134142
CpG	Level 1	Comparison 8		CpG_G2R_MGC_BPA.vs.CpG_G2R_MGC_OIL	chr19	10945933	10946402	2.09568	2.30497	2.0932	1.65354	1.40028	1.74643	2.16462	1.60009	0.564532	0.0143027	0.1	0.799946	0.644269							-	10945651	10955733	Tmem109	NM_134142
CpG	Level 1	Comparison 7		CpG_G2R_MGC_OIL.vs.CpG_G2R_MGC_BPA	chr19	17433244	17433697	2.4116	2.43123	2.46087	2.65921	2.6603	2.71176	2.43457	2.67709	-0.242524	0.000503918	0.1	0.545514	0.756354							-	17401130	17446834	Gcnt1	NM_010265
CpG	Level 1	Comparison 5		CpG_G1R_MGC_OIL.vs.CpG_G1R_MGC_DEHP	chr19	28756478	28756960	2.69315	2.7153	2.69467	2.24213	2.2982	2.33087	2.70104	2.2904	0.410642	0.00230193	0.1	0.686895	0.591429
CpG	Level 1	Comparison 7		CpG_G2R_MGC_OIL.vs.CpG_G2R_MGC_BPA	chr19	29438197	29438781	2.64716	2.73517	2.66482	2.33766	2.35344	2.32208	2.68238	2.33773	0.344659	0.00300898	0.1	0.645224	0.756354
CpG	Level 1	Comparison 15		CpG_G2R_SPERM_OIL.vs.CpG_G2R_SPERM_VZ	chr19	29438312	29438671	1.52528	1.52371		1.08613	1.13582		1.5245	1.11097	0.413524	0.038024	0.333333	0.664304	0.633069
CpG	Level 1	Comparison 8		CpG_G2R_MGC_BPA.vs.CpG_G2R_MGC_OIL	chr19	29438407	29438781	2.56577	2.41812	2.3277	2.87976	2.80834	2.78869	2.4372	2.8256	-0.388397	0.0191792	0.1	0.799946	0.644269
CpG	Level 1	Comparison 1		CpG_G1R_MGC_OIL.vs.CpG_G1R_MGC_BPA	chr19	34175473	34175946	2.44609	2.36089	2.56925	2.12072	2.06293	2.23854	2.45874	2.14073	0.318013	0.0169427	0.1	0.801715	0.677455		+	34174932	34175932	Lipm	NM_023903
CpG	Level 1	Comparison 3		CpG_G1R_MGC_OIL.vs.CpG_G1R_MGC_VZ	chr19	34175473	34175946	2.44609	2.36089	2.56925	2.19032	2.09779	2.17735	2.45874	2.15515	0.30359	0.0221513	0.1	0.690741	0.584013		+	34174932	34175932	Lipm	NM_023903
CpG	Level 1	Comparison 2		CpG_G1R_MGC_BPA.vs.CpG_G1R_MGC_OIL	chr19	34175578	34175946	2.16801	2.1981	2.34568	2.51926	2.43342	2.57659	2.23726	2.50976	-0.272493	0.019176	0.1	0.973293	0.863981		+	34174932	34175932	Lipm	NM_023903
CpG	Level 1	Comparison 4		CpG_G1R_MGC_VZ.vs.CpG_G1R_MGC_OIL	chr19	34175578	34175946	2.23239	2.20363	2.24382	2.51926	2.43342	2.57659	2.22661	2.50976	-0.283142	0.0151598	0.1	0.891767	0.797095		+	34174932	34175932	Lipm	NM_023903
CpG	Level 1	Comparison 7		CpG_G2R_MGC_OIL.vs.CpG_G2R_MGC_BPA	chr19	34362563	34363129	2.89552	2.94672	2.95486	2.86315	2.81814	2.88597	2.93236	2.85575	0.0766129	0.0484521	0.1	0.868922	0.756354
Imprinting	Level 1	Comparison 32		Imprinting_G2R_SPERM_VZ.vs.Imprinting_G2R_SPERM_OIL	chr19	37894192	37894625	1.58583	1.47112		0.877126	1.03017		1.52847	0.953648	0.574825	0.0316939	0.333333	0.710252	0.634368
Imprinting	Level 1	Comparison 22		Imprinting_G1R_MGC_DEHP.vs.Imprinting_G1R_MGC_OIL	chr19	38594149	38594586	1.6353	1.68388	1.68695	1.21661	1.3882	1.43299	1.66871	1.34593	0.322779	0.0327703	0.1	0.67793	0.58625
Imprinting	Level 1	Comparison 30		Imprinting_G1R_SPERM_VZ.vs.Imprinting_G1R_SPERM_OIL	chr19	38918999	38919514	1.98342	2.01878		1.72467	1.77805		2.0011	1.75136	0.249739	0.0236413	0.333333	0.964581	0.906987							+	38911568	38993913	Tbc1d12	NM_145952
CpG	Level 1	Comparison 15		CpG_G2R_SPERM_OIL.vs.CpG_G2R_SPERM_VZ	chr19	41069799	41070748	2.23114	2.25296		2.07432	2.08629		2.24205	2.08031	0.161742	0.0143884	0.333333	0.664304	0.633069
CpG	Level 1	Comparison 10		CpG_G2R_MGC_VZ.vs.CpG_G2R_MGC_OIL	chr19	41071094	41071753	2.55544	2.64155	2.51154	2.34853	2.43868	2.43875	2.56951	2.40865	0.160856	0.0321303	0.1	0.515677	0.443785
CpG	Level 1	Comparison 15		CpG_G2R_SPERM_OIL.vs.CpG_G2R_SPERM_VZ	chr19	41102431	41102790	1.5621	1.61653		1.01816	0.959501		1.58932	0.988829	0.600487	0.00451211	0.333333	0.664304	0.633069
CpG	Level 1	Comparison 4		CpG_G1R_MGC_VZ.vs.CpG_G1R_MGC_OIL	chr19	41103603	41104047	2.05798	2.03474	2.25045	1.87367	1.80073	1.55906	2.11439	1.74449	0.369904	0.0391266	0.1	0.891767	0.797095		+	41103264	41104264	Dntt	NM_009345//NM_001043228
CpG	Level 1	Comparison 5		CpG_G1R_MGC_OIL.vs.CpG_G1R_MGC_DEHP	chr19	41151913	41152299	1.87722	1.94266	2.06657	1.68524	1.58343	1.75922	1.96215	1.67596	0.286183	0.0194039	0.1	0.686895	0.591429
Imprinting	Level 1	Comparison 29		Imprinting_G1R_SPERM_OIL.vs.Imprinting_G1R_SPERM_VZ	chr19	42483701	42484126	1.73144	1.6913		1.54901	1.50237		1.71137	1.52569	0.18568	0.0277734	0.333333	0.915565	0.818733							-	42358026	42505773	Crtac1	NM_145123
Imprinting	Level 1	Comparison 32		Imprinting_G2R_SPERM_VZ.vs.Imprinting_G2R_SPERM_OIL	chr19	42489410	42489830	1.61521	1.59039		1.44512	1.4798		1.6028	1.46246	0.140335	0.0284892	0.333333	0.710252	0.634368							-	42358026	42505773	Crtac1	NM_145123
CpG	Level 1	Comparison 4		CpG_G1R_MGC_VZ.vs.CpG_G1R_MGC_OIL	chr19	43825544	43826178	2.48963	2.4472	2.48676	2.40036	2.41591	2.37449	2.47453	2.39692	0.0776086	0.013584	0.1	0.891767	0.797095							-	43808243	43826990	Cox15	NM_144874
CpG	Level 1	Comparison 5		CpG_G1R_MGC_OIL.vs.CpG_G1R_MGC_DEHP	chr19	43854491	43854963	2.28607	2.34941	2.40604	2.97577	2.67163	2.74274	2.34717	2.79671	-0.449541	0.0274043	0.1	0.686895	0.591429
CpG	Level 1	Comparison 6		CpG_G1R_MGC_DEHP.vs.CpG_G1R_MGC_OIL	chr19	43854491	43855058	2.90593	2.63482	2.72541	2.15008	2.28728	2.30499	2.75539	2.24745	0.507934	0.00936035	0.1	0.73552	0.608307
CpG	Level 1	Comparison 2		CpG_G1R_MGC_BPA.vs.CpG_G1R_MGC_OIL	chr19	44268420	44268885	2.18949	2.2249	2.08445	1.74383	1.87694	1.93433	2.16628	1.8517	0.314581	0.0132236	0.1	0.973293	0.863981
CpG	Level 1	Comparison 6		CpG_G1R_MGC_DEHP.vs.CpG_G1R_MGC_OIL	chr19	44268420	44268885	2.3039	2.33686	2.20899	1.74383	1.87694	1.93433	2.28325	1.8517	0.43155	0.00485723	0.1	0.732449	0.608307
CpG	Level 1	Comparison 11		CpG_G2R_MGC_OIL.vs.CpG_G2R_MGC_DEHP	chr19	44268520	44268885	2.183	2.41246	2.31194	1.96032	2.10566	2.02133	2.30246	2.0291	0.273361	0.0332214	0.1	0.681423	0.577637
CpG	Level 1	Comparison 6		CpG_G1R_MGC_DEHP.vs.CpG_G1R_MGC_OIL	chr19	44406568	44406920	2.16129	2.07789	2.14496	1.78206	1.91025	1.6799	2.12805	1.79074	0.337308	0.025094	0.1	0.73552	0.608307
CpG	Level 1	Comparison 3		CpG_G1R_MGC_OIL.vs.CpG_G1R_MGC_VZ	chr19	44567560	44568740	2.27279	2.23813	2.27219	1.96584	1.84825	2.06125	2.26104	1.95844	0.302597	0.035255	0.1	0.690741	0.584013		+	44567461	44568461	Wnt8b	NM_011720
CpG	Level 1	Comparison 4		CpG_G1R_MGC_VZ.vs.CpG_G1R_MGC_OIL	chr19	44567795	44568333	2.16436	1.92881	2.20737	2.33521	2.49639	2.44375	2.10018	2.42512	-0.324939	0.0438561	0.1	0.891767	0.797095		+	44567461	44568461	Wnt8b	NM_011720
CpG	Level 1	Comparison 11		CpG_G2R_MGC_OIL.vs.CpG_G2R_MGC_DEHP	chr19	46728429	46728788	2.34581	2.28587	2.33141	2.66736	2.75124	2.73027	2.32103	2.71629	-0.395259	0.00038411	0.1	0.202169	0.577637							+	46674095	46731379	D19Wsu162e	NM_001177812//NM_146099//NM_001177813
CpG	Level 1	Comparison 7		CpG_G2R_MGC_OIL.vs.CpG_G2R_MGC_BPA	chr19	46728429	46728788	2.34581	2.28587	2.33141	2.64681	2.66023	2.56052	2.32103	2.62252	-0.301492	0.00280058	0.1	0.645224	0.756354							+	46674095	46731379	D19Wsu162e	NM_001177812//NM_146099//NM_001177813
CpG	Level 1	Comparison 8		CpG_G2R_MGC_BPA.vs.CpG_G2R_MGC_OIL	chr19	46728429	46728788	2.64681	2.66023	2.56052	2.34581	2.28587	2.33141	2.62252	2.32103	0.301492	0.00280058	0.1	0.799946	0.644269							+	46674095	46731379	D19Wsu162e	NM_001177812//NM_146099//NM_001177813
CpG	Level 1	Comparison 11		CpG_G2R_MGC_OIL.vs.CpG_G2R_MGC_DEHP	chr19	47167520	47167969	2.12909	2.32375	2.51345	1.93823	1.72291	1.98203	2.3221	1.88105	0.441041	0.036854	0.1	0.681423	0.577637							+	47165755	47205135	Pdcd11	NM_011053
CpG	Level 1	Comparison 7		CpG_G2R_MGC_OIL.vs.CpG_G2R_MGC_BPA	chr19	47167520	47167969	2.12909	2.32375	2.51345	2.04057	1.89939	1.82679	2.3221	1.92225	0.399845	0.0482544	0.1	0.868922	0.756354							+	47165755	47205135	Pdcd11	NM_011053
CpG	Level 1	Comparison 8		CpG_G2R_MGC_BPA.vs.CpG_G2R_MGC_OIL	chr19	47215211	47215755	2.75038	2.61778	2.76397	2.59769	2.4342	2.53857	2.71071	2.52349	0.18722	0.048654	0.1	0.799946	0.644269												-	47215024	47216024	Calhm1	NM_001081271
CpG	Level 1	Comparison 15		CpG_G2R_SPERM_OIL.vs.CpG_G2R_SPERM_VZ	chr19	55967907	55968451	1.44878	1.6511		0.692168	0.903477		1.54994	0.797822	0.75212	0.0359456	0.333333	0.664304	0.633069							+	55816799	56007645	Tcf7l2	NM_001142918//NM_001142923//NM_001142919//NM_001142920//NM_009333//NM_001142922//NM_001142921
CpG	Level 1	Comparison 3		CpG_G1R_MGC_OIL.vs.CpG_G1R_MGC_VZ	chr19	56463795	56464850	2.41568	2.50015	2.53416	2.32421	2.35175	2.34148	2.48333	2.33914	0.144186	0.0486615	0.1	0.690741	0.584013		-	56464025	56465025	Nrap	NM_198059//NM_008733
CpG	Level 1	Comparison 10		CpG_G2R_MGC_VZ.vs.CpG_G2R_MGC_OIL	chr19	56469659	56470328	2.29566	2.24117	2.33434	1.88069	2.12535	2.03402	2.29039	2.01335	0.277037	0.0465172	0.1	0.515677	0.443785
CpG	Level 1	Comparison 15		CpG_G2R_SPERM_OIL.vs.CpG_G2R_SPERM_VZ	chr19	56470059	56470429	1.67588	1.71421		1.4087	1.32909		1.69505	1.3689	0.326148	0.0407044	0.333333	0.664304	0.633069
CpG	Level 1	Comparison 2		CpG_G1R_MGC_BPA.vs.CpG_G1R_MGC_OIL	chr19	56619913	56620896	2.21174	2.31918	2.30544	2.15917	2.06644	2.03572	2.27879	2.08711	0.191675	0.0190673	0.1	0.973293	0.863981							-	56604150	56622016	Dclre1a	NM_018831
CpG	Level 1	Comparison 7		CpG_G2R_MGC_OIL.vs.CpG_G2R_MGC_BPA	chr19	56621024	56621495	2.21155	2.10314	2.83791	1.13288	1.37814	1.83114	2.3842	1.44739	0.936814	0.0386183	0.1	0.868922	0.756354							-	56604150	56622016	Dclre1a	NM_018831
CpG	Level 1	Comparison 12		CpG_G2R_MGC_DEHP.vs.CpG_G2R_MGC_OIL	chr19	56889423	56890257	2.63934	2.73196	2.49065	2.76526	3.01087	3.01772	2.62065	2.93128	-0.310632	0.0476279	0.1	0.511349	0.43652
CpG	Level 1	Comparison 11		CpG_G2R_MGC_OIL.vs.CpG_G2R_MGC_DEHP	chr19	56889523	56890257	2.89642	3.04269	3.04231	2.68256	2.73464	2.53994	2.99381	2.65238	0.341428	0.0116134	0.1	0.603597	0.577637
CpG	Level 1	Comparison 6		CpG_G1R_MGC_DEHP.vs.CpG_G1R_MGC_OIL	chr19	56911307	56911772	2.33459	2.34986	2.07539	1.78784	1.85612	1.93207	2.25328	1.85868	0.394604	0.0308246	0.1	0.73552	0.608307							+	56901275	56944002	Tdrd1	NM_031387//NM_001002241//NM_001002240//NM_001002238
CpG	Level 1	Comparison 12		CpG_G2R_MGC_DEHP.vs.CpG_G2R_MGC_OIL	chr19	57193607	57194056	2.16777	2.31777	2.20332	2.04898	1.79689	1.82908	2.22962	1.89165	0.337965	0.0309437	0.1	0.501451	0.43652		-	57192999	57193999	Ablim1	NM_001103178	-	57108253	57271482	Ablim1	NM_001103177//NM_178688
CpG	Level 1	Comparison 13		CpG_G1R_SPERM_OIL.vs.CpG_G1R_SPERM_VZ	chr19	57193607	57194247	1.72321	1.69829		1.58699	1.60035		1.71075	1.59367	0.117078	0.0297346	0.333333	0.984004	0.951062		-	57192999	57193999	Ablim1	NM_001103178	-	57108253	57271482	Ablim1	NM_001103177//NM_178688
CpG	Level 1	Comparison 14		CpG_G1R_SPERM_VZ.vs.CpG_G1R_SPERM_OIL	chr19	57193607	57194247	1.58699	1.60035		1.72321	1.69829		1.59367	1.71075	-0.117078	0.0297346	0.333333	0.984004	0.951062		-	57192999	57193999	Ablim1	NM_001103178	-	57108253	57271482	Ablim1	NM_001103177//NM_178688
CpG	Level 1	Comparison 8		CpG_G2R_MGC_BPA.vs.CpG_G2R_MGC_OIL	chr19	57683098	57683634	2.62329	2.65045	2.78775	2.45118	2.53196	2.50569	2.68716	2.49628	0.190885	0.046357	0.1	0.799946	0.644269
Imprinting	Level 1	Comparison 31		Imprinting_G2R_SPERM_OIL.vs.Imprinting_G2R_SPERM_VZ	chr2	10276968	10277665	2.42724	2.39943		2.00494	1.97821		2.41333	1.99157	0.42176	0.00209997	0.333333	0.706299	0.642413
Imprinting	Level 1	Comparison 32		Imprinting_G2R_SPERM_VZ.vs.Imprinting_G2R_SPERM_OIL	chr2	10276968	10277665	2.00494	1.97821		2.42724	2.39943		1.99157	2.41333	-0.42176	0.00209997	0.333333	0.616861	0.634368
Imprinting	Level 1	Comparison 19		Imprinting_G1R_MGC_OIL.vs.Imprinting_G1R_MGC_VZ	chr2	10284814	10285323	2.16773	1.99562	2.20954	1.67699	1.54326	1.59112	2.1243	1.60379	0.520502	0.0048736	0.1	0.413813	0.422624
Imprinting	Level 1	Comparison 22		Imprinting_G1R_MGC_DEHP.vs.Imprinting_G1R_MGC_OIL	chr2	10310005	10310504	1.86193	1.94314	2.02145	1.68834	1.72257	1.81513	1.94217	1.74201	0.200161	0.0300091	0.1	0.67793	0.58625							+	10294708	10516287	Sfmbt2	NM_177386
Imprinting	Level 1	Comparison 28		Imprinting_G2R_MGC_DEHP.vs.Imprinting_G2R_MGC_OIL	chr2	10332814	10333242	2.002	1.85238	1.93789	1.69583	1.72894	1.78454	1.93075	1.73644	0.194314	0.0265869	0.1	0.379225	0.320147							+	10294708	10516287	Sfmbt2	NM_177386
Imprinting	Level 1	Comparison 24		Imprinting_G2R_MGC_BPA.vs.Imprinting_G2R_MGC_OIL	chr2	10356789	10357312	2.0264	2.25944	2.13437	1.88589	1.82845	1.91873	2.14007	1.87769	0.262381	0.0454747	0.1	0.555144	0.471429							+	10294708	10516287	Sfmbt2	NM_177386
Imprinting	Level 1	Comparison 29		Imprinting_G1R_SPERM_OIL.vs.Imprinting_G1R_SPERM_VZ	chr2	10361421	10361952	1.97637	1.85993		1.57527	1.44002		1.91815	1.50764	0.410505	0.0460023	0.333333	0.915565	0.818733							+	10294708	10516287	Sfmbt2	NM_177386
Imprinting	Level 1	Comparison 31		Imprinting_G2R_SPERM_OIL.vs.Imprinting_G2R_SPERM_VZ	chr2	10512140	10512667	1.81023	1.85036		1.41132	1.38794		1.83029	1.39963	0.430665	0.00722616	0.333333	0.706299	0.642413							+	10294708	10516287	Sfmbt2	NM_177386
Imprinting	Level 1	Comparison 21		Imprinting_G1R_MGC_OIL.vs.Imprinting_G1R_MGC_DEHP	chr2	11202822	11203416	2.33545	2.18868	2.33831	2.00079	1.88834	1.94685	2.28748	1.94533	0.342156	0.00686777	0.1	0.493423	0.436449							+	11094508	11222353	Prkcq	NM_008859
Imprinting	Level 1	Comparison 22		Imprinting_G1R_MGC_DEHP.vs.Imprinting_G1R_MGC_OIL	chr2	11202822	11203416	2.00079	1.88834	1.94685	2.33545	2.18868	2.33831	1.94533	2.28748	-0.342156	0.00686777	0.1	0.67793	0.58625							+	11094508	11222353	Prkcq	NM_008859
Imprinting	Level 1	Comparison 20		Imprinting_G1R_MGC_VZ.vs.Imprinting_G1R_MGC_OIL	chr2	11221006	11221433	2.10814	2.01812	2.2675	1.80257	1.89784	1.78734	2.13125	1.82925	0.302004	0.0361917	0.1	0.764117	0.684874							+	11094508	11222353	Prkcq	NM_008859
CpG	Level 1	Comparison 11		CpG_G2R_MGC_OIL.vs.CpG_G2R_MGC_DEHP	chr2	24200659	24201010	2.45	2.52751	2.28379	1.97917	2.00153	1.93388	2.42043	1.97153	0.448905	0.0187264	0.1	0.681423	0.577637		+	24200310	24201310	Il1rn	NM_001159562//NM_001039701	+	24192879	24206511	Il1rn	NM_031167
CpG	Level 1	Comparison 15		CpG_G2R_SPERM_OIL.vs.CpG_G2R_SPERM_VZ	chr2	25144022	25144476	1.75908	1.91869		1.23774	1.35669		1.83888	1.29722	0.541668	0.0380482	0.333333	0.664304	0.633069												+	25144207	25145207	Tmem210	NM_030055
CpG	Level 1	Comparison 9		CpG_G2R_MGC_OIL.vs.CpG_G2R_MGC_VZ	chr2	25349613	25350264	2.82217	2.72964	2.70732	2.41484	2.35206	2.17131	2.75304	2.31274	0.440306	0.0135812	0.1	0.771512	0.580085
CpG	Level 1	Comparison 10		CpG_G2R_MGC_VZ.vs.CpG_G2R_MGC_OIL	chr2	25349798	25350162	2.57703	2.4201	2.55475	3.08994	3.04681	2.88638	2.51729	3.00771	-0.490417	0.00405117	0.1	0.515677	0.443785
CpG	Level 1	Comparison 2		CpG_G1R_MGC_BPA.vs.CpG_G1R_MGC_OIL	chr2	25349798	25350264	2.27109	2.37453	2.42386	2.09494	2.19314	1.93314	2.35649	2.07374	0.282753	0.0437606	0.1	0.973293	0.863981
CpG	Level 1	Comparison 1		CpG_G1R_MGC_OIL.vs.CpG_G1R_MGC_BPA	chr2	25349898	25350264	2.18078	2.21726	1.99751	2.29058	2.47359	2.54896	2.13185	2.43771	-0.305857	0.0413298	0.1	0.801715	0.677455
CpG	Level 1	Comparison 5		CpG_G1R_MGC_OIL.vs.CpG_G1R_MGC_DEHP	chr2	25349898	25350264	2.18078	2.21726	1.99751	2.4072	2.43957	2.3351	2.13185	2.39396	-0.262104	0.0438916	0.1	0.686895	0.591429
CpG	Level 1	Comparison 6		CpG_G1R_MGC_DEHP.vs.CpG_G1R_MGC_OIL	chr2	25349898	25350264	2.4072	2.43957	2.3351	2.18078	2.21726	1.99751	2.39396	2.13185	0.262104	0.0438916	0.1	0.73552	0.608307
CpG	Level 1	Comparison 15		CpG_G2R_SPERM_OIL.vs.CpG_G2R_SPERM_VZ	chr2	25357386	25357835	1.47769	1.46705		1.33243	1.3258		1.47237	1.32912	0.143255	0.00433492	0.333333	0.664304	0.633069							+	25356797	25360490	Fbxw5	NM_013908
CpG	Level 1	Comparison 11		CpG_G2R_MGC_OIL.vs.CpG_G2R_MGC_DEHP	chr2	25536105	25536534	2.16379	2.21122	2.2493	1.9691	1.78354	1.6159	2.2081	1.78951	0.418587	0.0477436	0.1	0.681423	0.577637							+	25532805	25536627	Lcn6	NM_177840
CpG	Level 1	Comparison 1		CpG_G1R_MGC_OIL.vs.CpG_G1R_MGC_BPA	chr2	26320930	26321374	2.22998	2.17485	2.31138	1.97199	2.03148	2.06751	2.23873	2.02366	0.215075	0.0144746	0.1	0.801715	0.677455							-	26313921	26358842	Notch1	NM_008714
CpG	Level 1	Comparison 3		CpG_G1R_MGC_OIL.vs.CpG_G1R_MGC_VZ	chr2	26320930	26321374	2.22998	2.17485	2.31138	2.04739	2.11598	2.02234	2.23873	2.0619	0.17683	0.026288	0.1	0.690741	0.584013							-	26313921	26358842	Notch1	NM_008714
CpG	Level 1	Comparison 5		CpG_G1R_MGC_OIL.vs.CpG_G1R_MGC_DEHP	chr2	26320930	26321374	2.22998	2.17485	2.31138	2.06285	1.80043	1.93266	2.23873	1.93198	0.306757	0.0367009	0.1	0.686895	0.591429							-	26313921	26358842	Notch1	NM_008714
Imprinting	Level 1	Comparison 26		Imprinting_G2R_MGC_VZ.vs.Imprinting_G2R_MGC_OIL	chr2	26336868	26337387	1.80216	1.94889	1.95332	1.59927	1.62583	1.4713	1.90146	1.56547	0.335988	0.00820059	0.1	0.312813	0.303676							-	26313921	26358842	Notch1	NM_008714
CpG	Level 1	Comparison 15		CpG_G2R_SPERM_OIL.vs.CpG_G2R_SPERM_VZ	chr2	26439028	26439667	2.12458	2.17252		1.82652	1.88497		2.14855	1.85575	0.292806	0.0180651	0.333333	0.664304	0.633069		+	26438883	26439883	Egfl7	NM_198724//NM_198725	+	26437075	26447702	Egfl7	NM_178444
CpG	Level 1	Comparison 12		CpG_G2R_MGC_DEHP.vs.CpG_G2R_MGC_OIL	chr2	26863154	26863710	2.55825	2.68211	2.65286	2.3318	2.41478	2.11472	2.63107	2.2871	0.343974	0.0456755	0.1	0.508426	0.43652							+	26829435	26864645	Adamts13	NM_001001322
CpG	Level 1	Comparison 15		CpG_G2R_SPERM_OIL.vs.CpG_G2R_SPERM_VZ	chr2	26863974	26864518	1.81543	1.90522		1.3868	1.31936		1.86032	1.35308	0.507243	0.0151314	0.333333	0.664304	0.633069							+	26829435	26864645	Adamts13	NM_001001322
CpG	Level 1	Comparison 10		CpG_G2R_MGC_VZ.vs.CpG_G2R_MGC_OIL	chr2	27020337	27021365	2.38936	2.53333	2.64114	1.82834	2.14503	1.90645	2.52128	1.95994	0.561339	0.0110681	0.1	0.515677	0.443785		+	27020526	27021526	Dbh	NM_138942
CpG	Level 1	Comparison 1		CpG_G1R_MGC_OIL.vs.CpG_G1R_MGC_BPA	chr2	27020527	27021365	2.26232	2.30183	2.24761	2.13122	1.97746	2.12041	2.27059	2.07636	0.194227	0.0480733	0.1	0.801715	0.677455		+	27020526	27021526	Dbh	NM_138942
CpG	Level 1	Comparison 15		CpG_G2R_SPERM_OIL.vs.CpG_G2R_SPERM_VZ	chr2	27020527	27020885	1.48518	1.52915		0.925413	0.857062		1.50716	0.891238	0.615926	0.0080594	0.333333	0.664304	0.633069		+	27020526	27021526	Dbh	NM_138942
CpG	Level 1	Comparison 10		CpG_G2R_MGC_VZ.vs.CpG_G2R_MGC_OIL	chr2	27738988	27739352	2.39375	2.19098	2.51563	1.60584	1.46862	1.76783	2.36679	1.6141	0.75269	0.00431499	0.1	0.515677	0.443785
CpG	Level 1	Comparison 1		CpG_G1R_MGC_OIL.vs.CpG_G1R_MGC_BPA	chr2	30111726	30112460	2.1801	2.2628	2.30017	2.01287	2.14653	1.99344	2.24769	2.05095	0.196743	0.0341707	0.1	0.801715	0.677455							+	30093788	30118810	Lrrc8a	NM_177725
CpG	Level 1	Comparison 5		CpG_G1R_MGC_OIL.vs.CpG_G1R_MGC_DEHP	chr2	30111726	30112460	2.1801	2.2628	2.30017	1.96361	2.08299	1.96363	2.24769	2.00341	0.244281	0.0104789	0.1	0.686895	0.591429							+	30093788	30118810	Lrrc8a	NM_177725
CpG	Level 1	Comparison 6		CpG_G1R_MGC_DEHP.vs.CpG_G1R_MGC_OIL	chr2	30111726	30112460	1.96361	2.08299	1.96363	2.1801	2.2628	2.30017	2.00341	2.24769	-0.244281	0.0104789	0.1	0.73552	0.608307							+	30093788	30118810	Lrrc8a	NM_177725
CpG	Level 1	Comparison 12		CpG_G2R_MGC_DEHP.vs.CpG_G2R_MGC_OIL	chr2	30679449	30679823	2.2919	2.71213	2.53138	1.95815	2.05112	2.14953	2.51181	2.05293	0.458875	0.046267	0.1	0.509535	0.43652							-	30679117	30683320	Asb6	NM_133346
CpG	Level 1	Comparison 16		CpG_G2R_SPERM_VZ.vs.CpG_G2R_SPERM_OIL	chr2	30679449	30679998	2.06169	2.02127		1.75744	1.75161		2.04148	1.75453	0.286955	0.0408686	0.333333	0.856764	0.748087							-	30679117	30683320	Asb6	NM_133346
CpG	Level 1	Comparison 4		CpG_G1R_MGC_VZ.vs.CpG_G1R_MGC_OIL	chr2	31941532	31941971	2.31609	2.29338	2.25937	2.1418	2.16032	2.08012	2.28961	2.12741	0.162203	0.00750635	0.1	0.848218	0.797095
CpG	Level 1	Comparison 3		CpG_G1R_MGC_OIL.vs.CpG_G1R_MGC_VZ	chr2	31941612	31941971	2.22216	2.19713	2.12856	2.34973	2.31088	2.27537	2.18261	2.31199	-0.129377	0.0239718	0.1	0.690741	0.584013
CpG	Level 1	Comparison 12		CpG_G2R_MGC_DEHP.vs.CpG_G2R_MGC_OIL	chr2	32449372	32450036	2.52748	2.51345	2.50143	2.1866	2.21407	2.25139	2.51412	2.21736	0.296764	0.00135913	0.1	0.501451	0.43652							+	32443509	32455494	St6galnac4	NM_011373
CpG	Level 1	Comparison 12		CpG_G2R_MGC_DEHP.vs.CpG_G2R_MGC_OIL	chr2	32452287	32452842	2.65437	2.6575	2.819	2.11765	2.30666	2.43322	2.71029	2.28584	0.424446	0.0243871	0.1	0.501451	0.43652							+	32443509	32455494	St6galnac4	NM_011373
CpG	Level 1	Comparison 8		CpG_G2R_MGC_BPA.vs.CpG_G2R_MGC_OIL	chr2	32452287	32452842	2.59479	2.71882	2.86606	2.11765	2.30666	2.43322	2.72655	2.28584	0.440709	0.0226259	0.1	0.799946	0.644269							+	32443509	32455494	St6galnac4	NM_011373
CpG	Level 1	Comparison 10		CpG_G2R_MGC_VZ.vs.CpG_G2R_MGC_OIL	chr2	32454472	32455736	2.48841	2.39671	2.59448	1.98492	2.1179	2.17462	2.4932	2.09248	0.400721	0.0075005	0.1	0.515677	0.443785		+	32454728	32455728	St6galnac6	NM_001025311	+	32443509	32455494	St6galnac4	NM_011373
CpG	Level 1	Comparison 10		CpG_G2R_MGC_VZ.vs.CpG_G2R_MGC_OIL	chr2	32482966	32483316	2.22292	2.36924	2.33109	1.6993	1.79944	1.96148	2.30775	1.82007	0.48768	0.00986479	0.1	0.515677	0.443785
CpG	Level 1	Comparison 12		CpG_G2R_MGC_DEHP.vs.CpG_G2R_MGC_OIL	chr2	32482966	32483316	2.22584	2.25983	2.31457	1.6993	1.79944	1.96148	2.26675	1.82007	0.446676	0.0193522	0.1	0.501451	0.43652
Imprinting	Level 1	Comparison 26		Imprinting_G2R_MGC_VZ.vs.Imprinting_G2R_MGC_OIL	chr2	32486005	32486689	1.87632	2.12794	2.18763	1.68705	1.43396	1.80773	2.06396	1.64292	0.421047	0.0456617	0.1	0.312813	0.303676							+	32485523	32490072	Ak1	NM_021515
Imprinting	Level 1	Comparison 30		Imprinting_G1R_SPERM_VZ.vs.Imprinting_G1R_SPERM_OIL	chr2	32488655	32489064	1.79248	1.72226		1.32658	1.34728		1.75737	1.33693	0.420438	0.0378353	0.333333	0.964581	0.906987							+	32485523	32490072	Ak1	NM_021515
CpG	Level 1	Comparison 13		CpG_G1R_SPERM_OIL.vs.CpG_G1R_SPERM_VZ	chr2	32563309	32563953	1.83745	1.79818		1.68442	1.71875		1.81781	1.70158	0.116232	0.0483766	0.333333	0.984004	0.951062							-	32561801	32567804	Cdk9	NM_130860
CpG	Level 1	Comparison 14		CpG_G1R_SPERM_VZ.vs.CpG_G1R_SPERM_OIL	chr2	32563309	32563953	1.68442	1.71875		1.83745	1.79818		1.70158	1.81781	-0.116232	0.0483766	0.333333	0.984004	0.951062							-	32561801	32567804	Cdk9	NM_130860
CpG	Level 1	Comparison 10		CpG_G2R_MGC_VZ.vs.CpG_G2R_MGC_OIL	chr2	32609933	32610382	2.13766	2.21168	2.17833	1.76657	1.51698	1.32799	2.17589	1.53718	0.638707	0.0342491	0.1	0.515677	0.443785												+	32610014	32611014	Sh2d3c	NM_013781
Imprinting	Level 1	Comparison 30		Imprinting_G1R_SPERM_VZ.vs.Imprinting_G1R_SPERM_OIL	chr2	33817770	33818124	2.01131	2.03815		1.73475	1.77415		2.02473	1.75445	0.270282	0.0118365	0.333333	0.964581	0.906987
CpG	Level 1	Comparison 12		CpG_G2R_MGC_DEHP.vs.CpG_G2R_MGC_OIL	chr2	35902532	35903000	2.40789	2.31399	2.64979	1.65063	1.50163	1.9391	2.45722	1.69712	0.760103	0.0109399	0.1	0.501451	0.43652							-	35892353	35904312	Ndufa8	NM_026703
CpG	Level 1	Comparison 8		CpG_G2R_MGC_BPA.vs.CpG_G2R_MGC_OIL	chr2	35902532	35903081	2.21327	2.48818	2.66675	1.61686	1.56141	1.69515	2.45606	1.62447	0.831591	0.0177421	0.1	0.799946	0.644269							-	35892353	35904312	Ndufa8	NM_026703
CpG	Level 1	Comparison 11		CpG_G2R_MGC_OIL.vs.CpG_G2R_MGC_DEHP	chr2	49983950	49984385	2.62179	2.55132	2.47013	2.40878	2.177	2.24894	2.54775	2.27824	0.269506	0.0375886	0.1	0.681423	0.577637							+	49922481	50048584	Lypd6	NR_033304//NM_177139
CpG	Level 1	Comparison 2		CpG_G1R_MGC_BPA.vs.CpG_G1R_MGC_OIL	chr2	60511211	60511589	2.12132	2.02473	2.08993	1.66695	1.83935	1.83481	2.07866	1.78037	0.298287	0.0189678	0.1	0.973293	0.863981		-	60511250	60512250	Itgb6	NM_021359	-	60436848	60560160	Itgb6	NM_001159564
Imprinting	Level 1	Comparison 28		Imprinting_G2R_MGC_DEHP.vs.Imprinting_G2R_MGC_OIL	chr2	61631480	61631997	2.3705	2.27669	2.30505	1.9294	2.1009	1.88289	2.31742	1.97106	0.346353	0.0219284	0.1	0.379225	0.320147							+	61550250	61637933	Psmd14	NM_021526
CpG	Level 1	Comparison 15		CpG_G2R_SPERM_OIL.vs.CpG_G2R_SPERM_VZ	chr2	68973033	68974190	1.82131	1.84107		1.5991	1.62356		1.83119	1.61133	0.219861	0.00601064	0.333333	0.664304	0.633069		+	68973356	68974356	Nostrin	NM_181547
CpG	Level 1	Comparison 16		CpG_G2R_SPERM_VZ.vs.CpG_G2R_SPERM_OIL	chr2	69218162	69218738	2.27532	2.28358		1.86599	1.92876		2.27945	1.89737	0.382078	0.048603	0.333333	0.856764	0.748087		+	69218018	69219018	Dhrs9	NM_175512
CpG	Level 1	Comparison 5		CpG_G1R_MGC_OIL.vs.CpG_G1R_MGC_DEHP	chr2	69218304	69218938	2.39247	2.40739	2.51424	2.08772	2.03091	1.99813	2.43803	2.03892	0.39911	0.00172406	0.1	0.686895	0.591429		+	69218018	69219018	Dhrs9	NM_175512
CpG	Level 1	Comparison 2		CpG_G1R_MGC_BPA.vs.CpG_G1R_MGC_OIL	chr2	70953355	70953725	1.84949	1.82817	2.03146	1.70343	1.42345	1.59342	1.90304	1.57343	0.329607	0.0362735	0.1	0.973293	0.863981
CpG	Level 1	Comparison 3		CpG_G1R_MGC_OIL.vs.CpG_G1R_MGC_VZ	chr2	72134274	72136508	2.48672	2.60368	2.6536	2.43169	2.41934	2.25764	2.58133	2.36956	0.211776	0.0480784	0.1	0.690741	0.584013							+	72124193	72280167	B230120H23Rik	NM_023057//NM_001164791//NM_178084
CpG	Level 1	Comparison 11		CpG_G2R_MGC_OIL.vs.CpG_G2R_MGC_DEHP	chr2	72134359	72135014	2.54036	2.83737	2.80628	3.20431	3.0231	3.02108	2.728	3.08283	-0.354827	0.0423649	0.1	0.681423	0.577637							+	72124193	72280167	B230120H23Rik	NM_023057//NM_001164791//NM_178084
CpG	Level 1	Comparison 8		CpG_G2R_MGC_BPA.vs.CpG_G2R_MGC_OIL	chr2	73464024	73464461	2.42641	2.61689	2.85143	1.98011	2.31165	2.24843	2.63158	2.18006	0.451519	0.0492349	0.1	0.799946	0.644269		-	73463297	73464297	Chn1	NM_029716	-	73449216	73612903	Chn1	NM_001113246//NM_001166603//NM_175752//NM_001166604
CpG	Level 1	Comparison 15		CpG_G2R_SPERM_OIL.vs.CpG_G2R_SPERM_VZ	chr2	73497686	73498388	1.85889	1.88054		1.62314	1.6621		1.86971	1.64262	0.227089	0.0204414	0.333333	0.664304	0.633069		-	73497980	73498980	Chn1	NM_175752//NM_001166604	-	73449216	73612903	Chn1	NM_001113246//NM_001166603
CpG	Level 1	Comparison 16		CpG_G2R_SPERM_VZ.vs.CpG_G2R_SPERM_OIL	chr2	73497686	73498274	1.69307	1.7189		1.88533	1.9395		1.70599	1.91241	-0.206427	0.045502	0.333333	0.856764	0.748087		-	73497980	73498980	Chn1	NM_175752//NM_001166604	-	73449216	73612903	Chn1	NM_001113246//NM_001166603//NM_175752//NM_001166604
CpG	Level 1	Comparison 4		CpG_G1R_MGC_VZ.vs.CpG_G1R_MGC_OIL	chr2	73498941	73499523	2.0685	2.09523	2.09931	1.72787	1.70004	1.61698	2.08768	1.68163	0.406049	0.0039957	0.1	0.848218	0.797095							-	73449216	73612903	Chn1	NM_001113246//NM_001166603
CpG	Level 1	Comparison 6		CpG_G1R_MGC_DEHP.vs.CpG_G1R_MGC_OIL	chr2	77358205	77358849	1.98925	2.11967	2.07286	1.85845	1.86723	1.83961	2.0606	1.8551	0.2055	0.0282937	0.1	0.73552	0.608307							-	77249188	77654373	Zfp385b	NM_178723//NM_001113399
CpG	Level 1	Comparison 1		CpG_G1R_MGC_OIL.vs.CpG_G1R_MGC_BPA	chr2	84513008	84513857	2.64826	2.84742	2.73966	2.56595	2.42287	2.57441	2.74511	2.52107	0.22404	0.0428388	0.1	0.801715	0.677455							-	84511973	84517704	Tmx2	NM_025868
CpG	Level 1	Comparison 15		CpG_G2R_SPERM_OIL.vs.CpG_G2R_SPERM_VZ	chr2	90320464	90322209	1.69014	1.7379		1.28995	1.27461		1.71402	1.28228	0.431732	0.0217694	0.333333	0.664304	0.633069							-	90273545	90420304	Ptprj	NM_008982
CpG	Level 1	Comparison 3		CpG_G1R_MGC_OIL.vs.CpG_G1R_MGC_VZ	chr2	90320464	90321008	1.9477	1.93918	2.01674	1.71956	1.86364	1.79453	1.96788	1.79257	0.175301	0.0316635	0.1	0.690741	0.584013							-	90273545	90420304	Ptprj	NM_008982
CpG	Level 1	Comparison 10		CpG_G2R_MGC_VZ.vs.CpG_G2R_MGC_OIL	chr2	92753600	92754169	2.4649	2.37879	2.59173	2.08366	2.10086	1.86852	2.47847	2.01768	0.460797	0.009762	0.1	0.515677	0.443785
CpG	Level 1	Comparison 12		CpG_G2R_MGC_DEHP.vs.CpG_G2R_MGC_OIL	chr2	92753715	92754169	2.41164	2.27777	2.43832	2.13255	2.03923	1.90494	2.37591	2.02557	0.350337	0.0155318	0.1	0.501451	0.43652
CpG	Level 1	Comparison 13		CpG_G1R_SPERM_OIL.vs.CpG_G1R_SPERM_VZ	chr2	93304588	93305044	1.77356	1.73438		1.9027	1.86816		1.75397	1.88543	-0.131467	0.0384725	0.333333	0.984004	0.951062
CpG	Level 1	Comparison 14		CpG_G1R_SPERM_VZ.vs.CpG_G1R_SPERM_OIL	chr2	93304588	93305044	1.9027	1.86816		1.77356	1.73438		1.88543	1.75397	0.131467	0.0384725	0.333333	0.984004	0.951062
CpG	Level 1	Comparison 10		CpG_G2R_MGC_VZ.vs.CpG_G2R_MGC_OIL	chr2	93479645	93480197	2.21803	2.10917	2.13751	1.54256	1.77645	1.88475	2.1549	1.73459	0.420313	0.0424255	0.1	0.515677	0.443785
CpG	Level 1	Comparison 13		CpG_G1R_SPERM_OIL.vs.CpG_G1R_SPERM_VZ	chr2	101898478	101899146	2.41898	2.38568		2.26982	2.30645		2.40233	2.28813	0.114194	0.044656	0.333333	0.984004	0.951062							-	101790857	102026034	Ldlrad3	NM_178886
CpG	Level 1	Comparison 14		CpG_G1R_SPERM_VZ.vs.CpG_G1R_SPERM_OIL	chr2	101898478	101899146	2.26982	2.30645		2.41898	2.38568		2.28813	2.40233	-0.114194	0.044656	0.333333	0.984004	0.951062							-	101790857	102026034	Ldlrad3	NM_178886
Imprinting	Level 1	Comparison 32		Imprinting_G2R_SPERM_VZ.vs.Imprinting_G2R_SPERM_OIL	chr2	103294518	103296632	2.0196	2.02509		1.85913	1.86176		2.02234	1.86044	0.161902	0.00243939	0.333333	0.616861	0.634368							-	103294560	103324810	Cat	NM_009804
Imprinting	Level 1	Comparison 17		Imprinting_G1R_MGC_OIL.vs.Imprinting_G1R_MGC_BPA	chr2	103295453	103296052	1.85745	1.97328	1.87325	2.04124	2.05977	2.1791	1.90133	2.09337	-0.19204	0.0284379	0.1	0.82661	0.697015							-	103294560	103324810	Cat	NM_009804
Imprinting	Level 1	Comparison 19		Imprinting_G1R_MGC_OIL.vs.Imprinting_G1R_MGC_VZ	chr2	103296848	103297517	1.94297	1.80383	1.82789	1.7624	1.6568	1.58758	1.85823	1.66893	0.189299	0.048153	0.1	0.49722	0.422624							-	103294560	103324810	Cat	NM_009804
Imprinting	Level 1	Comparison 30		Imprinting_G1R_SPERM_VZ.vs.Imprinting_G1R_SPERM_OIL	chr2	103297268	103297706	1.78218	1.78214		1.45598	1.48105		1.78216	1.46852	0.313642	0.0254347	0.333333	0.964581	0.906987							-	103294560	103324810	Cat	NM_009804
Imprinting	Level 1	Comparison 23		Imprinting_G2R_MGC_OIL.vs.Imprinting_G2R_MGC_BPA	chr2	103305623	103306057	1.96315	1.83945	1.80539	1.58274	1.60498	1.70313	1.86933	1.63029	0.239047	0.0189867	0.1	0.609321	0.567089							-	103294560	103324810	Cat	NM_009804
Imprinting	Level 1	Comparison 28		Imprinting_G2R_MGC_DEHP.vs.Imprinting_G2R_MGC_OIL	chr2	104951952	104952860	1.70044	1.67106	1.9467	1.51836	1.34916	1.34887	1.77273	1.40546	0.367269	0.0312832	0.1	0.379225	0.320147							-	104917194	104966167	AI314831	NR_015462
Imprinting	Level 1	Comparison 32		Imprinting_G2R_SPERM_VZ.vs.Imprinting_G2R_SPERM_OIL	chr2	105077125	105077548	1.84708	1.88976		1.64827	1.6077		1.86842	1.62798	0.240438	0.0147797	0.333333	0.710252	0.634368							+	105064998	105219517	0610012H03Rik	NM_028747//NM_001159638
Imprinting	Level 1	Comparison 27		Imprinting_G2R_MGC_OIL.vs.Imprinting_G2R_MGC_DEHP	chr2	105085507	105086016	2.06526	1.98763	1.89921	1.7588	1.51774	1.72101	1.98403	1.66585	0.318181	0.0303264	0.1	0.664575	0.597333							+	105064998	105219517	0610012H03Rik	NM_028747//NM_001159638
Imprinting	Level 1	Comparison 31		Imprinting_G2R_SPERM_OIL.vs.Imprinting_G2R_SPERM_VZ	chr2	105135005	105135426	2.16435	2.15152		2.37745	2.36586		2.15793	2.37165	-0.213718	0.00172187	0.333333	0.706299	0.642413							+	105064998	105219517	0610012H03Rik	NM_028747//NM_001159638
Imprinting	Level 1	Comparison 32		Imprinting_G2R_SPERM_VZ.vs.Imprinting_G2R_SPERM_OIL	chr2	105135005	105135426	2.37745	2.36586		2.16435	2.15152		2.37165	2.15793	0.213718	0.00172187	0.333333	0.616861	0.634368							+	105064998	105219517	0610012H03Rik	NM_028747//NM_001159638
Imprinting	Level 1	Comparison 31		Imprinting_G2R_SPERM_OIL.vs.Imprinting_G2R_SPERM_VZ	chr2	105147634	105148537	1.89484	1.85026		1.658	1.71474		1.87255	1.68637	0.186184	0.0398045	0.333333	0.706299	0.642413							+	105064998	105219517	0610012H03Rik	NM_028747//NM_001159638
Imprinting	Level 1	Comparison 26		Imprinting_G2R_MGC_VZ.vs.Imprinting_G2R_MGC_OIL	chr2	105158220	105158732	2.26337	1.92959	2.17385	1.27705	1.31286	1.47223	2.12227	1.35405	0.768226	0.00533958	0.1	0.312813	0.303676							+	105064998	105219517	0610012H03Rik	NM_028747//NM_001159638
Imprinting	Level 1	Comparison 29		Imprinting_G1R_SPERM_OIL.vs.Imprinting_G1R_SPERM_VZ	chr2	105176811	105177416	1.77609	1.70868		1.42162	1.48772		1.74238	1.45467	0.287715	0.0259012	0.333333	0.915565	0.818733							+	105064998	105219517	0610012H03Rik	NM_028747//NM_001159638
Imprinting	Level 1	Comparison 26		Imprinting_G2R_MGC_VZ.vs.Imprinting_G2R_MGC_OIL	chr2	105228923	105229647	1.72361	2.05905	2.2009	1.0769	1.36174	1.38329	1.99452	1.27398	0.720543	0.0176189	0.1	0.312813	0.303676							-	105226604	105238976	Rcn1	NM_009037
Imprinting	Level 1	Comparison 30		Imprinting_G1R_SPERM_VZ.vs.Imprinting_G1R_SPERM_OIL	chr2	105375692	105376111	2.05262	2.03681		1.62059	1.67407		2.04471	1.64733	0.397379	0.0293464	0.333333	0.964581	0.906987												-	105375736	105376736	Pax6os1	NR_002867
CpG	Level 1	Comparison 11		CpG_G2R_MGC_OIL.vs.CpG_G2R_MGC_DEHP	chr2	112209451	112209822	2.91725	2.91245	2.51515	2.0941	1.92805	1.57456	2.78162	1.86557	0.916048	0.0112061	0.1	0.603597	0.577637
CpG	Level 1	Comparison 2		CpG_G1R_MGC_BPA.vs.CpG_G1R_MGC_OIL	chr2	112209451	112209909	2.64218	2.58108	2.51018	2.26022	1.9923	2.1109	2.57781	2.12114	0.456673	0.014193	0.1	0.973293	0.863981
Imprinting	Level 1	Comparison 20		Imprinting_G1R_MGC_VZ.vs.Imprinting_G1R_MGC_OIL	chr2	113202380	113202824	2.03211	2.03619	2.1556	1.62397	1.86637	1.55131	2.07463	1.68055	0.394084	0.0382018	0.1	0.764117	0.684874							+	113168392	113556424	Fmn1	NM_010230//NM_001043322
CpG	Level 1	Comparison 7		CpG_G2R_MGC_OIL.vs.CpG_G2R_MGC_BPA	chr2	115405093	115405642	2.26637	2.28399	2.41924	1.84647	1.69045	1.87331	2.3232	1.80341	0.51979	0.00247462	0.1	0.645224	0.756354
CpG	Level 1	Comparison 9		CpG_G2R_MGC_OIL.vs.CpG_G2R_MGC_VZ	chr2	115405093	115405642	2.26637	2.28399	2.41924	1.97814	2.0549	1.7457	2.3232	1.92625	0.396948	0.0321172	0.1	0.771512	0.580085
CpG	Level 1	Comparison 16		CpG_G2R_SPERM_VZ.vs.CpG_G2R_SPERM_OIL	chr2	115405203	115405812	1.99277	2.00688		2.06915	2.08304		1.99983	2.0761	-0.0762698	0.0164304	0.333333	0.856764	0.748087
CpG	Level 1	Comparison 15		CpG_G2R_SPERM_OIL.vs.CpG_G2R_SPERM_VZ	chr2	118500060	118500411	1.86816	1.74129		1.32714	1.39028		1.80472	1.35871	0.446018	0.0490575	0.333333	0.664304	0.633069							+	118489812	118523256	Pak6	NM_001033254
CpG	Level 1	Comparison 3		CpG_G1R_MGC_OIL.vs.CpG_G1R_MGC_VZ	chr2	119857529	119858078	1.89804	1.90966	1.93087	2.06193	2.05515	2.07244	1.91286	2.06317	-0.150316	0.000786872	0.1	0.472522	0.584013							+	119853718	119857840	Jmjd7	NM_001114637
CpG	Level 1	Comparison 4		CpG_G1R_MGC_VZ.vs.CpG_G1R_MGC_OIL	chr2	119857529	119858078	2.06193	2.05515	2.07244	1.89804	1.90966	1.93087	2.06317	1.91286	0.150316	0.000786872	0.1	0.75579	0.797095							+	119853718	119857840	Jmjd7	NM_001114637
Imprinting	Level 1	Comparison 21		Imprinting_G1R_MGC_OIL.vs.Imprinting_G1R_MGC_DEHP	chr2	119860609	119861328	2.13798	1.89765	1.99819	1.47671	1.69854	1.72669	2.01128	1.63398	0.377299	0.0237788	0.1	0.500445	0.436449							+	119859668	119868268	Pla2g4b	NM_145378
Imprinting	Level 1	Comparison 28		Imprinting_G2R_MGC_DEHP.vs.Imprinting_G2R_MGC_OIL	chr2	119916587	119917021	2.51292	2.3779	2.13758	2.0277	1.79551	1.86565	2.3428	1.89629	0.446513	0.0343903	0.1	0.379225	0.320147							-	119915722	119979811	Ehd4	NM_133838
Imprinting	Level 1	Comparison 26		Imprinting_G2R_MGC_VZ.vs.Imprinting_G2R_MGC_OIL	chr2	120349637	120350452	1.93857	1.92955	1.94894	1.59214	1.37258	1.3099	1.93902	1.42487	0.514147	0.0261729	0.1	0.312813	0.303676							-	120333065	120389067	Zfp106	NM_011743
Imprinting	Level 1	Comparison 18		Imprinting_G1R_MGC_BPA.vs.Imprinting_G1R_MGC_OIL	chr2	120354118	120354637	1.89338	1.82225	1.62483	1.35857	1.59751	1.43977	1.78015	1.46528	0.314872	0.0428123	0.1	0.905368	0.773684							-	120333065	120389067	Zfp106	NM_011743
[truncated: 1,089 more rows]

## Sheet: Overlaps Level 1-5 analysis
Array	Analysis Level	Level 1 Peaks		Higher level	Comparison	Peak coordinates			log2 ratio intensity in Sample						Average		Difference	Statistics				Higher level change	Annotation of peaks at promoter					Annotation of intragenic peaks					Annotation of downstream peaks
[truncated: 2,799 more rows]
