# Supplementary material for: Deleterious effects of endocrine disruptors are corrected in the mammalian germline by epigenome reprogramming
Source: Genome Biol. 2015 Mar 27;16(1):59. doi: 10.1186/s13059-015-0619-z (PMC4376074; doi:10.1186/s13059-015-0619-z)
Supplement: Additional file 10: — No transgenerational epigenetic aberrations are detectable at IAP elements after in utero ED exposure. Samples (groups 5 to 8) were analyzed from the MIRA-chip experiment conducted using the custom imprinting arrays (Additional file 7). The average MIRA/input log2 ratios (n = 3 for MGCs and n = 2 for sperm) were measured along 1-kb-long flanking region to each IAP (column A), at the chromosomal locations indicated (columns B to D), where these flanks were unique sequences. Sheet 1 in the Excel file provides the complete dataset of the level 1 analysis. The average values of two conditions (average sample A versus average sample B) were compared along these regions to detect changes with the cutoff values of ±5% and P <0.05 (Student’s t-test). The MIRA/input log2 ratios of each individual sample are also provided together with standard deviation values of the Student’s t-test. Sheet 2 provides the result of the analysis where common changes were detected between MGC-sperm or between G1R and G2R samples. Sheet two provides the summary of common hits. In case the MIRA peaks overlapped (±10 kb) with the upstream, intragenic, or downstream region of known transcripts, these were annotated using information on strand (±), start and end chromosomal coordinates, symbol, and accession number. Note that there were very few immediate and persistent changes. These were small, often occurred in the opposite direction between generations, and rarely mapped to known transcripts. [file 13059_2015_619_MOESM10_ESM.xlsx]

## Sheet: IAP Summary
	Common change by p<0.05	Common change by p<0.05 and change 5% or more in same direction	Promoter	Intragenic	Downstream	Common Change by p<0.05 with Poistive R	Common change by p<0.05 and change 5% or more in same direction with Poistive R
BPA MGC G1R-G2R	20	10	0	0	0	4	4
DEHP MGC G1R-G2R	63	60	2	5	3	9	1
VZ MGC G1R-G2R	49	41	4	6	1	12	3
VZ G1R MGC-SPERM	60	10	1	0	1	3	10
VZ SPERM G1R-G2R	43	27	3	1	1	11	5

## Sheet: Overlaps G1R-G2R BPA DEHP VZ
Common change	Common change	Common change	Common change	Common change	Common change	Feature	chr	start	end	Average	Average	Average	Average		Average	Average	Average	Average		Average	Average	Average	Average		Common change	Common change		Change ED-OIL	Change ED-OIL		Change ED-OIL	Change ED-OIL		Change ED-OIL	Change ED-OIL	Change ED-OIL	Change ED-OIL		p-value	p-value	p-value	p-value	p-value	p-value	p-value	p-value		probeMean	probeMean
Common change by p<0.05 and change 5% or more in same direction	Common change by p<0.05	Common change by p<0.05	Common change by p<0.05	Common change by p<0.05	Common change by p<0.05	Feature	Chromosome	Start	End	G1R_MGC_OIL	G1R_MGC_BPA	G1R_MGC_DEHP	G1R_MGC_VZ		G2R_MGC_OIL	G2R_MGC_BPA	G2R_MGC_DEHP	G2R_MGC_VZ		G1R_SPERM_OIL	G1R_SPERM_VZ	G2R_SPERM_OIL	G2R_SPERM_VZ		Change in Conditon 1	Change in Conditon 2		G1R_MGC_BPA	G2R_MGC_BPA		G1R_MGC_DEHP	G2R_MGC_DEHP		G1R_MGC_VZ	G1R_SPERM_VZ	G2R_MGC_VZ	G2R_SPERM_VZ		G1R_MGC_BPA	G2R_MGC_BPA	G1R_MGC_DEHP	G2R_MGC_DEHP	G1R_MGC_VZ	G1R_SPERM_VZ	G2R_MGC_VZ	G2R_SPERM_VZ		G1R_MGC_OIL_1	G1R_MGC_OIL_2
BPA MGC G1R-G2R	BPA MGC G1R-G2R					IAPEY3_LTR	chr10	29449524	29450524	-0.145279	-0.526849	-0.248824	-0.175504		-0.167669	-0.272998	0.0318164	0.218508		0.494469	0.337767	0.836062	0.919987		-0.38157	-0.105329		-0.38157	-0.105329		-0.103545	0.199485		-0.0302254	-0.156702	0.386177	0.0839254		0.0207068	0.0344862	0.552154	0.230488	0.814508	0.274443	0.378837	0.697377		-0.00937851	-0.197602
BPA MGC G1R-G2R	BPA MGC G1R-G2R					IAPLTR1_Mm	chr11	64610955	64611955	0.434354	0.192587	0.236061	0.373226		0.287932	0.0635435	0.0793911	0.0413379		-0.0928749	0.100211	0.00882959	0.0340923		-0.241767	-0.224389		-0.241767	-0.224389		-0.198293	-0.208541		-0.0611274	0.193086	-0.246594	0.0252627		0.0286237	0.0309317	0.0828901	0.287377	0.405617	0.138998	0.0539763	0.762767		0.551586	0.337449
BPA MGC G1R-G2R	BPA MGC G1R-G2R					IAP d int	chr17	12743769	12744769	-0.927449	-0.7363	-0.817313	-0.786573		-1.4492	-1.12866	-1.10204	-1.05254		0.397397	-0.0969341	0.26676	-0.069322		0.191149	0.320535		0.191149	0.320535		0.110136	0.347157		0.140876	-0.494331	0.396658	-0.336082		0.0262888	0.0399916	0.257045	0.00792751	0.443548	0.241749	0.013046	0.0652695		-0.871857	-0.947495
BPA MGC G1R-G2R	BPA MGC G1R-G2R					IAP d int	chr15	23451309	23452309	-0.446497	-0.119601	-0.494508	-0.371564		-0.316434	0.005704	-0.187124	-0.0239843		0.433044	0.364728	0.31302	0.318042		0.326896	0.322138		0.326896	0.322138		-0.0480107	0.12931		0.0749329	-0.0683156	0.29245	0.00502166		0.039273	0.00705175	0.624807	0.339626	0.407713	0.432367	0.359688	0.967141		-0.465234	-0.435618
BPA MGC G1R-G2R	BPA MGC G1R-G2R					IAP d int	chr15	23451465	23452465	-0.446128	-0.177473	-0.476415	-0.30964		-0.382417	-0.00644459	-0.269354	-0.0906452		0.546403	0.425984	0.355614	0.375009		0.268655	0.375973		0.268655	0.375973		-0.0302866	0.113064		0.136488	-0.120419	0.291772	0.0193945		0.0288118	0.00640249	0.787806	0.382374	0.0594409	0.319771	0.385436	0.903398		-0.437627	-0.413937
BPA MGC G1R-G2R	BPA MGC G1R-G2R					IAPLTR2_Mm	chr1	148020140	148021140	-0.195699	0.0684775	-0.123572	-0.195414		-0.283787	0.0852776	-0.167269	-0.24126		0.169637	-0.118645	-0.0529666	-0.0729043		0.264176	0.369065		0.264176	0.369065		0.0721264	0.116518		0.00028449	-0.288282	0.0425277	-0.0199377		0.0322489	0.0246781	0.56196	0.598031	0.997803	0.365098	0.837272	0.732719		-0.215732	-0.165163
BPA MGC G1R-G2R	BPA MGC G1R-G2R					IAPEz int	chr12	14446540	14447540	0.0424556	0.570006	0.475002	0.400357		0.673177	0.999256	0.366712	0.740214		0.748803	0.976278	0.923702	0.978677		0.527551	0.32608		0.527551	0.32608		0.432547	-0.306465		0.357901	0.227475	0.0670369	0.0549749		0.0437885	0.0170228	0.0631769	0.261092	0.0668573	0.37544	0.760289	0.430691		-0.149567	0.294724
BPA MGC G1R-G2R	BPA MGC G1R-G2R					IAPEz int	chr16	66241642	66242642	0.0686033	0.345865	0.19477	0.0702109		-0.451344	-0.00880288	-0.26334	-0.167082		0.861049	0.730785	0.947173	1.06533		0.277262	0.442541		0.277262	0.442541		0.126167	0.188005		0.00160763	-0.130264	0.284262	0.118153		0.018986	0.0113685	0.443007	0.49153	0.990489	0.105939	0.311492	0.218976		0.035026	0.197502
BPA MGC G1R-G2R	BPA MGC G1R-G2R					IAPLTR1a_Mm	chr14	114904040	114905040	0.0859106	0.675065	0.562731	0.135728		0.245726	0.874638	0.491766	0.726974		0.328596	0.401691	0.340523	0.691214		0.589155	0.628913		0.589155	0.628913		0.476821	0.246041		0.0498178	0.0730945	0.481248	0.350691		0.0114045	0.037859	0.0151408	0.469251	0.806505	0.645835	0.104125	0.0338249		-0.0164737	0.0460568
BPA MGC G1R-G2R	BPA MGC G1R-G2R					IAPEY2_LTR	chr19	25975257	25976257	0.229133	0.60897	0.504309	0.645002		0.0677084	0.409601	0.609938	0.629268		0.556838	0.299737	0.449623	0.396826		0.379837	0.341893		0.379837	0.341893		0.275176	0.542229		0.415868	-0.257101	0.56156	-0.0527977		0.011663	0.0156842	0.135486	0.00375624	0.0757296	0.549262	0.168373	0.684135		0.195318	0.30953
	BPA MGC G1R-G2R		(VZ MGC G1R-G2R)			IAPLTR2_Mm	chr14	89268656	89269656	-1.06201	-0.365842	-0.86239	-0.797101		-0.278198	-0.7087	-0.759946	-0.813033		-0.0417148	0.223326	-0.107133	0.119434					0.696173	-0.430502		0.199625	-0.481749		0.264914	0.265041	-0.534835	0.226567		0.00198827	0.0141847	0.412538	0.195917	0.0393341	0.459691	0.0449813	0.445136		-1.0414	-1.05479
	BPA MGC G1R-G2R					IAP d int	chr10	15591517	15592517	-0.437811	-0.742147	-0.791599	-0.686416		-0.480907	-0.316491	-0.589335	-0.374859		0.125842	0.305036	0.0555062	-0.049234					-0.304336	0.164416		-0.353788	-0.108429		-0.248605	0.179194	0.106048	-0.10474		0.0124061	0.0299695	0.0133962	0.13223	0.0270363	0.146182	0.584399	0.424162		-0.521426	-0.35127
	BPA MGC G1R-G2R					IAPEY_LTR	chr6	79247238	79248238	-0.19407	-0.492883	-0.428635	-0.426968		-0.642656	-0.318363	-0.608448	-0.368863		0.223096	0.0687683	-0.161551	-0.174614					-0.298813	0.324293		-0.234566	0.0342088		-0.232898	-0.154327	0.273794	-0.0130633		0.0390009	0.00916103	0.0425229	0.809244	0.160057	0.467999	0.0131415	0.949128		-0.240821	-0.302373
	BPA MGC G1R-G2R					IAPLTR2_Mm	chr4	89542996	89543996	-0.114421	-0.754633	-0.637332	-0.33633		-0.213033	0.117084	-0.36026	-0.12582		-0.271477	-0.198315	-0.431754	-0.0993638					-0.640212	0.330117		-0.522911	-0.147227		-0.221909	0.0731623	0.087213	0.33239		0.0284917	0.0301861	0.0485255	0.32645	0.386935	0.668387	0.52915	0.371393		-0.170324	-0.405283
	BPA MGC G1R-G2R					IAPEz int	chr17	17615400	17616400	0.181143	-0.126125	0.0596715	0.0148754		0.196187	0.635505	0.488389	0.359055		0.311344	0.297337	0.0291803	0.244334					-0.307268	0.439318		-0.121472	0.292202		-0.166268	-0.0140068	0.162868	0.215154		0.0375526	0.04025	0.237419	0.105201	0.256507	0.650415	0.648272	0.421787		0.142425	0.065492
	BPA MGC G1R-G2R					IAPLTR1a_Mm	chr14	22185140	22186140	0.254948	-0.0394231	-0.00211028	-0.0115382		0.112468	0.391302	0.333411	0.00626542		0.330434	0.143616	0.43342	0.443476					-0.294371	0.278834		-0.257058	0.220943		-0.266486	-0.186817	-0.106203	0.0100557		0.0102535	0.0256176	0.0314418	0.0984488	0.137646	0.647081	0.366173	0.947796		0.361567	0.171372
	BPA MGC G1R-G2R					DMR_Rasgrf1	chr9	89767090	89775128	0.328548	0.454021	0.349813	0.361786		0.252541	0.113537	0.154396	0.183923		0.251427	0.209717	0.233699	0.0925618					0.125472	-0.139003		0.021265	-0.0981449		0.0332373	-0.0417099	-0.0686179	-0.141137		0.0217414	0.0133146	0.763106	0.268734	0.43278	0.553076	0.210442	0.166413		0.358214	0.27907
	BPA MGC G1R-G2R					IAPEz int	chr1	65863885	65864885	0.356694	-0.361983	0.0298529	0.115907		-0.272774	0.410019	-0.126463	-0.115067		0.536539	0.602776	0.633386	0.96082					-0.718678	0.682793		-0.326842	0.146311		-0.240788	0.0662376	0.157707	0.327434		0.0350457	0.0137288	0.271857	0.664698	0.197006	0.810997	0.384918	0.0865222		0.490565	0.480014
	BPA MGC G1R-G2R					IAPLTR2a	chr1	65864278	65865278	0.361172	-0.287863	0.0818875	0.180889		-0.240564	0.378983	-0.111308	-0.110642		0.552704	0.580985	0.622847	0.954374					-0.649036	0.619547		-0.279285	0.129256		-0.180283	0.0282804	0.129922	0.331528		0.0373458	0.00611233	0.314029	0.656986	0.192941	0.912002	0.420094	0.15308		0.440232	0.470661
	BPA MGC G1R-G2R					IAPEz int	chr16	76056593	76057593	0.97491	0.64207	0.836264	1.02555		0.407131	0.81543	1.0017	0.829917		1.52219	1.40826	1.38677	1.4544					-0.33284	0.408299		-0.138646	0.594573		0.050636	-0.113933	0.422785	0.0676249		0.0140149	0.0243951	0.285783	0.0209821	0.751339	0.324676	0.0348279	0.809498		0.841593	1.06808
DEHP MGC G1R-G2R		DEHP MGC G1R-G2R				IAPEY3 int	chr6	130935370	130936370	-1.04457	-1.38297	-1.5851	-1.60886		-0.884797	-1.0744	-1.16116	-0.891181		-0.35574	-0.136668	-0.492983	-0.432866		-0.540531	-0.276363		-0.338404	-0.189605		-0.540531	-0.276363		-0.564294	0.219071	-0.00638463	0.0601171		0.0557487	0.0517243	0.00924785	0.0242559	0.00659956	0.30718	0.974872	0.630754		-1.14025	-1.12658
DEHP MGC G1R-G2R		DEHP MGC G1R-G2R				IAPLTR3 int	chr13	12923895	12924895	-0.811585	-0.945411	-1.04003	-0.843876		-0.55315	-0.645341	-0.838419	-0.737875		0.505911	0.273132	0.0764188	0.0642252		-0.228445	-0.285269		-0.133826	-0.0921917		-0.228445	-0.285269		-0.0322916	-0.232779	-0.184725	-0.0121936		0.451665	0.392471	0.0178571	0.045523	0.575165	0.304921	0.324348	0.886705		-0.85204	-0.759392
DEHP MGC G1R-G2R		DEHP MGC G1R-G2R				IAPLTR2_Mm	chrX	52676114	52677114	-0.81069	-0.892162	-1.2313	-1.18091		-0.0196273	-0.206706	-0.881656	-0.631486		-0.234372	-0.136399	-0.382525	-0.387269		-0.420607	-0.862029		-0.0814722	-0.187078		-0.420607	-0.862029		-0.370217	0.0979729	-0.611859	-0.00474331		0.736091	0.609693	0.0386733	0.0299285	0.152809	0.263628	0.15326	0.985539		-0.632047	-0.863366
DEHP MGC G1R-G2R		DEHP MGC G1R-G2R				IAPEY_LTR	chr8	52071628	52072628	-0.732717	-0.843713	-1.07822	-0.996921		-0.613554	-0.661317	-0.892154	-0.559298		-0.028504	-0.0748006	-0.135249	-0.214739		-0.345504	-0.2786		-0.110996	-0.0477628		-0.345504	-0.2786		-0.264204	-0.0462966	0.0542555	-0.0794909		0.0227251	0.305605	0.00139343	0.0108249	0.00349769	0.83097	0.302098	0.346079		-0.681977	-0.770658
DEHP MGC G1R-G2R		DEHP MGC G1R-G2R				IAPEY3 int	chr6	9419534	9420534	-0.624122	-0.743263	-1.10157	-0.80834		-0.495157	-0.372015	-0.876428	-0.35123		0.06132	-0.144536	-0.45051	-0.194018		-0.477447	-0.381272		-0.119141	0.123142		-0.477447	-0.381272		-0.184218	-0.205856	0.143926	0.256492		0.412225	0.283732	0.0388612	0.0105617	0.35446	0.01952	0.691874	0.207271		-0.781412	-0.687456
DEHP MGC G1R-G2R		DEHP MGC G1R-G2R				IAPEY3_LTR	chr9	6486182	6487182	-0.602213	-0.735531	-0.947255	-0.780163		-0.370037	-0.474236	-0.640373	-0.337848		0.126664	0.277121	0.198067	0.174431		-0.345042	-0.270336		-0.133318	-0.104199		-0.345042	-0.270336		-0.17795	0.150457	0.0321894	-0.0236358		0.445567	0.366774	0.0464304	0.0343137	0.312821	0.0676204	0.755428	0.793198		-0.396777	-0.613933
DEHP MGC G1R-G2R		DEHP MGC G1R-G2R				IAPEY3 int	chr9	6486216	6487216	-0.602213	-0.735531	-0.947255	-0.780163		-0.370037	-0.474236	-0.640373	-0.337848		0.126664	0.277121	0.198067	0.174431		-0.345042	-0.270336		-0.133318	-0.104199		-0.345042	-0.270336		-0.17795	0.150457	0.0321894	-0.0236358		0.445567	0.366774	0.0464304	0.0343137	0.312821	0.0676204	0.755428	0.793198		-0.396777	-0.613933
DEHP MGC G1R-G2R		DEHP MGC G1R-G2R				IAPEy int	chr8	52071985	52072985	-0.524085	-0.641205	-0.863026	-0.743434		-0.516366	-0.520858	-0.737259	-0.401489		0.289317	0.217722	0.0973759	0.0805392		-0.33894	-0.220892		-0.117119	-0.0044923		-0.33894	-0.220892		-0.219349	-0.0715948	0.114877	-0.0168367		0.0446954	0.916808	0.0018038	0.0122672	0.010308	0.778619	0.0907457	0.80471		-0.512596	-0.597128
DEHP MGC G1R-G2R		DEHP MGC G1R-G2R				IAPEY2_LTR	chr5	46675436	46676436	-0.5165	-0.568488	-0.889577	-0.732056		-0.199697	-0.169085	-0.502059	-0.350526		0.0752886	0.20325	0.0473665	0.0656133		-0.373076	-0.302362		-0.0519875	0.0306125		-0.373076	-0.302362		-0.215556	0.127962	-0.150829	0.0182469		0.658118	0.676136	0.0351854	0.0396058	0.193178	0.315658	0.378442	0.718403		-0.523952	-0.339289
DEHP MGC G1R-G2R		DEHP MGC G1R-G2R				IAPLTR2a	chr12	115761705	115762705	-0.437782	-0.749611	-0.950753	-0.935243		-0.470943	-0.576378	-1.02131	-0.734396		-0.337125	-0.205973	-0.375841	-0.696795		-0.512971	-0.550366		-0.311829	-0.105434		-0.512971	-0.550366		-0.497461	0.131152	-0.263453	-0.320954		0.0620331	0.643832	0.0149533	0.0409413	0.0583962	0.218504	0.281685	0.122727		-0.554117	-0.387891
DEHP MGC G1R-G2R		DEHP MGC G1R-G2R				IAPLTR2_Mm	chr12	115800174	115801174	-0.355038	-0.543604	-0.704859	-0.546632		0.123048	-0.0556296	-0.44288	-0.172605		0.152478	0.163097	0.221021	0.223816		-0.349821	-0.565927		-0.188566	-0.178677		-0.349821	-0.565927		-0.191595	0.0106194	-0.295653	0.00279417		0.251337	0.3707	0.0440317	0.0419417	0.564696	0.910829	0.22708	0.978658		-0.148079	-0.564086
DEHP MGC G1R-G2R		DEHP MGC G1R-G2R				IAPEy int	chr5	89939273	89940273	-0.321188	-0.411384	-0.660517	-0.411389		-0.111901	-0.211659	-0.385536	-0.226167		-0.197234	-0.126544	-0.28384	-0.246744		-0.339329	-0.273636		-0.090196	-0.099758		-0.339329	-0.273636		-0.0902007	0.0706894	-0.114266	0.0370957		0.635001	0.388034	0.00482204	0.0309754	0.177526	0.42981	0.537646	0.594633		-0.338032	-0.358202
DEHP MGC G1R-G2R		DEHP MGC G1R-G2R				IAPEz int	chr12	115762089	115763089	-0.299594	-0.640014	-0.867887	-0.876633		-0.412949	-0.49971	-0.954745	-0.67264		-0.412521	-0.273958	-0.36378	-0.773682		-0.568294	-0.541797		-0.34042	-0.0867617		-0.568294	-0.541797		-0.577039	0.138563	-0.259691	-0.409902		0.0556714	0.687604	0.0118912	0.0311026	0.0536204	0.290725	0.289105	0.0154887		-0.396164	-0.275463
DEHP MGC G1R-G2R		DEHP MGC G1R-G2R				IAPEY_LTR	chrY	405222	406222	-0.264486	-0.432056	-0.623057	-0.346346		0.202749	0.21961	0.0266661	0.142588		-0.285855	-0.105605	-0.131128	-0.146416		-0.358571	-0.176083		-0.16757	0.0168611		-0.358571	-0.176083		-0.0818605	0.18025	-0.0601609	-0.0152878		0.16665	0.796931	0.0461545	0.0185861	0.534048	0.3459	0.602923	0.672378		-0.291564	-0.165862
DEHP MGC G1R-G2R		DEHP MGC G1R-G2R				IAPLTR4	chr5	70066089	70067089	-0.232979	-0.397681	-0.455975	-0.194891		-0.141071	-0.305845	-0.56575	0.131805		0.244633	0.429669	0.324336	0.213358		-0.222995	-0.424679		-0.164701	-0.164774		-0.222995	-0.424679		0.0380884	0.185036	0.272876	-0.110979		0.175076	0.344913	0.0321949	0.0246848	0.748508	0.173142	0.257508	0.142994		-0.26813	-0.28195
DEHP MGC G1R-G2R		DEHP MGC G1R-G2R				IAPEY_LTR	chr13	88939164	88940164	-0.208266	-0.433283	-0.570946	-0.18364		-0.199203	-0.103258	-0.379476	-0.109907		-0.0673725	-0.112383	-0.128768	0.0328502		-0.36268	-0.180273		-0.225016	0.0959441		-0.36268	-0.180273		0.0246269	-0.0450107	0.0892954	0.161618		0.052966	0.600628	0.0187913	0.0364779	0.734692	0.83149	0.626431	0.515861		-0.321597	-0.192457
DEHP MGC G1R-G2R		DEHP MGC G1R-G2R				IAPEY3_LTR	chrX	51169600	51170600	-0.206852	-0.34423	-0.472214	-0.249006		-0.151166	-0.191733	-0.377684	-0.234829		0.394722	0.371331	0.326852	0.228547		-0.265361	-0.226518		-0.137378	-0.0405672		-0.265361	-0.226518		-0.0421533	-0.0233915	-0.0836635	-0.0983055		0.167758	0.630992	0.00311379	0.00171016	0.497876	0.312512	0.522106	0.165871		-0.150915	-0.190261
DEHP MGC G1R-G2R		DEHP MGC G1R-G2R				IAPEy int	chr7	92746934	92747934	-0.202544	-0.566714	-0.890436	-0.742977		-0.435344	-0.29253	-0.937038	-0.521886		-0.389172	-0.544649	-0.577539	-0.497175	-0.38	-0.687891	-0.501694		-0.364169	0.142814		-0.687891	-0.501694		-0.540432	-0.155477	-0.0865423	0.0803638		0.0892476	0.240443	0.0183852	0.00261658	0.0190773	0.198563	0.767377	0.555554		0.0330428	-0.385906
DEHP MGC G1R-G2R		DEHP MGC G1R-G2R				IAPEY2_LTR	chr8	53230902	53231902	-0.186073	-0.419573	-0.527206	-0.543397		0.0380788	-0.135025	-0.566366	-0.194999		-0.240808	-0.0786345	-0.199627	-0.289153		-0.341133	-0.604445		-0.2335	-0.173104		-0.341133	-0.604445		-0.357324	0.162173	-0.233078	-0.0895263		0.0711939	0.402627	0.000677341	0.0197936	0.0315989	0.430723	0.422566	0.253407		-0.240912	-0.167576
DEHP MGC G1R-G2R		DEHP MGC G1R-G2R				IAPEz int	chr10	124047639	124048639	-0.181446	-0.145802	-0.534408	-0.446934		0.0880884	0.0398164	-0.270083	-0.187583		0.0240467	0.0645881	-0.00224977	-0.199403		-0.352962	-0.358172		0.0356445	-0.048272		-0.352962	-0.358172		-0.265488	0.0405414	-0.275672	-0.197153		0.811858	0.628309	0.0226589	0.0108252	0.0288791	0.395567	0.0760948	0.1202		-0.316638	-0.0924958
DEHP MGC G1R-G2R		DEHP MGC G1R-G2R				IAPEY3 int	chrX	61907774	61908774	-0.166252	-0.395001	-0.455942	-0.257915		-0.178881	-0.214279	-0.468247	-0.304889		0.324706	0.517625	0.151508	0.1867		-0.28969	-0.289367		-0.228749	-0.0353978		-0.28969	-0.289367		-0.0916625	0.192919	-0.126008	0.0351919		0.0508619	0.52247	0.0454438	0.0105665	0.303884	0.263013	0.543701	0.410373		-0.22218	-0.0793327
DEHP MGC G1R-G2R		DEHP MGC G1R-G2R				IAPEY3_LTR	chr1	12411322	12412322	-0.123187	-0.163964	-0.407023	-0.59628		0.0948196	-0.0655547	-0.147709	0.0340224		0.157332	0.267183	0.0361801	0.329069		-0.283836	-0.242529		-0.040777	-0.160374		-0.283836	-0.242529		-0.473093	0.109852	-0.0607972	0.292889		0.318813	0.116106	0.0067124	0.0286492	0.0343095	0.233887	0.52551	0.17039		-0.131389	-0.0750847
DEHP MGC G1R-G2R		DEHP MGC G1R-G2R				IAPLTR2_Mm	chr5	44688499	44689499	-0.107555	-0.0535293	-0.309875	-0.228926		-0.00920113	0.0470288	-0.412078	-0.173546		0.178925	0.391121	0.246076	0.308711		-0.20232	-0.402877		0.0540253	0.0562299		-0.20232	-0.402877		-0.121372	0.212195	-0.164345	0.062635		0.44576	0.815528	0.00262224	0.00875091	0.16984	0.0801977	0.146733	0.587619		-0.109082	-0.116852
DEHP MGC G1R-G2R		DEHP MGC G1R-G2R	(VZ MGC G1R-G2R)			IAPLTR4	chrY	2659514	2660514	-0.0915105	-0.228273	-0.557049	-0.371571		0.189138	0.179956	-0.198982	-0.0738479		0.070821	0.400135	0.25417	0.258916		-0.465539	-0.38812		-0.136762	-0.00918212		-0.465539	-0.38812		-0.28006	0.329314	-0.262986	0.00474611		0.431744	0.921463	0.000700292	0.0184489	0.00039971	0.239299	0.0387714	0.977502		-0.0573183	-0.118024
DEHP MGC G1R-G2R		DEHP MGC G1R-G2R	(VZ MGC G1R-G2R)			IAPLTR3 int	chrY	2659248	2660248	-0.0905846	-0.203976	-0.476116	-0.276826		0.15143	0.113898	-0.201995	-0.0459863		0.334578	0.550459	0.366552	0.317059		-0.385531	-0.353425		-0.113391	-0.0375326		-0.385531	-0.353425		-0.186242	0.215881	-0.197417	-0.049493		0.423523	0.483319	6.64023e-05	0.00501879	0.00865558	0.287361	0.0232205	0.728589		-0.103909	-0.0624014
DEHP MGC G1R-G2R		DEHP MGC G1R-G2R				IAPEY2_LTR	chr1	114514152	114515152	-0.0846459	-0.332345	-0.335671	-0.222994		0.0226213	-0.0935516	-0.403118	-0.0642096		-0.0929709	-0.196264	-0.144216	-0.28038		-0.251025	-0.42574		-0.247699	-0.116173		-0.251025	-0.42574		-0.138348	-0.103293	-0.0868308	-0.136164		0.278445	0.437972	0.019734	0.0137532	0.355044	0.575187	0.586096	0.173239		0.0300687	-0.186973
DEHP MGC G1R-G2R		DEHP MGC G1R-G2R				IAPLTR2_Mm	chr8	22155523	22156523	-0.0150985	-0.0455073	-0.24835	-0.199687		0.043145	0.140619	-0.516231	-0.0192607		0.019792	0.299826	0.0980547	0.0674485		-0.233252	-0.559376		-0.0304088	0.0974738		-0.233252	-0.559376		-0.184588	0.280034	-0.0624057	-0.0306062		0.829715	0.504515	0.00793261	0.0168107	0.10665	0.351921	0.810946	0.885318		0.0155044	-0.105282
DEHP MGC G1R-G2R		DEHP MGC G1R-G2R				IAP d int	chr4	112065317	112066317	0.0512517	-0.172264	-0.276526	-0.00031089		0.0190583	-0.0699383	-0.219945	-0.0285492		0.832091	0.764072	0.654169	0.57161		-0.327778	-0.239003		-0.223516	-0.0889966		-0.327778	-0.239003		-0.0515626	-0.0680191	-0.0476074	-0.0825587		0.163969	0.155443	0.012158	0.00193625	0.227304	0.321046	0.655647	0.304495		0.0442815	0.056175
DEHP MGC G1R-G2R		DEHP MGC G1R-G2R				IAP d int	chr9	24836078	24837078	0.106987	0.229027	-0.0806601	0.155199		0.342473	0.565127	0.0145592	0.555452		0.858157	0.773757	0.991785	0.581721		-0.187647	-0.327914		0.12204	0.222654		-0.187647	-0.327914		0.0482116	-0.0844	0.212979	-0.410065		0.597151	0.219454	0.0303913	0.0409642	0.756333	0.594989	0.393425	0.113676		0.116262	0.0838238
DEHP MGC G1R-G2R		DEHP MGC G1R-G2R				IAPEy int	chr4	78878069	78879069	0.174284	-0.204785	-0.299554	-0.294868		-0.085386	-0.0697474	-0.455765	0.0518331		0.0851857	0.201547	0.149438	-0.186626		-0.473837	-0.370379		-0.379069	0.0156385		-0.473837	-0.370379		-0.469151	0.116361	0.137219	-0.336065		0.102419	0.91732	0.023946	0.0343352	0.158172	0.554489	0.535159	0.125506		-0.0517195	0.175635
DEHP MGC G1R-G2R		DEHP MGC G1R-G2R				IAPLTR4	chrX	52901910	52902910	0.267667	0.17857	0.0747603	0.292343		0.347161	0.347191	0.102339	0.321853		0.989655	0.741107	0.704381	0.769892		-0.192907	-0.244822		-0.0890974	2.92237e-05		-0.192907	-0.244822		0.0246757	-0.248548	-0.0253083	0.065511		0.173347	0.99966	0.0462223	0.00793626	0.362534	0.241821	0.627937	0.512814		0.265064	0.303536
DEHP MGC G1R-G2R		DEHP MGC G1R-G2R				IAPLTR2_Mm	chrX	124016887	124017887	0.325537	0.0255216	-0.0477811	0.172091		0.306507	0.41009	-0.0237853	0.315894		0.356834	0.439849	0.240766	0.26035		-0.373318	-0.330293		-0.300015	0.103583		-0.373318	-0.330293		-0.153445	0.0830146	0.00938637	0.0195841		0.0496898	0.438421	0.0167979	0.0211402	0.195822	0.16072	0.97226	0.80251		0.441879	0.150497
DEHP MGC G1R-G2R		DEHP MGC G1R-G2R				IAPEz int	chr1	65756140	65757140	0.708707	0.432069	0.256715	0.248447		0.853656	1.02698	0.539375	1.00951		0.768192	0.840536	0.422913	0.704315		-0.451992	-0.31428		-0.276638	0.173327		-0.451992	-0.31428		-0.46026	0.0723437	0.155852	0.281402		0.00598344	0.60135	0.0345205	0.0112834	0.144301	0.255547	0.560558	0.330318		0.73248	0.748538
DEHP MGC G1R-G2R		DEHP MGC G1R-G2R				IAPLTR1a_Mm	chr14	20359421	20360421	-2.06649	-1.78601	-1.68981	-2.05001		-2.54162	-2.81865	-1.72929	-2.38621		-1.65209	-1.28352	-1.37488	-1.21295		0.376689	0.812321		0.280484	-0.277033		0.376689	0.812321		0.016484	0.368571	0.155406	0.161931		0.0718798	0.498771	0.0438158	0.0494905	0.943011	0.0162725	0.754561	0.0932477		-1.94024	-2.22227
DEHP MGC G1R-G2R		DEHP MGC G1R-G2R				IAPEz int	chr14	20359759	20360759	-2.06649	-1.78601	-1.68981	-2.05001		-2.54162	-2.81865	-1.72929	-2.38621		-1.65209	-1.28352	-1.37488	-1.21295		0.376689	0.812321		0.280484	-0.277033		0.376689	0.812321		0.016484	0.368571	0.155406	0.161931		0.0718798	0.498771	0.0438158	0.0494905	0.943011	0.0162725	0.754561	0.0932477		-1.94024	-2.22227
DEHP MGC G1R-G2R		DEHP MGC G1R-G2R				IAPEY3 int	chr7	33092349	33093349	-1.26512	-1.24963	-1.06994	-1.05824		-1.64213	-1.76248	-1.37149	-1.39461		0.107842	-0.166475	-0.140449	-0.00771015		0.195175	0.27064		0.0154875	-0.120349		0.195175	0.27064		0.206877	-0.274317	0.247518	0.132739		0.862475	0.380826	0.0298848	0.0468807	0.0330205	0.221716	0.40718	0.592464		-1.17639	-1.24827
DEHP MGC G1R-G2R		DEHP MGC G1R-G2R				IAPEY3 int	chr7	33092510	33093510	-1.26512	-1.24963	-1.06994	-1.05824		-1.64213	-1.76248	-1.37149	-1.39461		0.107842	-0.166475	-0.140449	-0.00771015		0.195175	0.27064		0.0154875	-0.120349		0.195175	0.27064		0.206877	-0.274317	0.247518	0.132739		0.862475	0.380826	0.0298848	0.0468807	0.0330205	0.221716	0.40718	0.592464		-1.17639	-1.24827
DEHP MGC G1R-G2R		DEHP MGC G1R-G2R				IAPEY3 int	chr7	33092609	33093609	-1.26512	-1.24963	-1.06994	-1.05824		-1.64213	-1.76248	-1.37149	-1.39461		0.107842	-0.166475	-0.140449	-0.00771015		0.195175	0.27064		0.0154875	-0.120349		0.195175	0.27064		0.206877	-0.274317	0.247518	0.132739		0.862475	0.380826	0.0298848	0.0468807	0.0330205	0.221716	0.40718	0.592464		-1.17639	-1.24827
DEHP MGC G1R-G2R		DEHP MGC G1R-G2R				IAPEY3 int	chr7	33093352	33094352	-1.26512	-1.24963	-1.06994	-1.05824		-1.64213	-1.76248	-1.37149	-1.39461		0.107842	-0.166475	-0.140449	-0.00771015		0.195175	0.27064		0.0154875	-0.120349		0.195175	0.27064		0.206877	-0.274317	0.247518	0.132739		0.862475	0.380826	0.0298848	0.0468807	0.0330205	0.221716	0.40718	0.592464		-1.17639	-1.24827
DEHP MGC G1R-G2R		DEHP MGC G1R-G2R		(VZ G1R MGC-SPERM)	(VZ SPERM G1R-G2R)	IAPEY3 int	chrX	123986226	123987226	-1.26149	-0.950068	-0.730217	-1.03367		-2.35944	-1.8837	-1.29438	-1.69301		0.110612	-0.257667	-0.469995	0.101373		0.531268	1.06506		0.311418	0.47574		0.531268	1.06506		0.22782	-0.368278	0.666428	0.571368		0.0917253	0.129538	0.0220678	0.0253222	0.000950431	0.00298784	0.0888808	0.0337883		-1.25422	-1.23467
DEHP MGC G1R-G2R		DEHP MGC G1R-G2R		(VZ G1R MGC-SPERM)	(VZ SPERM G1R-G2R)	IAPEY2_LTR	chrX	123986436	123987436	-1.26149	-0.950068	-0.730217	-1.03367		-2.35944	-1.8837	-1.29438	-1.69301		0.110612	-0.257667	-0.469995	0.101373		0.531268	1.06506		0.311418	0.47574		0.531268	1.06506		0.22782	-0.368278	0.666428	0.571368		0.0917253	0.129538	0.0220678	0.0253222	0.000950431	0.00298784	0.0888808	0.0337883		-1.25422	-1.23467
DEHP MGC G1R-G2R		DEHP MGC G1R-G2R				IAPEY3 int	chr6	131971070	131972070	-1.17921	-1.10172	-0.938179	-0.984812		-1.52935	-1.68916	-1.14689	-1.25676		0.304295	-0.0413909	-0.128484	0.0154185		0.241027	0.382465		0.0774871	-0.15981		0.241027	0.382465		0.194394	-0.345686	0.272588	0.143903		0.164194	0.363787	0.00136226	0.00702853	0.250969	0.173446	0.235552	0.249795		-1.2146	-1.12827
DEHP MGC G1R-G2R		DEHP MGC G1R-G2R				IAPEY3 int	chr6	131971129	131972129	-1.17921	-1.10172	-0.938179	-0.984812		-1.52935	-1.68916	-1.14689	-1.25676		0.304295	-0.0413909	-0.128484	0.0154185		0.241027	0.382465		0.0774871	-0.15981		0.241027	0.382465		0.194394	-0.345686	0.272588	0.143903		0.164194	0.363787	0.00136226	0.00702853	0.250969	0.173446	0.235552	0.249795		-1.2146	-1.12827
DEHP MGC G1R-G2R		DEHP MGC G1R-G2R				IAPEY3 int	chr7	34045356	34046356	-0.810896	-0.732802	-0.569199	-0.713238		-1.49397	-1.24334	-0.992328	-1.01643		0.492258	0.111417	0.035116	0.246876		0.241697	0.501643		0.0780944	0.250633		0.241697	0.501643		0.0976581	-0.380841	0.477537	0.21176		0.484897	0.165275	0.0333946	0.0359235	0.233022	0.238489	0.0271551	0.163562		-0.937747	-0.735273
DEHP MGC G1R-G2R		DEHP MGC G1R-G2R				IAPEY3 int	chr7	34045544	34046544	-0.810896	-0.732802	-0.569199	-0.713238		-1.49397	-1.24334	-0.992328	-1.01643		0.492258	0.111417	0.035116	0.246876		0.241697	0.501643		0.0780944	0.250633		0.241697	0.501643		0.0976581	-0.380841	0.477537	0.21176		0.484897	0.165275	0.0333946	0.0359235	0.233022	0.238489	0.0271551	0.163562		-0.937747	-0.735273
DEHP MGC G1R-G2R		DEHP MGC G1R-G2R				IAPEY3 int	chr7	34045643	34046643	-0.810896	-0.732802	-0.569199	-0.713238		-1.49397	-1.24334	-0.992328	-1.01643		0.492258	0.111417	0.035116	0.246876		0.241697	0.501643		0.0780944	0.250633		0.241697	0.501643		0.0976581	-0.380841	0.477537	0.21176		0.484897	0.165275	0.0333946	0.0359235	0.233022	0.238489	0.0271551	0.163562		-0.937747	-0.735273
DEHP MGC G1R-G2R		DEHP MGC G1R-G2R	(VZ MGC G1R-G2R)			IAPEz int	chr14	39267625	39268625	-0.661791	-0.341628	-0.119717	-0.16658		-0.685979	-0.70063	-0.394891	-0.103553		-0.430527	-0.166869	-0.180816	-0.126552		0.542073	0.291087		0.320163	-0.0146511		0.542073	0.291087		0.49521	0.263658	0.582426	0.0542647		0.301391	0.783745	0.0273167	0.0461169	0.048844	0.150143	0.048624	0.847846		-0.358839	-0.842359
DEHP MGC G1R-G2R		DEHP MGC G1R-G2R				IAPLTR2_Mm	chr5	17625826	17626826	-0.250268	-0.117233	0.288816	-0.141712		-0.0193475	0.41084	0.455412	0.279943		0.0659715	-0.112825	0.0382953	0.0408273		0.539084	0.47476		0.133034	0.430188		0.539084	0.47476		0.108556	-0.178796	0.29929	0.00253205		0.393053	0.0585653	0.0348411	0.0301181	0.527863	0.136677	0.0194419	0.988032		-0.0553528	-0.206675
DEHP MGC G1R-G2R		DEHP MGC G1R-G2R				IAPLTR1_Mm	chr11	81357982	81358982	-0.0665595	0.117592	0.364149	0.12961		0.0100344	0.112711	0.199767	0.262392		0.487965	0.0436455	0.312891	0.215944		0.430709	0.189733		0.184151	0.102677		0.430709	0.189733		0.19617	-0.444319	0.252358	-0.0969475		0.44323	0.327165	0.00438587	0.0120697	0.222858	0.169517	0.0869741	0.610791		-0.0540103	0.0434695
DEHP MGC G1R-G2R		DEHP MGC G1R-G2R				IAPEY3_LTR	chr2	52538643	52539643	-0.0153162	0.151044	0.246421	0.420315		-0.188044	0.027001	0.409941	0.0513729		0.302962	0.331823	0.376493	0.406541		0.261737	0.597985		0.16636	0.215045		0.261737	0.597985		0.435631	0.0288608	0.239417	0.0300477		0.338765	0.365241	0.0417848	0.00759459	0.00375513	0.915467	0.193255	0.78404		0.0621399	-0.0195138
DEHP MGC G1R-G2R		DEHP MGC G1R-G2R				IAPLTR2_Mm	chr13	107574413	107575413	0.0462824	-0.0277828	0.251331	0.0494209		-0.135266	0.173362	0.237928	-0.045814		0.727841	0.481197	0.456129	0.46602		0.205048	0.373195		-0.0740652	0.308628		0.205048	0.373195		0.00313848	-0.246643	0.0894524	0.00989107		0.295433	0.00423104	0.00635724	0.0196191	0.965713	0.297241	0.707598	0.91534		0.112918	0.00172356
DEHP MGC G1R-G2R		DEHP MGC G1R-G2R				IAPEz int	chr4	97821090	97822090	0.0490992	-0.0410523	0.560676	0.124343		-0.225133	0.251281	0.0866164	0.354532		0.629391	0.474421	0.567497	0.547455		0.511576	0.311749		-0.0901516	0.476414		0.511576	0.311749		0.0752442	-0.15497	0.579665	-0.0200411		0.435714	0.00845958	0.00274413	0.00117067	0.507332	0.631118	0.153025	0.945758		-0.0601569	0.0387217
DEHP MGC G1R-G2R		DEHP MGC G1R-G2R		(VZ G1R MGC-SPERM)		IAPEY_LTR	chr17	22829594	22830594	0.0823818	0.11349	0.320888	0.511115		-0.0870972	0.127154	0.490012	0.377166		0.579403	0.417135	0.68447	0.757637		0.238506	0.577109		0.0311078	0.214251		0.238506	0.577109		0.428733	-0.162267	0.464263	0.0731675		0.844518	0.434096	0.00806823	0.0480434	0.0445129	0.025178	0.272377	0.638311		0.149386	0.0563612
DEHP MGC G1R-G2R		DEHP MGC G1R-G2R				IAPLTR2a	chr17	72486062	72487062	0.178577	0.494407	0.415777	0.418094		-0.142337	0.216599	0.305628	0.366141		1.11181	0.951939	1.10485	1.08436		0.2372	0.447965		0.315829	0.358936		0.2372	0.447965		0.239517	-0.15987	0.508478	-0.0204873		0.0157205	0.194186	0.0164261	0.0251285	0.065826	0.0764571	0.0154789	0.937737		0.232499	0.117371
DEHP MGC G1R-G2R		DEHP MGC G1R-G2R				IAPEz int	chr5	17626305	17627305	0.208821	0.34988	0.77284	0.438088		0.22893	0.758	1.03195	0.949208		0.51571	0.271771	0.577796	0.476199		0.564019	0.803024		0.141059	0.52907		0.564019	0.803024		0.229267	-0.243939	0.720279	-0.101597		0.443532	0.105771	0.0237674	0.00275711	0.228398	0.171236	0.0024544	0.588807		0.457384	0.236266
DEHP MGC G1R-G2R		DEHP MGC G1R-G2R				IAPLTR2a	chr10	75151979	75152979	0.257171	0.316649	0.556075	0.381548		0.00997354	-0.0283312	0.403179	0.399827		0.499926	0.221474	0.651278	0.61491		0.298904	0.393206		0.0594774	-0.0383048		0.298904	0.393206		0.124376	-0.278452	0.389853	-0.0363684		0.408199	0.809561	0.0400203	0.00910681	0.238807	0.0227179	0.11486	0.791353		0.198213	0.282847
DEHP MGC G1R-G2R		DEHP MGC G1R-G2R				IAPEy int	chr12	12669664	12670664	0.432115	0.378414	0.608717	0.637153		0.263019	0.552794	0.726077	0.459294		0.775303	0.780957	0.829417	1.01054		0.176602	0.463057		-0.053701	0.289775		0.176602	0.463057		0.205038	0.0056542	0.196275	0.181127		0.741478	0.10606	0.0228246	0.0277901	0.073118	0.975957	0.6283	0.519216		0.488391	0.456592
DEHP MGC G1R-G2R		DEHP MGC G1R-G2R				IAPEz int	chr13	107574861	107575861	0.485093	0.306397	0.707381	0.453312		0.31498	0.699288	0.650108	0.231799		1.12205	0.708555	0.729612	0.772291		0.222288	0.335127		-0.178696	0.384308		0.222288	0.335127		-0.0317813	-0.413498	-0.0831814	0.0426787		0.184811	0.00279204	0.00319553	0.019029	0.698884	0.268859	0.796785	0.804743		0.494305	0.427518
DEHP MGC G1R-G2R		DEHP MGC G1R-G2R				IAPEz int	chr13	118862724	118863724	0.858121	0.703731	1.19472	0.962998		0.475873	0.902566	1.01435	0.765549		-0.162915	0.103451	0.0142497	0.0590886		0.336604	0.538479		-0.154389	0.426693		0.336604	0.538479		0.104877	0.266366	0.289676	0.044839		0.23625	0.0626048	0.021653	0.0329354	0.53128	0.223456	0.0501962	0.909544		0.684659	0.894373
DEHP MGC G1R-G2R		DEHP MGC G1R-G2R				IAPEY2_LTR	chr4	9447074	9448074	0.931692	0.982875	1.17338	0.991086		0.350735	0.501818	0.741977	0.595241		1.20152	0.957542	1.10066	1.03895		0.241683	0.391242		0.0511832	0.151083		0.241683	0.391242		0.0593941	-0.243983	0.244506	-0.0617071		0.525463	0.146081	0.0324692	0.0300422	0.488948	0.152997	0.175444	0.851729		0.877138	1.0334
		DEHP MGC G1R-G2R				IAPEz int	chr4	7091949	7092949	0.015498	-0.434774	-0.34656	-0.261204		-0.887355	-0.593561	-0.426319	-0.442429		0.523703	0.153927	0.313543	0.583396					-0.450272	0.293794		-0.362057	0.461036		-0.276702	-0.369777	0.444926	0.269853		0.0943302	0.24913	0.0454457	0.0229775	0.207356	0.452063	0.0359291	0.428472		0.0662101	-0.223822
		DEHP MGC G1R-G2R				IAPEY3 int	chr6	67533323	67534323	-0.0287323	0.0111526	-0.1938	-0.118352		-0.104504	0.010332	0.138045	0.116539		0.843718	0.79467	0.853201	0.916452					0.0398849	0.114836		-0.165068	0.24255		-0.0896201	-0.0490486	0.221043	0.0632508		0.57296	0.491794	0.0162656	0.0444101	0.197543	0.820354	0.206198	0.78849		0.0287911	-0.0163852
		DEHP MGC G1R-G2R				IAPEY2_LTR	chr9	15495411	15496411	0.30576	0.464033	0.756074	0.510802		1.16621	1.04907	0.968908	0.619581		0.736658	0.701282	0.739034	0.8338					0.158273	-0.117136		0.450314	-0.197297		0.205043	-0.0353755	-0.546625	0.0947666		0.259327	0.0767703	0.0186082	0.000741997	0.138557	0.662168	0.0898199	0.504471		0.116205	0.333158
VZ MGC G1R-G2R			VZ MGC G1R-G2R			IAPLTR1a_Mm	chr8	31134426	31135426	-0.725694	-1.30453	-1.29284	-1.2122		-0.333093	-0.724987	-0.911895	-0.87247		-0.170898	0.0622197	-0.251368	-0.327821		-0.486502	-0.539377		-0.578833	-0.391893		-0.567147	-0.578801		-0.486502	0.233117	-0.539377	-0.0764526		0.0557047	0.0524947	0.0525646	0.0613758	0.0351985	0.265952	0.00497441	0.794098		-0.500273	-0.727852
VZ MGC G1R-G2R			VZ MGC G1R-G2R			IAPLTR2a	chr12	60313420	60314420	-0.381768	-0.693655	-0.822577	-0.786219		-0.207848	-0.281347	-0.450286	-0.473507		-0.139504	0.0506942	-0.108629	0.0336697		-0.40445	-0.265658		-0.311886	-0.0734984		-0.440809	-0.242438		-0.40445	0.190198	-0.265658	0.142299		0.0395433	0.537956	0.0939768	0.070572	0.0279519	0.496622	0.020749	0.232037		-0.390746	-0.365144
VZ MGC G1R-G2R			VZ MGC G1R-G2R			IAPLTR2b	chrX	21903793	21904793	-0.360116	-0.599361	-0.834174	-0.851015		-0.267987	-0.376645	-0.454311	-0.432203		-0.349022	-0.157868	-0.119096	-0.216532		-0.490899	-0.164217		-0.239245	-0.108658		-0.474058	-0.186325		-0.490899	0.191153	-0.164217	-0.0974356		0.394777	0.582869	0.0321159	0.54456	0.0118686	0.327916	0.0447081	0.287109		-0.528696	-0.261092
VZ MGC G1R-G2R		(DEHP MGC G1R-G2R)	VZ MGC G1R-G2R			IAPLTR4	chrY	2659514	2660514	-0.0915105	-0.228273	-0.557049	-0.371571		0.189138	0.179956	-0.198982	-0.0738479		0.070821	0.400135	0.25417	0.258916		-0.28006	-0.262986		-0.136762	-0.00918212		-0.465539	-0.38812		-0.28006	0.329314	-0.262986	0.00474611		0.431744	0.921463	0.000700292	0.0184489	0.00039971	0.239299	0.0387714	0.977502		-0.0573183	-0.118024
VZ MGC G1R-G2R		(DEHP MGC G1R-G2R)	VZ MGC G1R-G2R			IAPLTR3 int	chrY	2659248	2660248	-0.0905846	-0.203976	-0.476116	-0.276826		0.15143	0.113898	-0.201995	-0.0459863		0.334578	0.550459	0.366552	0.317059		-0.186242	-0.197417		-0.113391	-0.0375326		-0.385531	-0.353425		-0.186242	0.215881	-0.197417	-0.049493		0.423523	0.483319	6.64023e-05	0.00501879	0.00865558	0.287361	0.0232205	0.728589		-0.103909	-0.0624014
VZ MGC G1R-G2R			VZ MGC G1R-G2R			IAPEY3_LTR	chr3	57746064	57747064	0.165805	0.087119	-0.0415913	0.0150885		0.364641	0.295649	0.304007	0.106144		0.309106	0.334837	0.328617	0.179821		-0.150716	-0.258496		-0.0786858	-0.0689914		-0.207396	-0.0606341		-0.150716	0.0257309	-0.258496	-0.148795		0.303509	0.302147	0.165707	0.699453	0.00432732	0.899917	0.0170765	0.33474		0.153198	0.189425
VZ MGC G1R-G2R			VZ MGC G1R-G2R			IAPLTR2b	chr5	42033984	42034984	0.386537	0.0574097	0.253877	0.121334		0.0637316	-0.0059895	-0.208258	-0.158989		0.914303	0.689163	0.830096	0.847318		-0.265203	-0.222721		-0.329127	-0.0697211		-0.132659	-0.27199		-0.265203	-0.225141	-0.222721	0.0172219		0.0682033	0.723978	0.299454	0.0155699	0.0111378	0.423656	0.0238287	0.817204		0.344506	0.480047
VZ MGC G1R-G2R			VZ MGC G1R-G2R			IAP d int	chr11	58502349	58503349	0.437896	0.422524	0.226871	0.322504		0.680827	0.540433	0.551584	0.220221		0.115402	0.164306	-0.0249952	-0.00772439		-0.115393	-0.460607		-0.0153725	-0.140394		-0.211025	-0.129243		-0.115393	0.0489043	-0.460607	0.0172708		0.870245	0.194934	0.161024	0.184885	0.0395894	0.681803	0.0492584	0.912364		0.486943	0.384137
VZ MGC G1R-G2R			VZ MGC G1R-G2R			IAPLTR1_Mm	chr9	98665828	98666828	1.12496	0.998668	0.891787	0.934815		1.02265	0.951089	0.910702	0.62861		0.203076	0.320151	0.225656	0.255668		-0.190145	-0.394043		-0.126291	-0.0715642		-0.233173	-0.111951		-0.190145	0.117075	-0.394043	0.0300114		0.111901	0.392092	0.100584	0.548778	0.021651	0.648494	0.0247433	0.797007		1.18721	1.10422
VZ MGC G1R-G2R			VZ MGC G1R-G2R			IAPLTR2_Mm	chr2	140149797	140150797	-0.942674	-0.849088	-0.598743	-0.711863		-1.17782	-1.18881	-1.08004	-0.826376		-0.0453752	0.229595	0.29275	0.314894		0.230811	0.351447		0.0935855	-0.0109888		0.34393	0.0977777		0.230811	0.27497	0.351447	0.0221438		0.367991	0.949965	0.0617183	0.474426	0.012097	0.245482	0.0384435	0.881665		-0.927497	-1.0001
VZ MGC G1R-G2R			VZ MGC G1R-G2R			IAPEz int	chr1	64436423	64437423	-0.753702	-0.457052	-0.249972	-0.455082		-0.916948	-0.879918	-0.261793	-0.0971299		0.00107574	0.000211278	-0.232245	-0.366449		0.298621	0.819818		0.29665	0.0370301		0.50373	0.655154		0.298621	-0.000864461	0.819818	-0.134205		0.0408614	0.591489	0.00467993	0.112702	0.03362	0.992577	0.0423587	0.737161		-0.840558	-0.74918
VZ MGC G1R-G2R			VZ MGC G1R-G2R			IAPLTR1_Mm	chr12	69845163	69846163	-0.709029	-0.375672	-0.542986	-0.37397		-0.0988764	-0.218963	0.0518134	0.282401		-0.0256806	0.0868336	-0.0161938	-0.213476		0.335059	0.381278		0.333357	-0.120087		0.166043	0.15069		0.335059	0.112514	0.381278	-0.197282		0.169883	0.338508	0.60973	0.329803	0.0401334	0.493959	0.0474631	0.374999		-0.676086	-0.862049
VZ MGC G1R-G2R		(DEHP MGC G1R-G2R)	VZ MGC G1R-G2R			IAPEz int	chr14	39267625	39268625	-0.661791	-0.341628	-0.119717	-0.16658		-0.685979	-0.70063	-0.394891	-0.103553		-0.430527	-0.166869	-0.180816	-0.126552		0.49521	0.582426		0.320163	-0.0146511		0.542073	0.291087		0.49521	0.263658	0.582426	0.0542647		0.301391	0.783745	0.0273167	0.0461169	0.048844	0.150143	0.048624	0.847846		-0.358839	-0.842359
VZ MGC G1R-G2R			VZ MGC G1R-G2R			IAPEY3_LTR	chrY	298942	299942	-0.575934	-0.479485	-0.268106	-0.0309165		-0.802352	-0.538917	-0.570465	-0.39299		1.04995	0.766699	0.519882	0.248462		0.545017	0.409362		0.096449	0.263435		0.307828	0.231887		0.545017	-0.283255	0.409362	-0.27142		0.339352	0.105686	0.00552922	0.103074	0.00704977	0.300593	0.00833089	0.162978		-0.565753	-0.508394
VZ MGC G1R-G2R			VZ MGC G1R-G2R			IAPEY3 int	chr3	14395585	14396585	-0.553325	-0.586984	-0.452265	-0.419156		-0.750885	-0.696601	-0.611354	-0.454392		0.815421	0.431663	0.493759	0.389059		0.13417	0.296493		-0.0336583	0.0542841		0.10106	0.139532		0.13417	-0.383758	0.296493	-0.104701		0.586083	0.690132	0.0593411	0.163952	0.0231697	0.179714	0.0479425	0.431528		-0.582428	-0.511225
VZ MGC G1R-G2R			VZ MGC G1R-G2R			IAPEY2_LTR	chr3	14395790	14396790	-0.553325	-0.586984	-0.452265	-0.419156		-0.750885	-0.696601	-0.611354	-0.454392		0.815421	0.431663	0.493759	0.389059		0.13417	0.296493		-0.0336583	0.0542841		0.10106	0.139532		0.13417	-0.383758	0.296493	-0.104701		0.586083	0.690132	0.0593411	0.163952	0.0231697	0.179714	0.0479425	0.431528		-0.582428	-0.511225
VZ MGC G1R-G2R			VZ MGC G1R-G2R			IAP d int	chr7	68411619	68412619	-0.477416	-0.0463665	0.121181	0.0615427		-1.04233	-0.701132	-0.680629	-0.602817		0.783231	0.644326	0.335398	0.391133		0.538958	0.439513		0.431049	0.341198		0.598597	0.361701		0.538958	-0.138905	0.439513	0.0557344		0.154446	0.0964753	0.0557782	0.207197	0.0349723	0.164653	0.0173745	0.817931		-0.428578	-0.707007
VZ MGC G1R-G2R			VZ MGC G1R-G2R			IAPLTR2_Mm	chr1	115773790	115774790	-0.46277	-0.456045	-0.312728	-0.126062		-0.27122	-0.320853	-0.624473	0.195932		0.542224	0.617707	0.598272	0.49843		0.336708	0.467152		0.00672513	-0.0496325		0.150042	-0.353253		0.336708	0.0754824	0.467152	-0.0998424		0.970349	0.838736	0.139972	0.145683	0.0223889	0.570701	0.0280951	0.821486		-0.518786	-0.563254
VZ MGC G1R-G2R			VZ MGC G1R-G2R			IAP d int	chr1	58762741	58763741	-0.425262	-0.13472	-0.321424	-0.0987326		-0.447048	-0.3857	-0.458545	-0.145657		0.863379	0.568151	0.466266	0.345603		0.326529	0.301391		0.290542	0.0613476		0.103838	-0.011497		0.326529	-0.295228	0.301391	-0.120663		0.0661041	0.759887	0.186576	0.852737	0.0223123	0.341252	0.00403254	0.397066		-0.410525	-0.470837
VZ MGC G1R-G2R			VZ MGC G1R-G2R			IAP d int	chr14	90087244	90088244	-0.390845	-0.341166	-0.188488	0.0673127		-0.695758	-0.442372	-0.570711	-0.377936		0.928042	0.429807	0.317603	0.282941		0.458158	0.317822		0.0496793	0.253386		0.202357	0.125046		0.458158	-0.498235	0.317822	-0.0346617		0.604576	0.0711826	0.290821	0.489153	0.0346353	0.291264	0.0158326	0.614585		-0.379081	-0.494401
VZ MGC G1R-G2R			VZ MGC G1R-G2R			IAPEz int	chr13	103616536	103617536	-0.312722	-0.118726	0.165321	0.169911		-0.00181814	0.42583	0.518417	0.289712		-0.408833	-0.229949	-0.00141793	-0.29572		0.482633	0.291531		0.193996	0.427648		0.478043	0.520235		0.482633	0.178884	0.291531	-0.294302		0.208403	0.0705704	0.0545942	0.0175121	0.0188873	0.659435	0.0161238	0.130298		-0.166592	-0.219229
VZ MGC G1R-G2R			VZ MGC G1R-G2R			IAPEY3 int	chr4	92559321	92560321	-0.302509	-0.291408	-0.349806	-0.126952		-0.585664	-0.315821	-0.401867	-0.209514		1.03138	1.10936	0.88172	0.753306		0.175557	0.376151		0.0111008	0.269843		-0.0472968	0.183797		0.175557	0.0779708	0.376151	-0.128414		0.894301	0.184041	0.72349	0.130038	0.0452972	0.688202	0.0245763	0.37499		-0.404845	-0.214763
VZ MGC G1R-G2R			VZ MGC G1R-G2R			IAPEY3 int	chrX	111684742	111685742	-0.199039	-0.102416	-0.121686	0.0722341		-0.107168	-0.146232	-0.0506223	0.144358		1.02872	0.876858	0.694324	0.822733		0.271273	0.251525		0.0966232	-0.0390643		0.077353	0.0565456		0.271273	-0.151861	0.251525	0.128409		0.504425	0.670071	0.382515	0.452941	0.0310352	0.247751	0.0108562	0.122497		-0.299962	-0.110404
VZ MGC G1R-G2R			VZ MGC G1R-G2R			IAPEY3 int	chrX	111684783	111685783	-0.199039	-0.102416	-0.121686	0.0722341		-0.107168	-0.146232	-0.0506223	0.144358		1.02872	0.876858	0.694324	0.822733		0.271273	0.251525		0.0966232	-0.0390643		0.077353	0.0565456		0.271273	-0.151861	0.251525	0.128409		0.504425	0.670071	0.382515	0.452941	0.0310352	0.247751	0.0108562	0.122497		-0.299962	-0.110404
VZ MGC G1R-G2R			VZ MGC G1R-G2R			IAPEY3 int	chr5	69327682	69328682	-0.146712	0.0299078	-0.00308255	0.22536		-0.375107	-0.223421	-0.227217	0.00151148		1.47254	1.05376	0.924145	1.07905		0.372072	0.376618		0.176619	0.151685		0.143629	0.14789		0.372072	-0.418779	0.376618	0.154904		0.158592	0.419445	0.0791211	0.247356	0.000668414	0.269617	0.0331722	0.267077		-0.186966	-0.17544
VZ MGC G1R-G2R			VZ MGC G1R-G2R			IAPEY_LTR	chr3	62528785	62529785	-0.139182	-0.126828	-0.230938	0.184575		-0.301063	0.10746	0.00357975	0.000560723		0.208983	0.253723	0.10182	0.160941		0.323757	0.301624		0.012354	0.408523		-0.0917568	0.304643		0.323757	0.0447402	0.301624	0.0591208		0.895628	0.0603506	0.266532	0.165567	0.0109607	0.834196	0.0091903	0.745668		-0.184745	-0.0265861
VZ MGC G1R-G2R			VZ MGC G1R-G2R			IAPLTR1a_Mm	chr14	65554530	65555530	0.000887854	0.244663	0.242821	0.351108		0.267642	0.332893	0.427051	0.539518		0.591091	0.509991	0.508944	0.650313		0.350221	0.271876		0.243775	0.0652514		0.241934	0.15941		0.350221	-0.0810999	0.271876	0.141369		0.158241	0.696535	0.0317906	0.427304	0.0121635	0.657061	0.0358478	0.465531		0.0547434	-0.130807
VZ MGC G1R-G2R			VZ MGC G1R-G2R			IAPEY3 int	chr17	32231147	32232147	0.0980463	0.162632	0.138864	0.387635		-0.127652	-0.0198881	-0.0814688	0.243775		1.46573	1.43047	1.01951	1.1389		0.289589	0.371427		0.0645859	0.107764		0.0408178	0.0461831		0.289589	-0.0352584	0.371427	0.11939		0.318304	0.293721	0.435556	0.801982	0.0465669	0.565083	0.0024159	0.290036		0.076243	0.0696655
VZ MGC G1R-G2R			VZ MGC G1R-G2R			IAPEY3 int	chr17	32231263	32232263	0.0980463	0.162632	0.138864	0.387635		-0.127652	-0.0198881	-0.0814688	0.243775		1.46573	1.43047	1.01951	1.1389		0.289589	0.371427		0.0645859	0.107764		0.0408178	0.0461831		0.289589	-0.0352584	0.371427	0.11939		0.318304	0.293721	0.435556	0.801982	0.0465669	0.565083	0.0024159	0.290036		0.076243	0.0696655
VZ MGC G1R-G2R			VZ MGC G1R-G2R			IAPEY3_LTR	chr17	32231299	32232299	0.0980463	0.162632	0.138864	0.387635		-0.127652	-0.0198881	-0.0814688	0.243775		1.46573	1.43047	1.01951	1.1389		0.289589	0.371427		0.0645859	0.107764		0.0408178	0.0461831		0.289589	-0.0352584	0.371427	0.11939		0.318304	0.293721	0.435556	0.801982	0.0465669	0.565083	0.0024159	0.290036		0.076243	0.0696655
VZ MGC G1R-G2R			VZ MGC G1R-G2R			IAPEY3 int	chr17	32231378	32232378	0.0980463	0.162632	0.138864	0.387635		-0.127652	-0.0198881	-0.0814688	0.243775		1.46573	1.43047	1.01951	1.1389		0.289589	0.371427		0.0645859	0.107764		0.0408178	0.0461831		0.289589	-0.0352584	0.371427	0.11939		0.318304	0.293721	0.435556	0.801982	0.0465669	0.565083	0.0024159	0.290036		0.076243	0.0696655
VZ MGC G1R-G2R			VZ MGC G1R-G2R			IAP d int	chr17	32231497	32232497	0.0980463	0.162632	0.138864	0.387635		-0.127652	-0.0198881	-0.0814688	0.243775		1.46573	1.43047	1.01951	1.1389		0.289589	0.371427		0.0645859	0.107764		0.0408178	0.0461831		0.289589	-0.0352584	0.371427	0.11939		0.318304	0.293721	0.435556	0.801982	0.0465669	0.565083	0.0024159	0.290036		0.076243	0.0696655
VZ MGC G1R-G2R			VZ MGC G1R-G2R			IAP d int	chr17	32231554	32232554	0.0980463	0.162632	0.138864	0.387635		-0.127652	-0.0198881	-0.0814688	0.243775		1.46573	1.43047	1.01951	1.1389		0.289589	0.371427		0.0645859	0.107764		0.0408178	0.0461831		0.289589	-0.0352584	0.371427	0.11939		0.318304	0.293721	0.435556	0.801982	0.0465669	0.565083	0.0024159	0.290036		0.076243	0.0696655
VZ MGC G1R-G2R			VZ MGC G1R-G2R			IAPLTR2a	chr1	185387342	185388342	0.13912	0.560445	0.405463	0.505698		0.176032	0.421677	0.307131	0.61282		0.56015	0.414797	0.612585	0.378894		0.366578	0.436788		0.421325	0.245646		0.266344	0.131099		0.366578	-0.145353	0.436788	-0.233692		0.0947211	0.30418	0.230829	0.278084	0.0294194	0.451723	0.0156694	0.0564187		0.144811	0.310618
VZ MGC G1R-G2R			VZ MGC G1R-G2R			IAPEz int	chr14	65554863	65555863	0.195382	0.335123	0.458	0.553589		0.40672	0.544894	0.64109	0.895761		0.781737	0.670271	0.700708	0.851428		0.358207	0.489041		0.139741	0.138173		0.262618	0.23437		0.358207	-0.111466	0.489041	0.150721		0.18071	0.511445	0.0423883	0.19562	0.0191945	0.4434	0.0144985	0.51161		0.205337	0.0580754
VZ MGC G1R-G2R			VZ MGC G1R-G2R			IAPEY3_LTR	chr18	74309961	74310961	0.30885	0.358838	0.280595	0.480921		0.112092	0.170785	0.401538	0.388328		0.472272	0.472202	0.564003	0.425153		0.172071	0.276237		0.0499881	0.0586933		-0.0282547	0.289446		0.172071	-6.953e-05	0.276237	-0.13885		0.540528	0.655814	0.812799	0.0354168	0.0423746	0.99975	0.000281138	0.462167		0.413177	0.220354
VZ MGC G1R-G2R			VZ MGC G1R-G2R			IAPEz int	chr14	65555137	65556137	0.379241	0.419988	0.698644	0.742642		0.379485	0.650342	0.721789	1.00382		1.01045	0.928162	0.970629	1.07457		0.363401	0.624339		0.0407472	0.270856		0.319403	0.342304		0.363401	-0.0822902	0.624339	0.103941		0.680895	0.33387	0.0323957	0.222647	0.0454581	0.55053	0.0302403	0.690645		0.375789	0.235824
VZ MGC G1R-G2R			VZ MGC G1R-G2R			IAPEz int	chr2	149266180	149267180	0.38345	0.730442	0.491012	0.777997		0.238499	0.495601	0.326771	0.447601		0.87964	0.820211	0.606975	0.597648		0.394548	0.209103		0.346993	0.257103		0.107562	0.0882721		0.394548	-0.0594281	0.209103	-0.00932665		0.142719	0.0131195	0.410283	0.690564	0.0231677	0.701994	0.00932128	0.960318		0.189287	0.509698
VZ MGC G1R-G2R			VZ MGC G1R-G2R			IAPEz int	chr1	128876020	128877020	0.456743	0.533599	0.567431	0.738829		0.603682	0.557544	0.824303	0.845803		1.38906	1.28021	0.979759	1.13947		0.282087	0.24212		0.0768562	-0.0461386		0.110688	0.220621		0.282087	-0.108852	0.24212	0.159713		0.522638	0.881846	0.458104	0.0936904	0.013098	0.164247	0.0380286	0.362807		0.483358	0.500006
VZ MGC G1R-G2R			VZ MGC G1R-G2R			IAPLTR1a_Mm	chrX	76387488	76388488	0.791441	1.68388	0.93646	1.42196		0.821136	0.983712	1.14636	1.40419		0.91645	1.04305	0.973962	1.39303		0.630522	0.583056		0.892441	0.162576		0.145019	0.325224		0.630522	0.126603	0.583056	0.419071		0.00337273	0.617885	0.789506	0.52275	0.0158798	0.566144	0.0220312	0.0536134		0.623543	0.987201
VZ MGC G1R-G2R			VZ MGC G1R-G2R			IAPEz int	chrX	76387821	76388821	0.791441	1.68388	0.93646	1.42196		0.821136	0.983712	1.14636	1.40419		0.91645	1.04305	0.973962	1.39303	0.54	0.630522	0.583056		0.892441	0.162576		0.145019	0.325224		0.630522	0.126603	0.583056	0.419071		0.00337273	0.617885	0.789506	0.52275	0.0158798	0.566144	0.0220312	0.0536134		0.623543	0.987201
	(BPA MGC G1R-G2R)		VZ MGC G1R-G2R			IAPLTR2_Mm	chr14	89268656	89269656	-1.06201	-0.365842	-0.86239	-0.797101		-0.278198	-0.7087	-0.759946	-0.813033		-0.0417148	0.223326	-0.107133	0.119434					0.696173	-0.430502		0.199625	-0.481749		0.264914	0.265041	-0.534835	0.226567		0.00198827	0.0141847	0.412538	0.195917	0.0393341	0.459691	0.0449813	0.445136		-1.0414	-1.05479
			VZ MGC G1R-G2R			IAPLTR2_Mm	chr6	22606092	22607092	-0.816028	-0.504192	-0.52786	-0.42393		-0.0472062	-0.227259	-0.491246	-0.343327		-0.0922273	-0.330472	-0.0630021	-0.1204					0.311836	-0.180053		0.288168	-0.44404		0.392098	-0.238244	-0.29612	-0.0573983		0.0600105	0.274707	0.0829329	0.00643867	0.0361336	0.457282	0.0301739	0.331403		-0.624021	-1.02868
			VZ MGC G1R-G2R			IAPEz int	chr15	3119944	3120944	-0.481561	-0.188298	-0.434794	-0.197868		0.0121607	-0.269781	-0.460191	-0.306805		-0.343401	-0.137733	-0.0145982	-0.0949163					0.293263	-0.281942		0.0467668	-0.472352		0.283693	0.205668	-0.318965	-0.0803181		0.162052	0.110216	0.544456	0.0189153	0.031018	0.400139	0.0401268	0.663223		-0.496216	-0.5149
			VZ MGC G1R-G2R			IAPEY_LTR	chr10	103028743	103029743	-0.206695	-0.00612665	-0.0174894	0.448462		-0.0603758	-0.141579	-0.252422	-0.265822		0.125307	-0.000287568	-0.108148	0.310128					0.200568	-0.0812031		0.189206	-0.192046		0.655157	-0.125594	-0.205446	0.418276		0.237587	0.790396	0.173492	0.310899	0.000672168	0.41544	0.0192938	0.279051		-0.168148	-0.306716
			VZ MGC G1R-G2R			IAPLTR2_Mm	chr6	133712881	133713881	0.176514	0.148611	0.238169	0.0706011		0.182127	0.279918	0.317393	0.506736		0.66067	0.544285	0.563678	0.545149					-0.0279033	0.0977912		0.0616547	0.135266		-0.105913	-0.116386	0.324609	-0.0185292		0.875587	0.29235	0.184791	0.546439	0.0436245	0.421267	0.00828226	0.92678		0.218385	0.108048
			VZ MGC G1R-G2R			IAPLTR2_Mm	chr10	82404780	82405780	0.232611	0.0125025	0.0660674	0.033478		-0.0773688	0.175987	-0.0364536	0.294825		0.561413	0.451655	0.583876	0.402115					-0.220108	0.253356		-0.166543	0.0409152		-0.199133	-0.109758	0.372194	-0.181762		0.375198	0.0180899	0.252446	0.81905	0.0418027	0.181144	0.0361783	0.106611		0.312225	0.175534
			VZ MGC G1R-G2R			IAPLTR1_Mm	chr9	120932799	120933799	1.31063	1.23496	1.14755	1.09893		1.20575	1.32033	1.35754	1.3979		1.23278	1.10365	1.32045	1.39746					-0.0756713	0.114572		-0.16308	0.151791		-0.211696	-0.129125	0.192148	0.0770062		0.474411	0.0734481	0.105801	0.0606324	0.0282788	0.484437	0.0129913	0.194505		1.29235	1.34264
			VZ MGC G1R-G2R			IAPLTR2a	chr16	89995795	89996795	1.78766	1.63309	1.65246	1.60155		1.27819	1.12176	1.37068	1.69863		1.91822	1.74016	1.69888	2.07867					-0.154567	-0.156432		-0.135205	0.0924895		-0.18611	-0.178056	0.420439	0.37979		0.0840953	0.257265	0.124032	0.617245	0.0367599	0.12772	0.0330623	0.00484267		1.70923	1.75804
VZ G1R MGC-SPERM				VZ G1R MGC-SPERM		IAPLTR2b	chr17	37776101	37777101	-0.433782	-0.525538	-0.579268	-0.60492		-0.0740758	-0.251823	-0.385787	-0.25404		0.0617751	-0.0321577	-0.0850256	-0.00656855		-0.171138	-0.0939328		-0.0917555	-0.177748		-0.145486	-0.311711		-0.171138	-0.0939328	-0.179964	0.0784571		0.345249	0.323133	0.18879	0.0553969	0.0176548	0.0342443	0.288986	0.418541		-0.407751	-0.416139
VZ G1R MGC-SPERM				VZ G1R MGC-SPERM		IAPLTR2b	chr6	128875110	128876110	-0.257007	-0.338391	-0.446987	-0.380603		-0.195728	-0.196779	-0.306699	-0.321037		0.179494	0.0524352	0.225932	0.195484		-0.123596	-0.127059		-0.0813841	-0.00105074		-0.189981	-0.110971		-0.123596	-0.127059	-0.125309	-0.0304472		0.566828	0.994244	0.0605228	0.39089	0.0392782	0.021712	0.342009	0.806573		-0.213387	-0.305698
VZ G1R MGC-SPERM				VZ G1R MGC-SPERM		IAPEY3 int	chr1	168515175	168516175	-0.195453	-0.365921	-0.36845	-0.40515		-0.249344	-0.0755802	-0.417677	-0.10942		0.364822	0.118285	0.114262	0.105808		-0.209697	-0.246537		-0.170468	0.173764		-0.172997	-0.168332		-0.209697	-0.246537	0.139924	-0.00845417		0.119268	0.276544	0.201029	0.63583	0.0443012	0.0290179	0.516443	0.883295		-0.278191	-0.242795
VZ G1R MGC-SPERM				VZ G1R MGC-SPERM		IAPLTR1_Mm	chr6	10638579	10639579	-0.951969	-0.957391	-0.786493	-0.814694		-0.516985	-0.516873	-0.250118	-0.0591427		0.088019	0.415699	0.0524397	0.259249		0.137275	0.32768		-0.00542148	0.000111662		0.165476	0.266866		0.137275	0.32768	0.457842	0.206809		0.977648	0.999634	0.154595	0.3004	0.0456396	0.0280301	0.291438	0.453133		-0.91713	-0.985673
VZ G1R MGC-SPERM				VZ G1R MGC-SPERM		IAP d int	chr9	11049273	11050273	-0.454301	-0.400927	-0.573641	-0.107864		-0.037749	-0.278182	-0.335528	-0.0643251		-0.0271742	0.268431	-0.0174692	-0.0856059		0.346438	0.295605		0.0533744	-0.240433		-0.119339	-0.297779		0.346438	0.295605	-0.0265761	-0.0681367		0.831239	0.303052	0.352763	0.229282	0.00988917	0.042752	0.926029	0.569367		-0.504759	-0.544967
VZ G1R MGC-SPERM				VZ G1R MGC-SPERM		IAPLTR2_Mm	chr3	12839990	12840990	-0.278989	-0.0125577	-0.25946	-0.129728		-0.0513366	-0.27794	-0.165753	-0.117526		0.256043	0.410785	0.216187	0.267838		0.149261	0.154742		0.266432	-0.226603		0.0195295	-0.114417		0.149261	0.154742	-0.0661891	0.051651		0.224237	0.492291	0.806523	0.644252	0.0325996	0.0438634	0.796958	0.393656		-0.362311	-0.245626
VZ G1R MGC-SPERM				VZ G1R MGC-SPERM		IAPLTR2a	chr6	3644969	3645969	-0.149446	0.0282953	0.436732	0.266344		0.0156941	-0.0685518	0.0542695	-0.198675		-0.0691967	0.114883	0.297553	0.115827		0.415791	0.184079		0.177742	-0.0842459		0.586178	0.0385755		0.415791	0.184079	-0.21437	-0.181726		0.15831	0.709767	0.00608772	0.862044	0.0325275	0.0495573	0.301303	0.488098		-0.335403	-0.00140125
VZ G1R MGC-SPERM				VZ G1R MGC-SPERM		IAPLTR2_Mm	chr4	34279508	34280508	0.0556006	0.248862	0.271406	0.447764		0.344708	0.242012	-0.0732221	0.425215		0.193748	0.581002	0.151954	0.520614		0.392163	0.387254		0.193262	-0.102697		0.215805	-0.41793		0.392163	0.387254	0.0805069	0.36866		0.508164	0.627984	0.286365	0.0986548	0.0450148	0.0456379	0.865454	0.117479		0.271021	-0.0400897
VZ G1R MGC-SPERM				VZ G1R MGC-SPERM		IAPEz int	chr4	34279921	34280921	0.0617104	0.301217	0.359989	0.588701		0.370217	0.270988	-0.0505912	0.559249		0.221701	0.597316	0.157409	0.574396		0.526991	0.375615		0.239507	-0.0992297		0.298279	-0.420809		0.526991	0.375615	0.189032	0.416987		0.494296	0.728911	0.204641	0.154261	0.0349666	0.0495913	0.734992	0.104772		0.347395	-0.0911775
VZ G1R MGC-SPERM				VZ G1R MGC-SPERM		IAPEY2_LTR	chr7	106643257	106644257	0.515827	0.702916	0.613761	0.739054		0.233769	0.102687	0.23844	0.433304		0.483534	0.620252	0.582034	0.747741		0.223228	0.136718		0.187089	-0.131082		0.0979346	0.00467063		0.223228	0.136718	0.199534	0.165706		0.0899584	0.60344	0.391253	0.977476	0.0242692	0.0173616	0.270671	0.206816		0.472865	0.529501
				VZ G1R MGC-SPERM	(VZ SPERM G1R-G2R)	IAPLTR2a	chrX	31310528	31311528	-2.59276	-2.53212	-2.85389	-3.05416		-2.55752	-3.05851	-2.63901	-2.60534		-1.72741	-1.09737	-1.50686	-1.08275					0.0606427	-0.500996		-0.261135	-0.0814983		-0.461401	0.63004	-0.0478293	0.424109		0.480968	0.0218399	0.0548747	0.778858	0.0101234	0.0477272	0.869447	0.0342979		-2.49796	-2.67396
				VZ G1R MGC-SPERM		IAPLTR3 int	chr13	12920118	12921118	-1.55754	-1.74272	-2.17281	-2.29535		-0.711657	-1.29175	-1.12434	-1.18414		-1.45059	-0.663785	-0.66157	-0.736705					-0.185176	-0.580095		-0.615268	-0.412683		-0.737804	0.786802	-0.472484	-0.0751354		0.398745	0.444699	0.0813881	0.616565	0.0269945	0.0150411	0.484279	0.669231		-1.76644	-1.18221
		(DEHP MGC G1R-G2R)		VZ G1R MGC-SPERM	(VZ SPERM G1R-G2R)	IAPEY3 int	chrX	123986226	123987226	-1.26149	-0.950068	-0.730217	-1.03367		-2.35944	-1.8837	-1.29438	-1.69301		0.110612	-0.257667	-0.469995	0.101373					0.311418	0.47574		0.531268	1.06506		0.22782	-0.368278	0.666428	0.571368		0.0917253	0.129538	0.0220678	0.0253222	0.000950431	0.00298784	0.0888808	0.0337883		-1.25422	-1.23467
		(DEHP MGC G1R-G2R)		VZ G1R MGC-SPERM	(VZ SPERM G1R-G2R)	IAPEY2_LTR	chrX	123986436	123987436	-1.26149	-0.950068	-0.730217	-1.03367		-2.35944	-1.8837	-1.29438	-1.69301		0.110612	-0.257667	-0.469995	0.101373					0.311418	0.47574		0.531268	1.06506		0.22782	-0.368278	0.666428	0.571368		0.0917253	0.129538	0.0220678	0.0253222	0.000950431	0.00298784	0.0888808	0.0337883		-1.25422	-1.23467
				VZ G1R MGC-SPERM		IAPLTR2b	chr3	72111021	72112021	-1.17297	-1.39557	-1.59664	-1.48425		-0.958364	-1.13029	-1.0367	-0.820528		-0.532664	-0.105739	-0.449386	-0.509055					-0.222604	-0.17193		-0.423671	-0.0783394		-0.311283	0.426925	0.137836	-0.0596692		0.0655795	0.242607	0.019641	0.704621	0.0400325	0.00142279	0.673374	0.773332		-1.12224	-1.07084
				VZ G1R MGC-SPERM		IAPLTR2_Mm	chrX	52799639	52800639	-0.984919	-1.14417	-1.20784	-1.43864		-0.48385	-0.49514	-0.922181	-0.827768		-0.302807	0.0122778	-0.351796	-0.458961					-0.159255	-0.0112906		-0.222925	-0.438332		-0.453721	0.315085	-0.343919	-0.107164		0.480711	0.961624	0.288848	0.190694	0.00858347	0.0263061	0.174984	0.441419		-1.08138	-0.80815
				VZ G1R MGC-SPERM		IAPEY2_LTR	chr1	8056965	8057965	-0.935693	-0.8613	-1.07953	-1.15934		-0.400275	-0.671099	-0.634851	-0.611451		-0.133107	0.165912	0.0649077	0.130574					0.0743933	-0.270824		-0.143832	-0.234576		-0.223648	0.299019	-0.211176	0.0656666		0.192039	0.346413	0.353051	0.283549	0.0220484	0.0393947	0.43904	0.234228		-0.956665	-0.848939
				VZ G1R MGC-SPERM	(VZ SPERM G1R-G2R)	IAPLTR2_Mm	chrX	121265245	121266245	-0.908012	-1.05246	-1.19984	-1.23559		-0.979162	-1.29595	-1.24952	-1.09045		-1.19214	-0.632264	-0.895534	-0.694659					-0.144445	-0.316787		-0.29183	-0.270358		-0.327575	0.559874	-0.111285	0.200875		0.129332	0.443465	0.0998563	0.547108	0.0315235	0.016386	0.803748	0.0157197		-0.84816	-0.849513
				VZ G1R MGC-SPERM		IAPLTR3	chr17	37766863	37767863	-0.815208	-0.985007	-1.17911	-1.27287		-0.53826	-0.699826	-0.7124	-0.743197		-0.297673	-0.017318	0.0967194	0.00204616					-0.169798	-0.161566		-0.363903	-0.17414		-0.457664	0.280355	-0.204937	-0.0946732		0.334765	0.609999	0.214246	0.502588	0.0349386	0.0205767	0.455394	0.0968781		-0.953537	-0.591411
				VZ G1R MGC-SPERM		IAPEY3_LTR	chr12	12126154	12127154	-0.80756	-0.880167	-0.967502	-1.10598		-0.431633	-0.422685	-0.486326	-0.26444		0.0268612	0.360834	0.0114824	-0.205611					-0.0726072	0.00894802		-0.159942	-0.0546928		-0.29842	0.333973	0.167193	-0.217094		0.69989	0.957265	0.0625995	0.710653	0.00230913	0.0243022	0.552931	0.159523		-0.804359	-0.762562
				VZ G1R MGC-SPERM		IAPEY2_LTR	chrX	15012427	15013427	-0.737896	-0.975194	-1.04447	-1.11151		-0.529057	-0.609282	-0.571731	-0.604533		-0.259934	0.0174958	-0.248569	-0.0157233					-0.237298	-0.0802251		-0.306578	-0.042674		-0.373617	0.27743	-0.0754757	0.232845		0.251682	0.70232	0.00322133	0.816051	0.0481617	0.0208674	0.651258	0.256766		-0.703839	-0.827821
				VZ G1R MGC-SPERM		IAPLTR1_Mm	chr1	45296111	45297111	-0.714496	-0.889196	-1.01226	-0.995129		-0.602522	-0.693562	-0.778904	-0.564715		-0.530778	-0.26302	-0.584438	-0.619059					-0.1747	-0.0910398		-0.29776	-0.176381		-0.280633	0.267758	0.0378074	-0.0346215		0.144994	0.702318	0.0289739	0.541999	0.0417198	0.0013208	0.87325	0.580569		-0.785406	-0.637931
				VZ G1R MGC-SPERM		IAPLTR2_Mm	chrX	92544213	92545213	-0.665064	-0.759361	-0.804613	-0.95576		-0.256742	-0.224656	-0.426691	-0.130857		-0.320591	-0.0629877	-0.318375	-0.352369					-0.0942965	0.032086		-0.139549	-0.169949		-0.290696	0.257603	0.125886	-0.0339941		0.375703	0.840489	0.0667157	0.433405	0.0234318	0.0014314	0.562864	0.693783		-0.745303	-0.66135
				VZ G1R MGC-SPERM		IAPLTR1_Mm	chr6	10660564	10661564	-0.650527	-0.583363	-0.8014	-0.895348		-0.563412	-0.761969	-0.564659	-0.346655		-0.539494	0.0644832	-0.126855	-0.148333					0.0671645	-0.198557		-0.150873	-0.00124699		-0.244821	0.603977	0.216757	-0.0214781		0.70034	0.500987	0.244444	0.996315	0.043194	0.0316556	0.526671	0.862422		-0.654907	-0.505514
				VZ G1R MGC-SPERM		IAPLTR2_Mm	chr17	91228601	91229601	-0.618389	-0.644407	-1.04744	-1.10297		-0.660109	-0.639603	-0.707689	-0.698212		-0.263938	0.229787	-0.0471127	-0.154457					-0.0260183	0.0205066		-0.429051	-0.0475793		-0.48458	0.493725	-0.0381029	-0.107345		0.927334	0.831919	0.2408	0.852119	0.0467291	0.0443715	0.864791	0.845749		-0.557357	-0.453352
				VZ G1R MGC-SPERM		IAPLTR1a_Mm	chr10	8318021	8319021	-0.59211	-0.708798	-0.848667	-0.893706		-0.624257	-0.702936	-0.619523	-0.627044		-0.202753	-0.149272	-0.0764977	-0.0158194					-0.116688	-0.0786789		-0.256557	0.00473394		-0.301596	0.0534818	-0.00278749	0.0606784		0.372152	0.605033	0.109837	0.95293	0.0329071	0.00599486	0.985194	0.76324		-0.652731	-0.487938
				VZ G1R MGC-SPERM		IAPLTR2_Mm	chr14	89264751	89265751	-0.568338	-0.690229	-0.813135	-0.897711		-0.527087	-0.351169	-0.85904	-0.658365		-0.308671	-0.0896054	-0.325784	-0.362369					-0.121891	0.175918		-0.244797	-0.331953		-0.329374	0.219066	-0.131278	-0.0365846		0.604858	0.227724	0.140101	0.192567	0.0222396	0.0128397	0.596801	0.590897		-0.699367	-0.466048
				VZ G1R MGC-SPERM		IAPEY3 int	chr6	130676502	130677502	-0.563125	-1.09101	-1.48709	-1.36366		-0.464054	-0.702866	-0.822893	-0.523253		-0.383936	0.195872	-0.503677	-0.406589					-0.527881	-0.238812		-0.923961	-0.358839		-0.800531	0.579808	-0.0591993	0.097088		0.00535211	0.249556	0.00343326	0.252949	0.00515166	0.0492811	0.825561	0.55153		-0.528513	-0.42183
				VZ G1R MGC-SPERM		IAPEy int	chr12	116520795	116521795	-0.553782	-0.762486	-0.901541	-0.808498		-0.275833	-0.52968	-0.547347	-0.502965		0.0819995	0.305788	0.23428	0.191176					-0.208703	-0.253847		-0.347758	-0.271514		-0.254716	0.223789	-0.227131	-0.0431035		0.109608	0.3305	0.00909202	0.381537	0.0444227	0.0140255	0.377822	0.530801		-0.671692	-0.570469
				VZ G1R MGC-SPERM		IAPLTR1a_Mm	chr16	22983156	22984156	-0.526435	-0.71928	-0.979109	-0.814429		-0.622898	-0.58407	-0.830322	-0.568478		-0.402591	-0.198292	-0.538035	-0.407315					-0.192844	0.0388279		-0.452674	-0.207424		-0.287993	0.204299	0.0544201	0.130719		0.284427	0.833928	0.034007	0.365977	0.0414212	0.00665033	0.791662	0.270806		-0.449561	-0.444154
				VZ G1R MGC-SPERM		IAP d int	chr18	37013497	37014497	-0.49735	-0.366337	-0.256467	-0.100515		-0.782905	-0.477413	-0.670033	-0.516563		1.02371	0.738003	0.57164	0.33341					0.131013	0.305492		0.240882	0.112872		0.396835	-0.285708	0.266342	-0.23823		0.374117	0.0629425	0.164053	0.554211	0.0331643	0.0415464	0.187073	0.282289		-0.685769	-0.535227
				VZ G1R MGC-SPERM		IAPLTR2_Mm	chr17	72797670	72798670	-0.476276	0.01623	-0.284619	0.27076		-0.667959	-0.419181	-0.225115	-0.0653406		0.319605	0.0561626	0.343382	0.395863					0.492506	0.248777		0.191657	0.442844		0.747036	-0.263442	0.602618	0.0524808		0.0348277	0.504821	0.474812	0.482315	0.0187151	0.0459525	0.0821474	0.724033		-0.632403	-0.169103
				VZ G1R MGC-SPERM		IAPEY_LTR	chr8	19381753	19382753	-0.423019	-0.736605	-0.980024	-0.85584		-0.489383	-0.318798	-0.644568	-0.307386		-0.2927	0.222086	-0.19341	-0.0174241					-0.313587	0.170585		-0.557006	-0.155185		-0.432822	0.514786	0.181998	0.175985		0.0247929	0.414128	0.00292977	0.328294	0.0173727	0.0137732	0.523778	0.619955		-0.304516	-0.405208
				VZ G1R MGC-SPERM		IAPLTR1_Mm	chrX	89061316	89062316	-0.414689	-0.578173	-0.76129	-0.659766		-0.190665	-0.043911	-0.502863	-0.36411		-0.251266	0.214608	-0.100179	0.0240477					-0.163485	0.146754		-0.346601	-0.312198		-0.245077	0.465874	-0.173446	0.124227		0.360517	0.542089	0.0125065	0.190137	0.00149303	0.0344297	0.438588	0.574647		-0.38288	-0.404368
				VZ G1R MGC-SPERM		IAPEY3_LTR	chr9	19920008	19921008	-0.328817	-0.317426	-0.415553	-0.45877		-0.402922	-0.267765	-0.325672	-0.33633		0.0791036	0.294727	0.19614	0.117308					0.0113906	0.135157		-0.0867358	0.0772502		-0.129953	0.215624	0.0665922	-0.0788319		0.927733	0.640293	0.259361	0.715062	0.0367177	0.0115061	0.75431	0.224376		-0.260576	-0.322049
				VZ G1R MGC-SPERM		IAPLTR1_Mm	chr4	78163258	78164258	-0.290735	-0.36896	-0.625956	-0.669092		-0.0706417	-0.0858057	-0.111176	-0.102505		-0.278546	0.00763355	-0.344068	-0.265714					-0.0782249	-0.015164		-0.335222	-0.0405343		-0.378358	0.28618	-0.0318634	0.0783543		0.650707	0.904174	0.134372	0.808445	0.038085	0.040386	0.635141	0.530917		-0.436581	-0.330391
				VZ G1R MGC-SPERM		IAPLTR3	chr9	35412426	35413426	-0.260883	-0.414436	-0.471879	-0.47055		-0.150983	-0.194187	-0.341639	-0.157292		0.152858	0.396716	0.325918	0.111896					-0.153554	-0.0432039		-0.210996	-0.190656		-0.209667	0.243859	-0.00630842	-0.214022		0.247867	0.841754	0.260946	0.326753	0.0202893	0.023477	0.985322	0.220559		-0.27524	-0.213103
				VZ G1R MGC-SPERM		IAPLTR2_Mm	chr4	93617355	93618355	-0.244999	-0.529454	-0.689627	-0.717662		0.167968	0.189681	-0.224066	0.27696		0.262508	0.62233	0.432431	0.491845					-0.284455	0.0217132		-0.444628	-0.392033		-0.472664	0.359822	0.108992	0.0594141		0.114288	0.933938	0.0546672	0.144165	0.0130304	0.0271966	0.553186	0.622298		-0.249255	-0.346884
				VZ G1R MGC-SPERM	(VZ SPERM G1R-G2R)	IAPLTR2_Mm	chr4	113263403	113264403	-0.171283	-0.33563	-0.35767	-0.688275		-0.00460282	0.0178902	-0.173159	-0.279895		-0.203652	0.0152419	-0.0484051	0.0834561					-0.164347	0.022493		-0.186387	-0.168557		-0.516992	0.218894	-0.275292	0.131861		0.0784753	0.919662	0.0293276	0.555582	0.00210174	0.0334578	0.253181	0.0168812		-0.201516	-0.103971
				VZ G1R MGC-SPERM		IAPEY3 int	chr18	19526004	19527004	-0.146466	-0.0457236	-0.0471974	0.0495158		0.113812	0.151292	0.197098	0.263562		1.37793	1.15453	0.956974	0.956747					0.100742	0.0374803		0.0992682	0.0832858		0.195981	-0.223401	0.14975	-0.000226967		0.315808	0.828358	0.208234	0.571534	0.0477	0.0479106	0.433341	0.998926		-0.263625	-0.0389499
				VZ G1R MGC-SPERM		IAPEz int	chr13	98617372	98618372	-0.0834104	0.220798	0.224495	0.504464		-0.0249981	0.278921	0.1402	0.362908		0.0202736	-0.408234	-0.169796	0.117744					0.304209	0.303919		0.307905	0.165198		0.587875	-0.428507	0.387906	0.287539		0.0726161	0.445628	0.206619	0.754396	0.0017149	0.00386712	0.344569	0.215738		-0.202157	-0.00387638
				VZ G1R MGC-SPERM		IAPEY2_LTR	chr15	100371952	100372952	-0.0751766	0.162752	0.241257	0.112569		-0.129873	0.194184	0.193434	-0.0178061		0.450274	0.47814	0.431881	0.394812					0.237928	0.324056		0.316434	0.323307		0.187746	0.0278659	0.112067	-0.0370693		0.0969226	0.240512	0.019809	0.0539579	0.0407614	0.0451024	0.634405	0.788178		-0.161808	-0.0296867
				VZ G1R MGC-SPERM		IAPLTR2a	chr18	31053521	31054521	-0.0633194	-0.171422	-0.141693	-0.38957		-0.258649	-0.38727	-0.344903	-0.339925		-0.0717747	0.108281	0.0924933	-0.0928265					-0.108103	-0.128621		-0.0783736	-0.0862538		-0.32625	0.180056	-0.0812757	-0.18532		0.245477	0.56862	0.515924	0.740869	0.0173036	0.0465433	0.733668	0.142579		-0.0640596	-0.0245459
				VZ G1R MGC-SPERM		IAPLTR2b	chr16	48905400	48906400	-0.00945633	-0.108084	-0.371817	-0.332449		0.166839	0.143066	0.0425272	0.228636		0.485442	0.731863	0.48885	0.358599					-0.0986281	-0.0237737		-0.362361	-0.124312		-0.322993	0.246422	0.0617968	-0.130251		0.489403	0.846928	0.0731902	0.490388	0.0394036	0.0168324	0.663442	0.562513		0.00558369	0.162046
				VZ G1R MGC-SPERM		IAPLTR4	chr9	4174783	4175783	-0.00835528	-0.270674	-0.34158	-0.39897		-0.131834	-0.328735	-0.294793	-0.248093		0.00198446	0.401763	0.0637112	0.0782674					-0.262318	-0.1969		-0.333225	-0.162958		-0.390615	0.399779	-0.116258	0.0145562		0.0560743	0.363319	0.0831116	0.419362	0.0100947	0.0146994	0.542547	0.957958		-0.164149	0.100035
				VZ G1R MGC-SPERM		IAPLTR1_Mm	chr6	10666751	10667751	0.0268194	-0.110137	-0.155379	-0.38227		0.315506	0.0820881	0.354726	0.3352		-0.449675	-0.0915568	-0.12838	-0.11547					-0.136956	-0.233418		-0.182199	0.0392202		-0.409089	0.358118	0.0196943	0.0129107		0.385565	0.349285	0.154283	0.878702	0.0121187	0.0230502	0.954769	0.86481		0.0942039	0.143264
				VZ G1R MGC-SPERM		IAPEY3_LTR	chr10	21446442	21447442	0.0308551	0.00692814	-0.16082	0.280879		0.0473344	0.196162	0.197928	0.0128101		1.60448	1.34309	1.42798	1.42654					-0.023927	0.148827		-0.191675	0.150594		0.250024	-0.261393	-0.0345243	-0.00144401		0.749394	0.33482	0.372578	0.0625215	0.0312762	0.0170953	0.700049	0.995129		0.0501334	0.03049
				VZ G1R MGC-SPERM		IAPLTR2b	chr8	4125085	4126085	0.0413369	-0.0441876	-0.278607	-0.34551		0.143529	0.0576934	-0.0437837	0.253737		-0.0622815	0.425822	0.186137	0.0517682					-0.0855245	-0.0858352		-0.319944	-0.187312		-0.386847	0.488103	0.110209	-0.134369		0.656411	0.538952	0.199062	0.355483	0.0478987	0.0395757	0.643834	0.493009		0.119804	0.120358
		(DEHP MGC G1R-G2R)		VZ G1R MGC-SPERM		IAPEY_LTR	chr17	22829594	22830594	0.0823818	0.11349	0.320888	0.511115		-0.0870972	0.127154	0.490012	0.377166		0.579403	0.417135	0.68447	0.757637					0.0311078	0.214251		0.238506	0.577109		0.428733	-0.162267	0.464263	0.0731675		0.844518	0.434096	0.00806823	0.0480434	0.0445129	0.025178	0.272377	0.638311		0.149386	0.0563612
				VZ G1R MGC-SPERM		IAPLTR2_Mm	chr3	116462332	116463332	0.087917	0.183617	0.437455	0.346228		-0.0996339	0.277879	0.269595	0.168935		-0.147949	-0.381777	-0.11383	-0.0670169					0.0957	0.377512		0.349538	0.369229		0.258311	-0.233829	0.268569	0.0468134		0.616165	0.195435	0.0603286	0.171569	0.0209069	0.0014999	0.301771	0.590454		-0.00470354	0.153705
				VZ G1R MGC-SPERM		IAP d int	chrX	86479064	86480064	0.0935494	0.253593	0.216391	0.471532		0.153162	0.378256	0.172859	0.504523		0.669953	0.466758	0.426552	0.533529					0.160043	0.225094		0.122842	0.0196972		0.377983	-0.203195	0.351361	0.106978		0.439206	0.457192	0.317026	0.944833	0.0462858	0.0140685	0.344634	0.156754		-0.000881708	0.0486641
				VZ G1R MGC-SPERM		IAPLTR4_I	chr7	16404044	16405044	0.0947256	-0.235618	-0.169821	-0.24509		-0.258847	-0.0223067	-0.175424	-0.268434		0.224485	0.487694	0.333317	0.213835					-0.330344	0.236541		-0.264547	0.0834237		-0.339816	0.263209	-0.00958628	-0.119482		0.0549121	0.382685	0.0305829	0.638882	0.038216	0.0375891	0.966692	0.396655		0.149282	0.00647197
				VZ G1R MGC-SPERM		IAPEY3_LTR	chr5	98924517	98925517	0.130809	0.105706	0.0506971	-0.0937424		0.0913879	-0.0251979	0.229584	0.0877972		0.334182	0.549168	0.609529	0.569711					-0.0251033	-0.116586		-0.0801121	0.138196		-0.224552	0.214986	-0.00359072	-0.0398186		0.89288	0.526347	0.685005	0.578167	0.042677	0.0313952	0.982228	0.855994		0.1058	0.261328
				VZ G1R MGC-SPERM		IAPLTR2b	chr1	52438448	52439448	0.285132	0.293218	0.103097	0.137867		0.10511	0.29617	0.150483	0.199794		0.650614	0.856537	0.703836	0.844903					0.00808622	0.191061		-0.182035	0.045373		-0.147265	0.205923	0.0946849	0.141067		0.807191	0.0797737	0.241777	0.503639	0.0267244	0.0104814	0.302836	0.072583		0.241703	0.289621
				VZ G1R MGC-SPERM		IAPLTR2a	chr3	137699571	137700571	0.337567	0.0607173	0.0556338	0.0665901		0.206613	0.258315	-0.041312	0.0179883		0.328806	0.712822	0.485939	0.385763					-0.276849	0.0517019		-0.281933	-0.247926		-0.270976	0.384016	-0.188625	-0.100176		0.00273679	0.828918	0.00524368	0.276944	0.0291733	0.0135915	0.454522	0.494284		0.363609	0.357786
				VZ G1R MGC-SPERM		IAPLTR1_Mm	chr13	38206890	38207890	0.434155	0.678595	0.60812	0.700584		0.826716	0.819069	0.734684	0.678575		0.184223	-0.0727258	0.186096	0.110473					0.24444	-0.00764717		0.173965	-0.0920316		0.266429	-0.256949	-0.148141	-0.0756221		0.0732492	0.960699	0.0280898	0.724849	0.046931	0.0245297	0.458605	0.430819		0.450104	0.44677
				VZ G1R MGC-SPERM		IAPEz int	chr13	26458323	26459323	0.451406	0.182611	0.226844	0.23659		0.594171	0.399914	0.280649	0.307723		0.198385	0.464893	0.266324	0.39373					-0.268795	-0.194257		-0.224562	-0.313522		-0.214817	0.266509	-0.286447	0.127406		0.259065	0.42552	0.114233	0.256457	0.0359852	0.0184326	0.305056	0.105858		0.551332	0.412789
				VZ G1R MGC-SPERM		IAPLTR2_Mm	chrX	146340699	146341699	0.477788	-0.0238423	-0.251786	-0.0769689		0.183473	0.308874	0.154184	0.035594		0.237297	0.529598	0.275617	0.19124					-0.501631	0.125401		-0.729574	-0.0292884		-0.554757	0.292301	-0.147879	-0.0843767		0.0953274	0.269877	0.00993155	0.916541	0.0410789	0.0332029	0.403853	0.524098		0.346831	0.310767
				VZ G1R MGC-SPERM		IAPLTR1_Mm	chr3	9096763	9097763	0.69215	1.0121	0.94852	0.976195		0.5507	0.57153	0.673209	0.83179		0.962545	0.847517	1.16415	0.868623					0.31995	0.0208299		0.25637	0.12251		0.284045	-0.115029	0.281091	-0.295525		0.00449972	0.890299	0.0311122	0.426278	0.0200485	0.00312234	0.249468	0.05679		0.622082	0.784909
				VZ G1R MGC-SPERM		IAPEz int	chr18	11789466	11790466	1.03502	1.3348	1.20492	1.31004		1.18297	1.308	1.32223	0.929368		0.512509	0.272478	0.488958	0.359164					0.299781	0.125027		0.169897	0.139259		0.275017	-0.240031	-0.253606	-0.129795		0.0180018	0.507184	0.284551	0.703375	0.00396259	0.0250057	0.525709	0.73963		1.07427	1.02834
VZ SPERM G1R-G2R					VZ SPERM G1R-G2R	IAPLTR2a	chr15	3779492	3780492	-0.532672	-0.52693	-0.628928	-0.549923		-0.165646	-0.379229	-0.462874	-0.336425		-0.0838475	-0.165518	-0.270317	-0.363872		-0.0816705	-0.0935553		0.00574191	-0.213583		-0.0962563	-0.297228		-0.0172508	-0.0816705	-0.170779	-0.0935553		0.982929	0.130115	0.755477	0.139912	0.949094	0.0179852	0.533354	0.0182734		-0.896102	-0.653915
VZ SPERM G1R-G2R					VZ SPERM G1R-G2R	IAPEz int	chr5	129942750	129943750	0.618624	0.511018	0.543715	0.45998		0.771713	0.459499	0.697651	0.358972		0.25316	-0.0586698	-0.180823	-0.594247		-0.311829	-0.413424		-0.107606	-0.312213		-0.0749086	-0.0740614		-0.158643	-0.311829	-0.412741	-0.413424		0.712547	0.477266	0.653915	0.852945	0.503198	0.0128567	0.328034	0.0039928		0.420554	0.54044
VZ SPERM G1R-G2R					VZ SPERM G1R-G2R	IAPEz int	chr14	30585872	30586872	-0.702991	-0.459357	-0.59683	-0.252635		-0.85215	-0.658245	-0.686858	-0.664145		0.360684	0.045253	-0.0334875	-0.225243		-0.315431	-0.191755		0.243634	0.193906		0.106161	0.165292		0.450356	-0.315431	0.188005	-0.191755		0.196078	0.256623	0.487944	0.32004	0.0567275	0.024744	0.6798	0.0458208		-0.696806	-0.942851
VZ SPERM G1R-G2R					VZ SPERM G1R-G2R	IAP d int	chr10	17219274	17220274	-0.644813	-0.794872	-0.980078	-0.885296		-0.883503	-0.735163	-0.81388	-1.03398		0.443456	0.0450515	0.256763	0.0409976		-0.398405	-0.215765		-0.150058	0.14834		-0.335265	0.0696226		-0.240483	-0.398405	-0.150475	-0.215765		0.684644	0.668218	0.231569	0.822819	0.300032	0.0113519	0.705712	0.0141468		-0.904173	-0.252109
VZ SPERM G1R-G2R					VZ SPERM G1R-G2R	IAPLTR2b	chr2	108313747	108314747	0.284047	0.177255	0.0561844	0.160124		0.107521	0.204818	0.153335	0.286573		0.650777	0.437863	0.504164	0.339605		-0.212914	-0.164559		-0.106793	0.0972966		-0.227863	0.045814		-0.123923	-0.212914	0.179052	-0.164559		0.373871	0.198615	0.10643	0.743988	0.085956	0.0305205	0.473595	0.019869		0.35633	0.268362
VZ SPERM G1R-G2R					VZ SPERM G1R-G2R	IAP d int	chr8	53444194	53445194	-0.473289	-0.509504	-0.437806	-0.260477		-0.537721	-0.523739	-0.535344	-0.374839		0.721199	0.520672	0.390176	0.232606		-0.200527	-0.15757		-0.0362156	0.0139823		0.0354824	0.00237693		0.212812	-0.200527	0.162883	-0.15757		0.793032	0.91263	0.470442	0.985588	0.0959405	0.0403562	0.119575	0.0463429		-0.525277	-0.439497
VZ SPERM G1R-G2R					VZ SPERM G1R-G2R	IAP d int	chrX	44043600	44044600	0.0999296	0.0626982	-0.0157418	0.0696977		0.0392191	-0.032266	-0.0351182	0.20113		0.738572	0.465265	0.763032	0.432058		-0.273307	-0.330974		-0.0372314	-0.0714851		-0.115671	-0.0743373		-0.0302318	-0.273307	0.161911	-0.330974		0.822671	0.511917	0.602139	0.630318	0.768587	0.0267637	0.267577	0.0337556		0.0410164	0.271697
VZ SPERM G1R-G2R					VZ SPERM G1R-G2R	IAP d int	chr18	18920893	18921893	-0.126067	-0.220381	-0.266469	-0.0849002		-0.355939	-0.177053	-0.229769	-0.118811		0.744553	0.510144	0.501572	0.304111		-0.23441	-0.197461		-0.0943132	0.178885		-0.140401	0.126169		0.0411672	-0.23441	0.237128	-0.197461		0.400335	0.0755351	0.219312	0.310313	0.659611	0.0221457	0.121023	0.0285266		-0.0321613	-0.280841
VZ SPERM G1R-G2R					VZ SPERM G1R-G2R	IAPEY3_LTR	chr3	19175461	19176461	-0.0217622	-0.117514	-0.169014	-0.244941		-0.176651	-0.0689925	-0.161685	-0.0974266		0.85641	0.731015	0.767319	0.536232		-0.125395	-0.231086		-0.0957522	0.107658		-0.147252	0.0149652		-0.223179	-0.125395	0.0792241	-0.231086		0.67107	0.591112	0.636388	0.942109	0.220243	0.0348321	0.608527	0.021105		-0.15336	0.272912
VZ SPERM G1R-G2R					VZ SPERM G1R-G2R	IAP d int	chr15	9572589	9573589	0.113069	0.0910662	0.0965545	0.224975		0.15342	0.241039	0.133834	0.123611		0.930921	0.741984	0.797396	0.477798		-0.188936	-0.319598		-0.0220032	0.0876193		-0.0165149	-0.0195859		0.111906	-0.188936	-0.029809	-0.319598		0.882456	0.717851	0.925062	0.943924	0.491081	0.0239309	0.896006	0.00633086		-0.0928463	0.321855
VZ SPERM G1R-G2R					VZ SPERM G1R-G2R	IAP d int	chr15	9572435	9573435	0.125771	0.119217	0.117917	0.281949		0.0785497	0.198277	0.0864607	0.159885		1.03196	0.79721	0.774621	0.524078		-0.234747	-0.250543		-0.00655407	0.119728		-0.00785432	0.00791092		0.156178	-0.234747	0.0813357	-0.250543		0.951152	0.433571	0.952844	0.971627	0.286193	0.032449	0.587638	0.00698093		-0.0497251	0.263063
VZ SPERM G1R-G2R					VZ SPERM G1R-G2R	IAPEY3 int	chr6	131972077	131973077	-0.317916	-0.303164	-0.284426	-0.166943		-0.533375	-0.388089	-0.256862	-0.271912		1.07364	0.846567	0.957581	0.760482		-0.227073	-0.197098		0.0147519	0.145286		0.0334906	0.276513		0.150973	-0.227073	0.261463	-0.197098		0.899066	0.162957	0.734931	0.030471	0.256181	0.0437391	0.14814	0.0434857		-0.488032	-0.26412
VZ SPERM G1R-G2R					VZ SPERM G1R-G2R	IAPEY3 int	chr6	131972129	131973129	-0.317916	-0.303164	-0.284426	-0.166943		-0.533375	-0.388089	-0.256862	-0.271912		1.07364	0.846567	0.957581	0.760482		-0.227073	-0.197098		0.0147519	0.145286		0.0334906	0.276513		0.150973	-0.227073	0.261463	-0.197098		0.899066	0.162957	0.734931	0.030471	0.256181	0.0437391	0.14814	0.0434857		-0.488032	-0.26412
VZ SPERM G1R-G2R					VZ SPERM G1R-G2R	IAP d int	chr13	67730270	67731270	0.463568	0.41372	0.309704	0.490178		0.402757	0.562769	0.386101	0.404228		1.28431	1.11156	1.29449	0.956549		-0.172758	-0.337939		-0.049848	0.160012		-0.153864	-0.0166561		0.0266108	-0.172758	0.00147118	-0.337939		0.845396	0.174203	0.614261	0.88381	0.899307	0.0170312	0.9901	0.0225847		0.351692	0.832822
VZ SPERM G1R-G2R					VZ SPERM G1R-G2R	IAPEz int	chr1	97700719	97701719	0.0425348	-0.224403	0.0620547	-0.0946138		0.495076	0.746967	0.39717	0.255638		1.361	0.891552	1.10121	0.579435		-0.469448	-0.521772		-0.266938	0.251891		0.0195199	-0.0979055		-0.137149	-0.469448	-0.239438	-0.521772		0.53415	0.367322	0.922869	0.702246	0.503192	0.0247307	0.246912	0.0437002		-0.146733	0.361996
VZ SPERM G1R-G2R					VZ SPERM G1R-G2R	IAPEY3_LTR	chr4	152877231	152878231	1.56206	1.61765	1.79656	1.5875		1.54939	1.43509	1.52295	1.63848		1.4407	1.21121	1.2805	0.955392		-0.229486	-0.325107		0.0555894	-0.114295		0.234495	-0.0264373		0.0254441	-0.229486	0.0890928	-0.325107		0.596513	0.643684	0.0826297	0.863326	0.860642	0.0393376	0.570658	0.0421082		1.39582	1.71488
VZ SPERM G1R-G2R					VZ SPERM G1R-G2R	IAPEz int	chr2	87773710	87774710	-1.25508	-0.92246	-1.16683	-1.25722		-0.822611	-0.914172	-0.961897	-0.721512		-1.34673	-0.868203	-1.16449	-1.054		0.478524	0.110485		0.332615	-0.0915609		0.08825	-0.139286		-0.00214817	0.478524	0.101099	0.110485		0.198392	0.559603	0.590873	0.463955	0.990228	0.039217	0.878527	0.0498692		-0.986239	-1.45345
VZ SPERM G1R-G2R					VZ SPERM G1R-G2R	IAPEz int	chr7	67696163	67697163	-1.49757	-1.71615	-1.58887	-1.83178		-1.1419	-1.26431	-1.42277	-0.923307		-1.00414	-0.547819	-0.909574	-0.610118		0.456321	0.299456		-0.218578	-0.122407		-0.0913051	-0.280864		-0.334216	0.456321	0.218595	0.299456		0.0113058	0.467363	0.534845	0.356376	0.087878	0.00222409	0.253823	0.0166539		-1.52407	-1.47615
VZ SPERM G1R-G2R					VZ SPERM G1R-G2R	IAPEY_LTR	chr13	56593376	56594376	-0.910376	-1.08728	-1.27453	-1.40459		-0.66264	-0.824764	-0.878626	-0.780661		-0.380071	-0.142719	-0.202095	-0.0531833		0.237352	0.148912		-0.176907	-0.162124		-0.364154	-0.215987		-0.494216	0.237352	-0.118022	0.148912		0.470841	0.412214	0.147876	0.45829	0.052849	0.0335006	0.244064	0.0441382		-0.800909	-0.833768
VZ SPERM G1R-G2R					VZ SPERM G1R-G2R	IAPEY3 int	chr7	69785463	69786463	-0.651894	-0.623264	-0.768847	-0.715172		-0.220904	-0.361795	-0.601581	-0.384792		-0.0564261	0.0621863	-0.109978	0.0694868		0.118612	0.179465		0.0286302	-0.140891		-0.116953	-0.380677		-0.0632778	0.118612	-0.163888	0.179465		0.916542	0.515842	0.690842	0.135874	0.808061	0.0352232	0.515112	0.0342272		-0.723581	-0.218092
VZ SPERM G1R-G2R					VZ SPERM G1R-G2R	IAPLTR2_Mm	chr13	118937020	118938020	0.166274	0.125326	0.236434	0.228333		-0.071775	0.0688109	-0.171964	-0.127909		0.00969055	0.40267	0.148823	0.301284		0.39298	0.152461		-0.0409483	0.140586		0.07016	-0.100189		0.0620592	0.39298	-0.056134	0.152461		0.814451	0.114522	0.697713	0.35535	0.777476	0.0454497	0.738647	0.00314468		0.0574695	0.0282964
VZ SPERM G1R-G2R					VZ SPERM G1R-G2R	IAPLTR1a_Mm	chr18	65558827	65559827	0.324245	0.273248	0.109827	0.220068		0.623357	0.359204	0.235822	0.48043		0.0582857	0.419833	0.218894	0.536227		0.361547	0.317333		-0.0509974	-0.264153		-0.214418	-0.387535		-0.104177	0.361547	-0.142926	0.317333		0.706052	0.111514	0.125426	0.0399348	0.633116	0.0328725	0.401241	0.00685298		0.22574	0.485166
VZ SPERM G1R-G2R					VZ SPERM G1R-G2R	IAPLTR2b	chr3	32672131	32673131	-0.060407	-0.23647	-0.360753	-0.300587		-0.184546	-0.0249041	-0.0454634	-0.00346399		0.064873	0.314272	0.203837	0.467699		0.249399	0.263862		-0.176063	0.159642		-0.300346	0.139083		-0.24018	0.249399	0.181082	0.263862		0.347303	0.248084	0.208459	0.251782	0.35027	0.0446783	0.273047	0.0351889		0.183382	-0.206342
VZ SPERM G1R-G2R					VZ SPERM G1R-G2R	IAPLTR2a	chr10	37642281	37643281	-0.220627	-0.306442	-0.299564	-0.337978		-0.130507	-0.256811	-0.173667	0.068684		0.13816	0.289776	0.182054	0.262274		0.151617	0.0802196		-0.085815	-0.126304		-0.0789364	-0.0431596		-0.117351	0.151617	0.199191	0.0802196		0.355064	0.0182831	0.387125	0.844286	0.0926879	0.0246289	0.393504	0.0262332		-0.280355	-0.135133
VZ SPERM G1R-G2R					VZ SPERM G1R-G2R	IAPLTR2b	chr15	15611436	15612436	0.0899326	0.0613509	-0.00396246	-0.0881318		0.332792	0.176743	0.158022	0.21194		0.255674	0.541846	0.240796	0.418903		0.286172	0.178107		-0.0285817	-0.156049		-0.0938951	-0.17477		-0.178064	0.286172	-0.120853	0.178107		0.852157	0.35929	0.631134	0.411554	0.29316	0.0463691	0.454192	0.0276391		-0.0443247	0.328387
VZ SPERM G1R-G2R					VZ SPERM G1R-G2R	IAPLTR2b	chrX	107654780	107655780	0.567528	0.411809	0.377835	0.812399		0.333292	0.363025	0.225897	0.593353		0.461641	0.734715	0.453143	0.66508		0.273074	0.211936		-0.155719	0.0297329		-0.189694	-0.107396		0.244871	0.273074	0.260061	0.211936		0.386836	0.895551	0.295248	0.486282	0.0500999	0.0400632	0.149517	0.0435401		0.405737	0.702334
VZ SPERM G1R-G2R					VZ SPERM G1R-G2R	IAPEz int	chr17	52467975	52468975	0.214705	0.382775	0.425709	0.522789		-0.149843	-0.103933	0.250705	0.203487		1.24774	1.35268	1.25794	1.43222		0.104942	0.174278		0.168071	0.0459103		0.211004	0.400549		0.308084	0.104942	0.35333	0.174278		0.432599	0.7718	0.436564	0.119727	0.218493	0.0073602	0.133109	0.0142242		-0.00304504	0.0518943
					VZ SPERM G1R-G2R	IAP d int	chr4	22626114	22627114	-0.537318	-0.598814	-0.49246	-0.382189		-0.539533	-0.423326	-0.646607	-0.398006		-0.0731799	-0.220397	-0.40427	-0.281528					-0.0614953	0.116207		0.0448582	-0.107073		0.155129	-0.147217	0.141528	0.122742		0.452235	0.43392	0.752851	0.449795	0.371116	0.0334304	0.614193	0.0231		-0.582024	-0.46848
					VZ SPERM G1R-G2R	IAPLTR1_Mm	chr17	38098019	38099019	-0.421825	-0.534648	-0.376332	-0.422593		-0.227866	-0.387223	-0.357691	-0.178339		-0.260964	-0.136618	-0.0870593	-0.266345					-0.112823	-0.159356		0.0454935	-0.129824		-0.00076765	0.124346	0.0495268	-0.179286		0.649067	0.435559	0.813094	0.660674	0.997882	0.0147654	0.899978	0.0380745		-0.46835	-0.570994
					VZ SPERM G1R-G2R	IAPEz int	chr10	3774399	3775399	-0.393159	-0.376682	-0.479487	-0.326948		-0.0784407	-0.146759	-0.0852041	-0.245603		-0.409142	-0.0301734	-0.169499	-0.298217					0.0164771	-0.0683187		-0.0863274	-0.0067634		0.0662111	0.378968	-0.167162	-0.128718		0.87948	0.813225	0.440493	0.983546	0.531386	0.0407684	0.598544	0.000104706		-0.363042	-0.28338
					VZ SPERM G1R-G2R	IAPLTR2_Mm	chr3	140678079	140679079	-0.363554	-0.403383	-0.601855	-0.675251		-0.204732	-0.18966	-0.366582	-0.29399		-0.332432	-0.0996082	-0.198987	-0.364685					-0.0398289	0.0150725		-0.238301	-0.16185		-0.311697	0.232824	-0.0892575	-0.165698		0.866854	0.948888	0.285307	0.491673	0.133102	0.030123	0.633559	0.0443293		-0.230754	-0.194741
					VZ SPERM G1R-G2R	IAPEz int	chr14	13658930	13659930	-0.347694	-0.253726	-0.496553	-0.475045		-0.26433	-0.176125	-0.43219	-0.366069		0.281782	0.382844	0.495087	0.316218					0.0939685	0.0882056		-0.148859	-0.16786		-0.12735	0.101062	-0.101738	-0.178869		0.23781	0.399115	0.0276387	0.191895	0.318293	0.0316211	0.48703	0.0111277		-0.366493	-0.297793
					VZ SPERM G1R-G2R	IAPLTR2_Mm	chr8	73670137	73671137	-0.150856	-0.146069	-0.258418	-0.336251		0.440838	0.44818	0.222079	0.485854		0.23547	0.39211	0.600619	0.1291					0.00478698	0.0073416		-0.107562	-0.218759		-0.185395	0.15664	0.0450157	-0.471519		0.983432	0.978659	0.722613	0.414688	0.567543	0.0423208	0.89994	0.0155416		-0.292019	0.214872
					VZ SPERM G1R-G2R	IAPLTR2_Mm	chr2	32333338	32334338	-0.11643	-0.154907	-0.0337166	0.000999112		0.0835773	-0.164908	0.130614	0.21773		0.376249	0.180748	0.423595	0.636038					-0.0384775	-0.248486		0.0827133	0.0470369		0.117429	-0.195501	0.134153	0.212443		0.819749	0.198445	0.716989	0.786381	0.515837	6.80651e-07	0.587814	0.0298274		0.00997119	-0.408481
					VZ SPERM G1R-G2R	IAPLTR1_Mm	chr10	30807374	30808374	-0.0311641	-0.205563	-0.291865	-0.21176		-0.030433	0.0489417	0.203504	0.0867871		-0.354019	-0.0930139	-0.256147	-0.30419					-0.174399	0.0793747		-0.260701	0.233937		-0.180596	0.261005	0.11722	-0.0480432		0.501521	0.631468	0.145298	0.404456	0.309317	0.0386984	0.6873	0.0232513		0.114589	0.050663
					VZ SPERM G1R-G2R	IAPLTR2_Mm	chr11	31111785	31112785	0.00300647	-0.232047	-0.29364	-0.20505		0.154606	-0.0878068	-0.0354823	-0.157396		0.00592642	0.178288	0.0588926	0.107774					-0.235053	-0.242412		-0.296646	-0.190088		-0.208057	0.172361	-0.312001	0.0488816		0.471344	0.0500823	0.431888	0.292608	0.50011	0.0370984	0.0736823	0.0370972		0.128658	0.405207
					VZ SPERM G1R-G2R	IAP d int	chr7	66346696	66347696	0.0360117	0.274149	0.334822	0.441388		-0.030757	-0.0712314	-0.141622	0.103441		1.08745	0.933445	1.14249	1.30169					0.238137	-0.0404744		0.29881	-0.110865		0.405377	-0.154005	0.134198	0.159204		0.321201	0.889851	0.220288	0.227799	0.163903	0.0105176	0.488235	0.035957		-0.2126	0.433722
					VZ SPERM G1R-G2R	IAPEY3_LTR	chr15	20204878	20205878	0.226802	0.241311	0.113656	0.285799		0.21069	0.302366	0.0913155	0.299012		1.25996	1.0424	0.864293	0.929567					0.0145096	0.0916761		-0.113146	-0.119375		0.0589971	-0.217568	0.088322	0.0652743		0.891635	0.527165	0.0963857	0.420097	0.457393	0.038718	0.56199	0.0437015		0.161853	0.277825
					VZ SPERM G1R-G2R	IAPLTR2_Mm	chr10	99061192	99062192	0.282771	0.391003	0.0933902	0.144361		-0.344214	-0.325672	0.0162918	-0.0937541		-0.563008	-0.231903	-0.0723773	-0.35662					0.108232	0.0185413		-0.189381	0.360505		-0.138411	0.331105	0.250459	-0.284243		0.668809	0.939609	0.457227	0.275389	0.573794	0.0484958	0.421091	0.029639		0.408619	-0.0923679
					VZ SPERM G1R-G2R	IAPEY2_LTR	chr9	6129655	6130655	0.515665	0.286769	0.354933	0.354716		0.604222	0.608613	0.484119	0.631689		0.568523	0.506826	0.576027	0.675184					-0.228896	0.00439103		-0.160732	-0.120103		-0.160949	-0.061697	0.0274663	0.099157		0.131204	0.961862	0.263848	0.569543	0.260645	0.00749908	0.759987	0.0477954		0.587145	0.319144
					VZ SPERM G1R-G2R	IAPLTR4_I	chr9	6130029	6131029	0.515665	0.286769	0.354933	0.354716		0.604222	0.608613	0.484119	0.631689		0.568523	0.506826	0.576027	0.675184					-0.228896	0.00439103		-0.160732	-0.120103		-0.160949	-0.061697	0.0274663	0.099157		0.131204	0.961862	0.263848	0.569543	0.260645	0.00749908	0.759987	0.0477954		0.587145	0.319144
					VZ SPERM G1R-G2R	IAPEz int	chr8	46527902	46528902	0.550184	0.213317	0.291612	0.488261		0.15105	0.790347	0.452353	0.931054		1.37614	1.1249	0.936409	1.23046					-0.336867	0.639297		-0.258573	0.301303		-0.0619233	-0.25124	0.780004	0.294051		0.0260544	0.248495	0.0260384	0.492079	0.673525	0.00418336	0.104596	0.0108234		0.550908	0.488429
					VZ SPERM G1R-G2R	IAPEz int	chr16	89996455	89997455	1.66191	1.47249	1.56986	1.44643		1.39393	1.07209	1.37377	1.84581		1.83958	1.59687	1.32516	1.6756					-0.189421	-0.321842		-0.092058	-0.0201634		-0.215484	-0.242718	0.451877	0.350438		0.255853	0.105162	0.550671	0.92587	0.271806	0.0216832	0.0066126	0.0270726		1.55595	1.49964
[truncated: 61 more columns]

## Sheet: IAP full data values
Feature	chr	start	end	probeMean	probeMean	probeMean	probeMean	probeMean	probeMean	probeMean	probeMean	probeMean	probeMean	probeMean	probeMean		probeMean	probeMean	probeMean	probeMean	probeMean	probeMean	probeMean	probeMean	probeMean	probeMean	probeMean	probeMean		probeMean	probeMean	probeMean	probeMean		probeMean	probeMean	probeMean	probeMean		Average	Average	Average	Average		Average	Average	Average	Average
				G1R_MGC_OIL_1	G1R_MGC_OIL_2	G1R_MGC_OIL_3	G1R_MGC_BPA_1	G1R_MGC_BPA_2	G1R_MGC_BPA_3	G1R_MGC_DEHP_1	G1R_MGC_DEHP_2	G1R_MGC_DEHP_3	G1R_MGC_VZ_1	G1R_MGC_VZ_2	G1R_MGC_VZ_3		G2R_MGC_OIL_1	G2R_MGC_OIL_2	G2R_MGC_OIL_3	G2R_MGC_BPA_1	G2R_MGC_BPA_2	G2R_MGC_BPA_3	G2R_MGC_DEHP_1	G2R_MGC_DEHP_2	G2R_MGC_DEHP_3	G2R_MGC_VZ_1	G2R_MGC_VZ_2	G2R_MGC_VZ_3		G1R_SPERM_OIL_1	G1R_SPERM_OIL_2	G1R_SPERM_VZ_1	G1R_SPERM_VZ_2		G2R_SPERM_OIL_1	G2R_SPERM_OIL_2	G2R_SPERM_VZ_1	G2R_SPERM_VZ_2		G1R_MGC_OIL	G1R_MGC_BPA	G1R_MGC_DEHP	G1R_MGC_VZ		G2R_MGC_OIL	G2R_MGC_BPA	G2R_MGC_DEHP	G2R_MGC_VZ
IAP d int	chr1	3236582	3237582	-0.681444	-0.702523	-1.17189	-1.14244	-1.04241	-1.11887	-1.21988	-1.06024	-1.16683	-1.0983	-0.952106	-1.16741		-1.1057	-0.763819	-0.849264	-0.767419	-1.054	-1.07249	-0.709494	-0.923869	-0.839673	-1.0427	-1.08203	-0.793541		-0.607344	-0.624617	-0.364877	-0.346988		-0.442863	-0.459459	-0.232225	-0.421307		-0.851952	-1.10124	-1.14899	-1.0726		-0.906263	-0.964636	-0.824345	-0.972755
IAP d int	chr1	3237723	3238723	-0.769001	-1.06836	-0.898301	-0.836943	-0.424697	-1.29447	-1.07466	-0.852149	-1.20967	-1.11645	-0.764758	-1.09339		-0.94764	-0.733093	-0.579715	-0.711889	-0.634595	-0.482897	-1.27308	-0.962546	-0.99427	-0.852057	-0.864579	-0.333117		-0.143311	-0.62812	-0.482696	-0.37869		-0.69021	-0.281685	-0.667248	-0.681433		-0.911888	-0.852036	-1.04549	-0.991533		-0.753483	-0.609794	-1.07663	-0.683251
IAP d int	chr1	4921587	4922587	-0.0365201	0.443493	-0.0122104	0.16509	0.0031286	-0.155469	0.122416	-0.173374	-0.00830402	0.133173	0.0505778	-0.0575474		0.198244	0.662393	0.168186	0.356672	0.371085	0.212414	0.20623	0.0846904	0.454418	0.188882	0.316588	0.285965		0.397049	0.525282	0.576715	0.0535843		0.34609	0.300132	0.046534	0.49704		0.131588	0.00424998	-0.019754	0.0420679		0.342941	0.313391	0.248446	0.263812
IAPEY3 int	chr1	4921774	4922774	0.085565	0.819209	0.0189643	0.409406	0.0786356	-0.112066	0.385526	-0.017694	0.156894	0.325664	0.403999	0.338867		0.378622	1.09153	0.428384	0.611886	0.480917	0.313986	0.449617	0.294513	0.681844	0.20862	0.636877	0.450116		0.69642	0.910919	0.822385	0.170781		0.556904	0.404481	0.311306	0.81309		0.307913	0.125325	0.174908	0.356177		0.632845	0.46893	0.475325	0.431871
IAP d int	chr1	4922773	4923773	0.758714	0.144681	0.212112	0.153261	0.289953	0.742273	0.581843	0.71153	0.552678	0.46545	0.73605	0.616747		-0.0339297	-0.283176	1.40077	0.372127	0.914185	-0.388911	0.747377	0.93071	0.729324	0.530186	0.724666	0.472976		0.565489	0.704774	0.78046	0.277666		0.687075	0.511255	0.561719	0.428812		0.371836	0.395162	0.61535	0.606082		0.36122	0.299134	0.80247	0.575943
IAPEY3 int	chr1	4923451	4924451	0.220927	-0.153921	0.0467316	-0.379733	0.0585196	0.407371	-0.117885	0.026215	-0.38009	0.199438	0.00328925	-0.0594081		-0.473316	-0.418334	0.433816	-0.164747	0.125684	-0.483422	-0.132879	0.156123	-0.138889	0.21855	-0.190879	-0.099321		0.277338	0.445794	0.364262	0.407585		0.435155	0.398303	0.535099	0.553587		0.0379126	0.0287194	-0.157253	0.0477732		-0.152611	-0.174162	-0.0385483	-0.0238832
IAP d int	chr1	4975282	4976282	-0.0912512	0.194127	0.128344	-0.0739859	0.0928426	-0.00833795	-0.00216719	-0.0183485	0.0910523	0.0171975	0.190979	0.479186		-0.144294	-0.0418829	-0.128291	-0.150028	-0.0886565	-0.0066129	-0.321962	-0.0641544	-0.0640077	-0.330235	0.1117	0.145062		1.18855	1.21099	1.22377	0.875961		0.871582	0.862582	0.93976	0.886306		0.0770733	0.00350626	0.0235122	0.229121		-0.104823	-0.0817658	-0.150041	-0.0244909
IAP d int	chr1	4976533	4977533	-0.0536278	-0.0138173	-0.144551	-0.213601	-0.0251808	-0.115831	-0.0822743	-0.209501	-0.219571	0.0305605	-0.0979309	-0.0767981		0.192805	0.0718843	0.206615	-0.0283794	0.0935516	0.136367	-0.0308605	-0.0843306	0.0919191	-0.0561618	0.487869	-0.130113		0.884257	0.933362	0.751994	0.76206		0.623441	0.7419	0.472946	0.568273		-0.0706653	-0.118204	-0.170449	-0.0480562		0.157101	0.0671799	-0.00775734	0.100531
IAPLTR2_Mm	chr1	5357077	5358077	0.0773931	0.328838	0.1759	0.229485	0.325609	0.273489	-0.0648984	0.318985	-0.0679406	0.32331	0.388746	0.23115		0.0524648	0.455941	0.27821	0.145891	-0.107428	0.317357	0.160678	0.125648	0.0196597	0.11909	-0.363688	0.772527		0.730075	0.621062	0.597708	0.894154		0.488035	0.751401	0.940575	0.734691		0.194044	0.276194	0.0620486	0.314402		0.262205	0.118607	0.101995	0.175976
IAPLTR2_Mm	chr1	5358565	5359565	0.574953	0.181432	0.312647	0.62877	0.305063	0.43499	0.434302	0.447196	0.416131	0.594632	0.629893	0.672803		0.093568	0.858453	0.495498	0.707625	0.733588	0.608355	0.615445	0.661157	0.0821032	0.93423	0.176446	0.822554		1.07786	0.989657	0.901361	1.08727		0.881603	1.17276	1.01269	1.16357		0.356344	0.456274	0.432543	0.632442		0.482506	0.683189	0.452902	0.64441
IAPLTR2_Mm	chr1	5544143	5545143	-0.574159	-0.321962	-0.4008	-0.346955	-0.32734	-0.371159	-0.590201	-0.160152	-0.844491	-0.684153	-0.264557	-0.579162		-0.271703	-0.614799	-0.0337622	-0.455252	-0.732631	0.0555158	-0.576007	-0.675552	0.0601053	-0.58575	-0.497357	0.109048		0.068243	0.180492	0.402757	0.624924		0.271236	0.327335	-0.149734	0.259252		-0.432307	-0.348485	-0.531615	-0.509291		-0.306755	-0.377455	-0.397151	-0.324686
IAPLTR2_Mm	chr1	5545539	5546539	-0.290472	0.00472982	-0.431126	-0.0769915	-0.275269	-0.546257	-0.273566	-0.554302	-0.759908	-0.428159	-0.454431	-0.289853		-0.157279	0.155732	-0.105935	0.295189	-0.080827	0.129933	-0.172023	-0.565441	0.133312	0.0217894	-0.205852	0.668279		0.264771	0.32847	0.367807	0.493024		0.135052	0.320658	0.217178	0.0880649		-0.238956	-0.299506	-0.529259	-0.390814		-0.0358273	0.114765	-0.201384	0.161405
IAPLTR2b	chr1	5735801	5736801	-0.696232	-0.041638	-0.0729737	-0.2565	-0.441703	-0.449861	-0.277673	-0.504591	-0.441677	-0.37609	-0.436337	-0.382285		-0.313978	0.0870154	-0.325559	-0.242985	-0.244177	0.107185	-0.324916	-0.525775	-0.00244061	-0.255922	0.0923497	0.13781		0.343599	0.464362	0.38014	0.729869		0.569131	0.368925	0.362519	0.225598		-0.270281	-0.382688	-0.40798	-0.398238		-0.184174	-0.126659	-0.284377	-0.00858743
IAPEz int	chr1	5736118	5737118	-0.696232	-0.041638	-0.0729737	-0.2565	-0.441703	-0.449861	-0.277673	-0.504591	-0.441677	-0.37609	-0.436337	-0.382285		-0.313978	0.0870154	-0.325559	-0.242985	-0.244177	0.107185	-0.324916	-0.525775	-0.00244061	-0.255922	0.0923497	0.13781		0.343599	0.464362	0.38014	0.729869		0.569131	0.368925	0.362519	0.225598		-0.270281	-0.382688	-0.40798	-0.398238		-0.184174	-0.126659	-0.284377	-0.00858743
IAPEz int	chr1	5736779	5737779	0.25916	0.521603	0.591528	0.254181	0.461558	0.590366	0.327486	0.444444	0.411556	0.414181	0.506822	0.36993		0.3877	0.33502	0.498847	0.303554	0.618483	0.705069	0.4004	0.520591	0.784193	0.610469	0.666026	0.64468		1.47434	1.5475	1.48349	1.1486		1.09175	0.791852	0.949588	1.24727		0.45743	0.435368	0.394495	0.430311		0.407189	0.542369	0.568395	0.640391
IAPEz int	chr1	5737114	5738114	0.776002	0.960705	1.15109	0.54196	0.776618	1.14206	0.683817	1.06049	0.969683	0.857937	1.15548	0.910627		1.07365	0.883996	0.73175	0.755112	1.17393	1.28385	0.733247	1.20647	1.0343	1.28548	1.2302	1.21992		2.0437	2.08443	1.99159	1.6651		1.56769	1.1413	1.5521	1.7811		0.962598	0.820212	0.904663	0.97468		0.896466	1.07096	0.991338	1.2452
IAPLTR2b	chr1	5737117	5738117	0.776002	0.960705	1.15109	0.54196	0.776618	1.14206	0.683817	1.06049	0.969683	0.857937	1.15548	0.910627		1.07365	0.883996	0.73175	0.755112	1.17393	1.28385	0.733247	1.20647	1.0343	1.28548	1.2302	1.21992		2.0437	2.08443	1.99159	1.6651		1.56769	1.1413	1.5521	1.7811		0.962598	0.820212	0.904663	0.97468		0.896466	1.07096	0.991338	1.2452
IAPEz int	chr1	5737779	5738779
IAPLTR2b	chr1	5737949	5738949
IAPEz int	chr1	5738119	5739119
IAPEz int	chr1	5738945	5739945
IAPLTR2b	chr1	5739272	5740272	-1.01949	-0.584081	-1.19853	-0.739209	-1.35526	-1.65379	-0.488234	-1.45246	-1.78703	-1.20957	-1.23657	-1.28828		-0.935767	-0.240718	-1.09094	-0.294801	-1.33782	-0.998954	-0.145385	-1.70091	-1.24254	-1.19817	-1.13238	-0.790934		-0.263999	-0.512989	0.0289123	0.478374		-0.47714	0.268746	-0.160448	-0.34948		-0.934035	-1.24942	-1.24257	-1.24481		-0.755809	-0.87719	-1.02961	-1.0405
IAPLTR2b	chr1	5817024	5818024	0.568987	0.796281	1.09734	0.596759	0.625676	0.860471	0.389125	0.535896	0.604241	0.758008	0.945783	0.663995		0.550074	0.458293	0.750456	0.940165	0.623386	0.793487	0.359613	0.44187	0.364225	0.605954	0.179892	0.303346		0.926246	0.77849	0.959369	0.82752		0.777504	0.785523	0.882285	0.853535		0.820869	0.694302	0.509754	0.789262		0.586274	0.785679	0.388569	0.363064
IAPLTR2b	chr1	5818359	5819359	-0.170077	0.0292548	0.118878	-0.388209	-0.212805	0.121273	-0.433148	-0.281726	-0.102514	0.0204518	0.123772	0.14699		-0.220039	-0.480567	0.336212	-0.384215	-0.107461	0.156666	-0.515835	-0.336352	0.202779	0.136034	0.0330673	-0.267851		0.424778	0.615307	0.89557	0.607198		0.641029	0.799364	1.02742	0.697985		-0.00731489	-0.159914	-0.272463	0.0970712		-0.121465	-0.11167	-0.21647	-0.0329167
IAPLTR3 int	chr1	5975571	5976571	-0.498643	-0.538592	-0.417436	-0.201074	-0.632138	-0.358039	-0.270293	-0.651736	-0.649507	-0.639578	-0.278869	-0.211156		-0.230404	0.221528	-0.307022	-0.478717	-0.127996	-0.544722	-0.302365	-0.504087	-0.126338	-0.598802	-0.0115954	-0.352981		-0.110009	0.0399428	0.19209	0.168288		-0.00482871	-0.0576669	0.136437	0.235076		-0.48489	-0.397084	-0.523845	-0.376534		-0.105299	-0.383812	-0.31093	-0.321126
IAPLTR3 int	chr1	5976735	5977735	-0.977753	-1.38019	-1.15508	-1.29458	-0.77277	-0.732926	-1.39304	-1.48892	-1.11769	-1.52775	-0.923045	-1.33341		-0.692817	-0.40889	0.235125	-0.563745	-0.552397	-0.515296	-0.628606	-1.20412	-0.448989	-0.71952	-1.00563	-0.826413		-0.604159	-0.820413	-0.416902	-0.427928		-0.472159	-0.49774	-0.410473	-0.659301		-1.17101	-0.933426	-1.33322	-1.2614		-0.28886	-0.543813	-0.760573	-0.850522
IAPLTR1_Mm	chr1	6157190	6158190	0.690741	0.864216	0.613504	0.75015	0.627672	0.475801	0.955838	0.709923	0.65611	0.852983	0.752601	0.895043		0.94792	1.07219	1.26862	0.911694	0.656782	0.764496	0.972275	0.682061	1.36836	0.683127	1.25983	0.934339		1.37956	1.30649	1.26359	0.201631		1.19327	0.619432	0.589591	1.10181		0.72282	0.617874	0.773957	0.833542		1.09624	0.777657	1.00757	0.959101
IAPEz int	chr1	6157543	6158543
IAPEz int	chr1	6158439	6159439
IAPLTR1_Mm	chr1	6158543	6159543
IAPEz int	chr1	6159455	6160455
IAPLTR1_Mm	chr1	6161541	6162541
IAPEz int	chr1	6162537	6163537	0.541875	0.68183	0.97566	0.796601	0.719924	1.07073	0.862782	0.710487	1.02909	0.842095	0.96351	0.613617		0.687059	0.318525	0.71206	0.356187	0.972111	0.729565	0.838177	0.934456	0.781459	0.916278	0.658874	0.657494		1.85421	1.71012	1.84891	1.13493		1.32851	1.44069	1.34651	1.43459		0.733122	0.862418	0.867452	0.806408		0.572548	0.685954	0.851364	0.744215
IAPLTR1_Mm	chr1	6162894	6163894	0.6738	0.926617	1.01352	0.902423	0.98532	1.11387	0.759373	0.775778	0.898143	0.968351	0.938994	1.03786		0.910369	1.0817	0.947591	0.835975	1.07604	0.911485	0.993816	0.843827	0.876451	1.03565	0.955077	0.786799		1.72427	1.68099	1.71778	1.44823		1.3553	1.47106	1.52604	1.67319		0.871312	1.00054	0.811098	0.981734		0.979885	0.941166	0.904698	0.92584
IAPLTR2b	chr1	6393972	6394972	0.338578	0.296257	0.456817	0.668457	-0.0782146	0.628167	0.753759	0.852152	0.240161	0.744038	0.896716	0.345919		0.492362	-0.0965958	-0.254334	0.136252	-0.227332	0.0728729	0.409478	0.55645	0.10972	0.0457558	0.607464	0.251314		0.464698	0.486143	0.570188	0.0146363		0.867983	0.595757	1.02421	1.09472		0.363884	0.406136	0.615357	0.662224		0.0471438	-0.00606921	0.358549	0.301511
IAPLTR2b	chr1	6395294	6396294	1.09185	0.984909	1.14517	1.44508	1.07538	1.10074	1.10975	0.918321	1.22317	1.14691	1.40429	1.48761		0.589713	0.0747869	0.669906	0.786081	1.29337	1.40355	0.910916	0.923079	0.669503	1.08277	0.864571	0.444804		0.949252	0.912065	1.00433	0.686727		1.17285	0.735419	0.667521	0.980207		1.07398	1.20707	1.08375	1.34627		0.444802	1.161	0.834499	0.797381
IAPLTR2b	chr1	7015019	7016019	-0.297336	0.247698	0.0721117	-0.0696332	-0.264992	-0.0850102	-0.160069	0.0884682	-0.0734084	-0.0946012	-0.0632453	-0.287289		-0.134909	0.0709374	0.169355	-0.520924	-0.392885	0.0139552	0.138018	-0.390002	-0.125605	-0.125169	0.00111867	-0.0444946		0.344929	0.141947	0.264017	0.48236		0.510529	0.635575	0.375763	0.493459		0.00749111	-0.139878	-0.0483364	-0.148379		0.0351278	-0.299951	-0.125863	-0.0561815
IAPLTR2b	chr1	7016323	7017323	-0.49476	0.0125699	-0.57798	-0.406503	-0.250714	0.158067	-0.306009	-0.385517	-0.172981	0.0413348	-0.110414	0.0536627		-0.328786	-0.493113	-0.499501	-0.0993075	-0.549644	-0.145524	-0.365664	-0.470444	-0.509383	-0.293523	-0.287195	-0.676727		0.280118	0.129551	-0.0756798	0.0393161		0.0487657	-0.227054	-0.0108712	0.179523		-0.35339	-0.166383	-0.288169	-0.00513868		-0.440467	-0.264825	-0.448497	-0.419149
IAPEY2_LTR	chr1	7282483	7283483	-0.703752	-0.227792	-0.60123	-0.44388	-0.392697	-0.517423	-0.462998	-0.698918	-0.542853	-0.42024	-0.249342	-0.249247		-0.488102	-0.20986	-1.00491	-0.430327	-0.480406	-0.375262	-0.545594	-0.702423	-0.779755	-0.409172	-0.442674	0.00844834		0.630212	0.605512	0.773465	0.578449		0.359438	0.514439	0.53242	0.262787		-0.510925	-0.451333	-0.568256	-0.306276		-0.567625	-0.428665	-0.675924	-0.281133
IAPEY2_LTR	chr1	7283842	7284842	-0.143422	0.162519	-0.175981	-0.349674	0.0288694	-0.384699	-0.182103	-0.45409	-0.382022	-0.103791	0.00806182	-0.121463		-0.183512	-0.125241	-0.847057	0.138604	0.178716	-0.0261958	-0.377141	-0.483677	-0.460325	-0.312546	-0.155026	0.472836		1.04434	1.06855	1.23512	0.416934		0.603344	0.620951	0.33181	0.653697		-0.0522946	-0.235168	-0.339405	-0.0723977		-0.38527	0.0970412	-0.440381	0.00175479
IAPLTR2b	chr1	7597277	7598277	-0.0553196	0.21695	0.0239836	-0.0305572	-0.201631	-0.113025	0.201162	-0.037556	-0.109032	0.249666	0.375501	0.258784		-0.349593	-0.271444	0.477476	0.252091	0.176967	0.182251	0.375603	-0.155102	-0.0266008	0.0917664	-0.316684	-0.12092		0.328887	0.233158	0.260746	0.201779		0.323577	0.444993	0.535946	0.219013		0.0618713	-0.115071	0.0181914	0.29465		-0.0478538	0.203769	0.0646335	-0.115279
IAPEz int	chr1	7597618	7598618	0.103085	0.414129	0.00975587	0.146488	-0.195025	0.1531	0.515057	0.126206	0.0225273	0.312154	0.577413	0.428179		-0.355266	-0.366326	0.815245	0.286332	0.297106	0.38366	0.54477	-0.0606125	0.127526	0.30577	-0.213737	-0.0839747		0.413533	0.324503	0.291762	0.189486		0.614842	0.639605	0.720547	0.432581		0.175656	0.0348547	0.221264	0.439248		0.0312179	0.322366	0.203894	0.0026862
IAPEz int	chr1	7597843	7598843	0.225145	0.665269	0.191117	0.250005	-0.0956916	0.416843	0.713149	0.357054	0.247329	0.480918	0.922123	0.714359		-0.323692	-0.401439	0.965959	0.430094	0.411898	0.585605	0.740074	0.0869637	0.323756	0.491541	-0.0907178	0.00515227		0.579484	0.504692	0.330953	0.326597		0.86563	0.839239	0.943786	0.587947		0.36051	0.190386	0.439177	0.7058		0.0802763	0.475865	0.383598	0.135325
IAPLTR2b	chr1	7598617	7599617
IAPEz int	chr1	7598790	7599790	1.22182	2.01365	1.2851	1.55381	1.38746	1.11311	1.6939	1.01584	1.36016	1.42801	1.26469	1.23422		1.29194	1.61315	1.40316	1.77896	1.52513	1.30786	1.74272	1.27386	1.37793	1.61238	1.41947	1.15399		1.68879	1.61101	1.63901	1.68756		1.75749	1.70906	1.56749	1.81713		1.50686	1.35146	1.35663	1.30897		1.43608	1.53732	1.46484	1.39528
IAPEY3 int	chr1	7598858	7599858	1.22182	2.01365	1.2851	1.55381	1.38746	1.11311	1.6939	1.01584	1.36016	1.42801	1.26469	1.23422		1.29194	1.61315	1.40316	1.77896	1.52513	1.30786	1.74272	1.27386	1.37793	1.61238	1.41947	1.15399		1.68879	1.61101	1.63901	1.68756		1.75749	1.70906	1.56749	1.81713		1.50686	1.35146	1.35663	1.30897		1.43608	1.53732	1.46484	1.39528
IAPEz int	chr1	7599074	7600074	1.22182	2.01365	1.2851	1.55381	1.38746	1.11311	1.6939	1.01584	1.36016	1.42801	1.26469	1.23422		1.29194	1.61315	1.40316	1.77896	1.52513	1.30786	1.74272	1.27386	1.37793	1.61238	1.41947	1.15399		1.68879	1.61101	1.63901	1.68756		1.75749	1.70906	1.56749	1.81713		1.50686	1.35146	1.35663	1.30897		1.43608	1.53732	1.46484	1.39528
IAPEz int	chr1	7599795	7600795	1.00038	1.69147	1.19883	1.3046	1.16187	0.99404	1.53125	0.80238	1.31372	1.0397	1.26771	1.20196		1.05544	1.35212	1.25054	1.53894	1.19153	1.12801	1.64784	1.24691	1.17945	1.15383	1.32655	1.11611		1.55152	1.44248	1.47921	1.51423		1.30132	1.39447	1.42786	1.60742		1.29689	1.15351	1.21578	1.16979		1.21936	1.28616	1.35807	1.19883
IAPEY3 int	chr1	7600094	7601094
IAPLTR2b	chr1	7600914	7601914	0.51586	1.53119	0.772561	1.08198	0.763884	0.5693	1.20894	0.188191	0.337731	0.587498	0.666192	0.64578		0.948119	1.27306	0.857919	1.80225	0.880188	0.974802	1.4574	0.753129	1.04309	0.900017	0.934042	0.998382		1.62608	1.64252	1.47976	1.75427		1.5896	2.0386	1.44062	1.6836		0.939869	0.805056	0.578288	0.633157		1.02637	1.21908	1.08454	0.944147
IAPEz int	chr1	7601912	7602912	0.212787	0.376234	0.495518	0.319189	0.405002	0.346534	0.314471	0.232574	0.45672	0.320886	0.499121	0.342827		0.165139	0.647127	0.288388	0.538502	0.452733	0.437728	0.399108	0.238078	0.101111	0.513629	0.227719	0.111826		1.03314	1.19861	1.06994	0.859992		0.874518	0.992168	0.849611	0.925253		0.361513	0.356909	0.334588	0.387611		0.366885	0.476321	0.246099	0.284391
IAPLTR2b	chr1	7602254	7603254	0.195495	0.320327	0.255208	0.183815	0.236724	0.352983	0.314929	0.283961	0.386635	0.130064	0.450588	0.182675		0.0136998	0.448649	0.115548	0.23865	0.440309	0.391123	0.344236	0.20985	-0.0179725	0.403057	0.110033	0.130249		0.843716	1.04309	0.830205	0.71882		0.701247	0.97233	0.636177	0.693637		0.25701	0.257841	0.328508	0.254442		0.192632	0.356694	0.178704	0.214446
IAPLTR2b	chr1	7808472	7809472	-0.568961	-0.273671	-0.523286	-0.365224	-0.400139	-0.0152797	-0.117566	0.017006	0.0305336	-0.196963	0.0233825	-0.209222		-0.170405	-0.283274	-0.282139	-0.502331	-0.567769	-0.34768	-0.171727	-0.258369	-0.250458	-0.167521	0.261346	-0.219367		0.17219	-0.0231488	0.0405713	0.298768		0.364036	0.0048567	0.0378195	-0.114206		-0.455306	-0.260214	-0.0233421	-0.127601		-0.245272	-0.472593	-0.226851	-0.0418475
IAPEz int	chr1	7808794	7809794	-0.438933	-0.241717	-0.372408	-0.0318354	-0.0983718	0.0456397	0.232159	0.265105	0.116809	0.00691208	0.0652063	-0.0372543		-0.137516	-0.16147	-0.340974	-0.525393	-0.604092	-0.31633	-0.205752	-0.295171	-0.45205	-0.167684	0.501486	-0.182115		0.25854	0.091692	0.170664	0.384895		0.507922	0.0898132	0.244813	0.123426		-0.351019	-0.0281892	0.204691	0.0116214		-0.21332	-0.481938	-0.317658	0.0505623
IAPEz int	chr1	7808832	7809832	-0.438933	-0.241717	-0.372408	-0.0318354	-0.0983718	0.0456397	0.232159	0.265105	0.116809	0.00691208	0.0652063	-0.0372543		-0.137516	-0.16147	-0.340974	-0.525393	-0.604092	-0.31633	-0.205752	-0.295171	-0.45205	-0.167684	0.501486	-0.182115		0.25854	0.091692	0.170664	0.384895		0.507922	0.0898132	0.244813	0.123426		-0.351019	-0.0281892	0.204691	0.0116214		-0.21332	-0.481938	-0.317658	0.0505623
IAPEz int	chr1	7809493	7810493
IAPLTR2b	chr1	7809792	7810792	0.269246	0.325012	0.473723	0.264587	0.288567	0.609339	0.63042	0.508762	0.501081	0.27586	0.433553	0.595139		0.100202	0.422968	0.557667	0.416546	0.701906	0.720156	0.592348	0.367799	1.28374	-0.127326	1.22061	0.119532		1.75356	1.84375	1.92659	1.61524		1.42107	1.36136	1.76518	1.43774		0.355994	0.387498	0.546754	0.43485		0.360279	0.612869	0.747961	0.404272
IAPEz int	chr1	7809832	7810832	0.269246	0.325012	0.473723	0.264587	0.288567	0.609339	0.63042	0.508762	0.501081	0.27586	0.433553	0.595139		0.100202	0.422968	0.557667	0.416546	0.701906	0.720156	0.592348	0.367799	1.28374	-0.127326	1.22061	0.119532		1.75356	1.84375	1.92659	1.61524		1.42107	1.36136	1.76518	1.43774		0.355994	0.387498	0.546754	0.43485		0.360279	0.612869	0.747961	0.404272
IAPEz int	chr1	7810493	7811493	-0.865368	-0.533818	-0.129285	-0.268612	-1.05377	-0.329736	-0.339515	-0.213163	-0.506384	-0.37381	-0.619296	-0.343926		-0.44216	-0.56907	-0.38902	-0.596197	-0.362953	-0.813133	-0.21816	-0.812181	-0.303979	-0.984443	0.0535229	-0.242106		0.302008	0.469653	0.317886	0.370111		0.233653	0.527988	0.345259	0.27294		-0.50949	-0.550707	-0.353021	-0.445677		-0.46675	-0.590761	-0.444773	-0.391009
IAPEz int	chr1	7810757	7811757	-0.872722	-0.634979	-0.0360458	-0.28468	-1.11993	-0.459163	-0.455147	-0.352342	-0.553878	-0.467579	-0.529421	-0.324818		-0.680508	-0.63678	-0.331912	-0.4652	-0.611737	-0.790832	-0.406043	-0.940635	-0.412269	-1.04308	-0.146014	-0.388795		0.187205	0.175758	0.149549	0.10608		-0.0135851	0.369742	0.301748	0.12464		-0.514582	-0.621258	-0.453789	-0.440606		-0.549733	-0.62259	-0.586316	-0.525963
IAP d int	chr1	7857290	7858290	0.566345	0.29424	0.473114	-0.407349	0.449667	0.000773748	0.560548	-0.0894535	0.148976	0.145419	0.0305764	-0.0772608		-0.149475	-0.146853	-0.119685	0.435486	0.246441	0.290559	-0.0326856	0.112123	0.681241	-0.271459	0.635613	-0.149341		0.863815	0.782087	0.965733	0.987561		0.96095	0.762089	0.948223	1.15294		0.444566	0.0143636	0.20669	0.0329115		-0.138671	0.324162	0.25356	0.0716043
IAP d int	chr1	7858415	7859415	-0.734998	-0.986757	-1.27908	-1.3251	-0.940669	-1.01783	-1.05005	-1.23863	-1.0993	-1.47636	-1.35283	-1.00616		-0.935971	-0.742388	0.294499	-0.8071	-0.581862	-0.642029	-0.460206	-1.0324	-0.363037	-1.13199	-0.975117	-0.294064		-0.610375	-0.768403	-0.985794	-0.572812		-0.724943	-0.294079	-0.353932	-0.775126		-1.00028	-1.09453	-1.12932	-1.27845		-0.461287	-0.676997	-0.618549	-0.80039
IAPLTR1a_Mm	chr1	7982787	7983787	0.0313227	0.31346	0.190804	0.305446	0.0968238	0.127229	0.0636028	-0.167851	0.111851	0.173393	0.337572	0.0119757		0.13508	0.287995	0.590942	0.390894	0.169149	0.376587	0.0641982	0.0936747	0.308148	0.146139	0.0487815	0.709479		0.118092	0.15408	0.16369	0.222809		-0.0775345	0.195318	-0.00846477	0.0599457		0.178529	0.1765	0.00253423	0.174313		0.338006	0.31221	0.15534	0.301466
IAPEz int	chr1	7983124	7984124	0.344553	0.451628	0.521702	0.612824	0.493951	0.421604	0.458355	0.206006	0.316467	0.458659	0.459905	0.22088		0.236191	0.467994	1.00285	0.760077	0.381998	0.602198	0.550111	0.253158	0.782808	0.383532	0.508957	0.986234		0.115293	0.183317	0.155255	0.12195		-0.0524163	0.188721	-0.0883695	0.175599		0.439295	0.50946	0.326943	0.379815		0.569013	0.581424	0.528692	0.626241
IAPLTR1a_Mm	chr1	7984124	7985124
IAPLTR1a_Mm	chr1	7989555	7990555
IAPEz int	chr1	7990555	7991555	-0.520166	-0.883194	-0.58684	-0.673852	-0.541307	-0.801526	-0.438722	-0.837336	-0.748313	-0.860529	-0.894675	-0.540193		-0.681548	-0.485189	-0.676587	-0.596381	-0.48688	-0.47765	-0.710192	-0.684066	-0.325399	-0.561203	-0.256225	-0.46609		-0.477124	-0.469018	-0.251383	-0.0690596		-0.217019	-0.209261	-0.325564	-0.265129		-0.6634	-0.672228	-0.67479	-0.765132		-0.614441	-0.520304	-0.573219	-0.427839
IAPLTR1a_Mm	chr1	7990892	7991892	-0.679339	-0.958117	-0.6392	-0.797456	-0.595476	-0.848604	-0.539698	-0.910648	-0.812844	-0.95501	-0.928919	-0.631641		-0.794501	-0.571725	-0.69185	-0.670095	-0.628013	-0.525453	-0.850685	-0.800316	-0.424613	-0.673257	-0.376484	-0.516973		-0.524564	-0.556292	-0.286893	-0.0862587		-0.272833	-0.252921	-0.376626	-0.344358		-0.758885	-0.747179	-0.754397	-0.838523		-0.686026	-0.607854	-0.691871	-0.522238
IAPEY2_LTR	chr1	8056965	8057965	-0.956665	-0.848939	-1.00148	-0.834567	-0.86609	-0.883243	-0.853134	-1.08442	-1.30102	-1.08069	-1.22245	-1.17489		-0.708222	-0.163922	-0.328682	-0.361164	-1.03489	-0.617241	-0.648791	-0.800286	-0.455476	-0.925067	-0.627461	-0.281825		-0.194275	-0.0719378	0.166539	0.165286		0.0819953	0.0478201	0.0955218	0.165627		-0.935693	-0.8613	-1.07953	-1.15934		-0.400275	-0.671099	-0.634851	-0.611451
IAPLTR4_I	chr1	8057322	8058322	-1.13253	-1.071	-1.2443	-1.03803	-1.05513	-1.06515	-1.16197	-1.38172	-1.46909	-1.22284	-1.61146	-1.42774		-0.970702	-0.47753	-0.512733	-0.714501	-1.27462	-0.711437	-0.825828	-0.932331	-0.731381	-1.07988	-0.795653	-0.385679		-0.207114	-0.00655928	0.221955	0.115325		-0.00731725	0.0897384	0.124608	0.107168		-1.14928	-1.05277	-1.3376	-1.42068		-0.653655	-0.900184	-0.829846	-0.753739
IAPEY3 int	chr1	8057480	8058480	-1.13253	-1.071	-1.2443	-1.03803	-1.05513	-1.06515	-1.16197	-1.38172	-1.46909	-1.22284	-1.61146	-1.42774		-0.970702	-0.47753	-0.512733	-0.714501	-1.27462	-0.711437	-0.825828	-0.932331	-0.731381	-1.07988	-0.795653	-0.385679		-0.207114	-0.00655928	0.221955	0.115325		-0.00731725	0.0897384	0.124608	0.107168		-1.14928	-1.05277	-1.3376	-1.42068		-0.653655	-0.900184	-0.829846	-0.753739
IAPEY2_LTR	chr1	8058322	8059322	-0.0904739	0.32192	0.19084	0.0684631	0.191927	0.112551	0.219568	0.0651921	0.294934	0.214962	0.426794	0.204474		-0.040932	0.314051	-0.16448	-0.0505291	0.167019	0.188007	0.137731	0.280985	0.108828	0.145112	0.573458	0.329961		1.63836	1.58852	1.4018	0.968243		1.18159	1.0717	1.07594	1.10295		0.140762	0.124314	0.193231	0.282077		0.0362129	0.101499	0.175848	0.34951
IAPLTR4_I	chr1	8058481	8059481	-0.0904739	0.32192	0.19084	0.0684631	0.191927	0.112551	0.219568	0.0651921	0.294934	0.214962	0.426794	0.204474		-0.040932	0.314051	-0.16448	-0.0505291	0.167019	0.188007	0.137731	0.280985	0.108828	0.145112	0.573458	0.329961		1.63836	1.58852	1.4018	0.968243		1.18159	1.0717	1.07594	1.10295		0.140762	0.124314	0.193231	0.282077		0.0362129	0.101499	0.175848	0.34951
IAPEY3 int	chr1	8058939	8059939	-0.177234	-0.0606665	-0.0296885	-0.220535	0.0806689	-0.0703357	-0.0338827	-0.0661638	0.0743564	0.0262748	0.296368	0.00836585		-0.342142	-0.29697	-0.630971	-0.462993	-0.0969638	-0.165625	-0.229838	-0.0834983	-0.449261	-0.191286	-0.0442425	0.0445213		1.32688	1.30457	1.09063	0.580271		0.788727	0.58529	0.670589	0.704746		-0.0891962	-0.0700673	-0.00856334	0.110336		-0.423361	-0.241861	-0.254199	-0.0636692
IAPEY3 int	chr1	8059380	8060380	-0.152587	-0.397107	-0.307345	-0.369431	-0.0845789	-0.248573	-0.140466	-0.190889	-0.219185	-0.123718	0.0491627	-0.234454		-0.683718	-0.948234	-1.13794	-0.842266	-0.399413	-0.50562	-0.395375	-0.396181	-1.02211	-0.465058	-0.821783	-0.282538		0.935033	0.960324	0.650311	0.309765		0.467043	0.256125	0.316484	0.309809		-0.28568	-0.234194	-0.183513	-0.103003		-0.923296	-0.582433	-0.604555	-0.523126
IAPEY3 int	chr1	8059439	8060439	-0.152587	-0.397107	-0.307345	-0.369431	-0.0845789	-0.248573	-0.140466	-0.190889	-0.219185	-0.123718	0.0491627	-0.234454		-0.683718	-0.948234	-1.13794	-0.842266	-0.399413	-0.50562	-0.395375	-0.396181	-1.02211	-0.465058	-0.821783	-0.282538		0.935033	0.960324	0.650311	0.309765		0.467043	0.256125	0.316484	0.309809		-0.28568	-0.234194	-0.183513	-0.103003		-0.923296	-0.582433	-0.604555	-0.523126
IAPEY3 int	chr1	8059962	8060962	0.939498	1.00528	0.0517072	0.73762	1.05438	0.0636917	0.877568	-0.338603	-0.028629	0.844647	0.18364	0.0950619		0.770748	1.25952	1.2283	1.68337	1.0943	0.900065	0.926659	0.433594	0.638719	1.06352	0.703457	0.694208		1.38848	1.4359	1.36057	1.11852		1.45979	1.59597	0.916796	1.28789		0.665497	0.618563	0.170112	0.37445		1.08619	1.22591	0.666324	0.820396
IAPEY2_LTR	chr1	8060172	8061172	0.939498	1.00528	0.0517072	0.73762	1.05438	0.0636917	0.877568	-0.338603	-0.028629	0.844647	0.18364	0.0950619		0.770748	1.25952	1.2283	1.68337	1.0943	0.900065	0.926659	0.433594	0.638719	1.06352	0.703457	0.694208		1.38848	1.4359	1.36057	1.11852		1.45979	1.59597	0.916796	1.28789		0.665497	0.618563	0.170112	0.37445		1.08619	1.22591	0.666324	0.820396
IAPEY3 int	chr1	8060387	8061387	0.939498	1.00528	0.0517072	0.73762	1.05438	0.0636917	0.877568	-0.338603	-0.028629	0.844647	0.18364	0.0950619		0.770748	1.25952	1.2283	1.68337	1.0943	0.900065	0.926659	0.433594	0.638719	1.06352	0.703457	0.694208		1.38848	1.4359	1.36057	1.11852		1.45979	1.59597	0.916796	1.28789		0.665497	0.618563	0.170112	0.37445		1.08619	1.22591	0.666324	0.820396
IAPEY3 int	chr1	8060439	8061439	0.887817	0.971601	0.390741	0.547423	0.799153	0.293073	0.860444	-0.0175709	0.268086	0.700284	0.642768	0.482871		0.912152	1.24753	1.0005	1.22449	0.975777	0.795661	1.03759	0.51528	0.785537	1.00252	0.868648	0.886787		1.51156	1.76206	1.71443	1.02722		1.27816	1.38577	1.14597	1.49344		0.750053	0.546549	0.37032	0.608641		1.05339	0.998643	0.779468	0.919317
IAPEY3 int	chr1	8061172	8062172	-0.354343	-0.400017	-0.56567	-0.512291	-0.429977	-0.558389	-0.365748	-0.804833	-0.538928	-0.615904	-0.36939	-0.534103		-0.33794	-0.164456	-0.242671	-0.29408	-0.408873	-0.284916	-0.316473	-0.51221	0.128457	-0.328475	0.126801	0.058965		0.34968	0.354711	0.519391	0.280043		0.267966	0.346614	0.517918	0.463829		-0.44001	-0.500219	-0.569836	-0.506466		-0.248356	-0.32929	-0.233409	-0.0475696
IAPEY2_LTR	chr1	8061529	8062529	-0.983098	-1.11916	-1.12637	-1.0582	-0.962802	-1.05434	-1.00379	-1.26545	-1.08078	-1.12039	-0.993996	-1.13123		-1.13021	-0.95255	-1.13809	-1.02951	-1.25434	-1.10785	-1.17838	-1.17205	-0.677776	-1.22475	-0.741023	-0.932869		-0.236824	-0.149263	-0.119824	-0.490279		-0.330135	-0.246734	-0.156983	-0.196454		-1.07621	-1.02511	-1.11667	-1.08187		-1.07362	-1.13057	-1.0094	-0.966213
IAPLTR3	chr1	8111615	8112615	-0.423098	-0.206664	-0.561439	-0.211736	-0.154069	-0.495149	-0.295704	-0.143785	-0.283353	-0.392451	0.172957	-0.046807		-0.164872	-0.172371	0.0296688	0.175082	-0.22208	-0.164169	-0.331143	-0.650941	0.019112	-0.373653	-0.344365	0.0415983		0.462095	0.00449148	0.136298	0.460834		0.195499	0.179047	0.347613	0.317137		-0.397067	-0.286985	-0.240947	-0.0887667		-0.102525	-0.0703889	-0.320991	-0.225473
IAPLTR3 int	chr1	8111944	8112944	-0.355409	-0.0344007	-0.272	-0.0428278	-0.015917	-0.153075	-0.0563332	0.232181	0.0502239	-0.174034	0.461088	0.269568		-0.00426579	-0.264	0.135481	0.217934	-0.149152	0.0337418	-0.207698	-0.444346	-0.0417294	-0.269924	-0.161455	0.303527		0.792282	0.291719	0.473435	0.719627		0.469562	0.39501	0.702817	0.594635		-0.220603	-0.0706066	0.0753574	0.18554		-0.0442615	0.0341746	-0.231258	-0.0426174
IAPLTR3 int	chr1	8112261	8113261	-0.266829	0.0363908	0.0295535	0.244832	-0.00875419	0.235677	0.148696	0.39911	0.205145	0.0426242	0.527001	0.367194		0.232474	-0.363882	0.194656	0.40665	-0.0157152	0.341305	-0.304738	-0.125904	-0.354457	-0.135381	-0.351255	-0.0485995		0.976247	0.76971	1.07911	1.04019		0.933099	0.625487	1.14688	0.861073		-0.0669615	0.157252	0.250984	0.312273		0.021083	0.24408	-0.261699	-0.178412
IAPLTR3	chr1	8112944	8113944	-0.383241	-0.47514	0.157992	-0.600589	-0.120735	0.158477	-0.328566	0.0425072	-0.0777559	-0.0152189	0.0813978	0.172733		-0.624869	-0.69832	-0.277935	-0.630426	-0.286882	0.118961	-0.470484	0.0329022	-0.444338	-0.31459	-0.191818	-0.00612755		1.41622	1.51684	1.38774	0.84811		1.05025	0.831747	0.881222	1.07315		-0.233463	-0.187616	-0.121272	0.0796371		-0.533708	-0.266115	-0.293973	-0.170845
IAPLTR3 int	chr1	8113072	8114072	-0.34637	-0.4254	-0.00249513	-0.521231	-0.130825	0.0873137	-0.336666	-0.0584808	-0.0935674	-0.0415902	0.00906958	-0.0150286		-0.576557	-0.608098	-0.254215	-0.702407	-0.404912	-0.01126	-0.382832	-0.0724956	-0.452957	-0.351615	-0.177318	-0.103955		1.27272	1.3276	1.18706	0.749671		0.943337	0.788325	0.841039	0.842458		-0.258089	-0.188247	-0.162905	-0.0158497		-0.479623	-0.37286	-0.302761	-0.210963
IAPLTR3	chr1	8118923	8119923	-0.451243	-0.0319992	-0.196551	-0.310983	-0.27113	-0.205153	-0.165532	-0.281317	-0.360353	-0.250072	-0.0783418	-0.022828		-0.41161	-0.111639	-0.586668	-0.194452	-0.401155	-0.276572	-0.189096	-0.199868	-0.568523	-0.396363	-0.10777	-0.000167628		1.21682	1.24992	1.06974	0.798819		0.734747	0.606603	0.865521	0.905975		-0.226598	-0.262422	-0.269067	-0.117081		-0.369972	-0.290727	-0.319162	-0.1681
IAPLTR3 int	chr1	8119923	8120923	-0.133658	0.0649006	0.162034	-0.37466	-0.175585	-0.150652	0.0636747	-0.25065	0.0228678	-0.189449	-0.0121201	0.161145		-0.21878	-0.152586	-0.197153	0.050626	-0.222187	0.1988	-0.144785	-0.412131	-0.0575808	-0.373745	0.0518433	0.345601		0.641153	0.352089	0.331204	0.369193		0.44776	0.471847	0.407525	0.337623		0.0310922	-0.233632	-0.0547025	-0.0134747		-0.189506	0.00907995	-0.204832	0.00789974
IAPLTR3	chr1	8120251	8121251	-0.294739	-0.042653	-0.22676	-0.529836	-0.400517	-0.0739067	-0.0717298	-0.142237	-0.10504	-0.406621	0.0293787	-0.065289		-0.230124	-0.252232	-0.201122	-0.04955	-0.223118	0.135449	-0.237639	-0.498577	0.0636521	-0.335932	-0.0836374	0.109557		0.286399	-0.0786824	0.0528947	-0.0207327		0.0805865	0.354706	0.189993	0.033035		-0.188051	-0.334753	-0.106336	-0.14751		-0.227826	-0.0457397	-0.224188	-0.103337
IAPLTR1a_Mm	chr1	8145286	8146286	-0.0977397	-0.511371	-0.478754	-0.137207	-0.63795	-0.0841037	-0.270147	-0.787578	-0.767553	-0.687252	-0.420041	-0.494798		-0.446214	-0.640674	-0.540357	-0.178439	-0.616765	-0.533288	-0.496685	-0.5826	-0.499654	-0.579053	-0.605358	-0.32359		-0.483851	-0.319344	-0.2087	-0.362349		-0.344839	-0.325518	-0.400047	-0.17818		-0.362622	-0.28642	-0.608426	-0.534031		-0.542415	-0.442831	-0.526313	-0.502667
IAPEz int	chr1	8145622	8146622	0.13156	-0.190103	0.0887191	0.0305031	-0.381709	0.0340299	-0.090568	-0.464456	-0.32858	-0.309664	-0.0641835	-0.3195		-0.348034	-0.351434	-0.22658	0.233417	-0.452566	-0.0804452	-0.172424	-0.345072	-0.132865	-0.190761	-0.29642	0.118254		-0.215157	-0.247758	-0.174166	-0.166486		-0.104198	-0.167717	-0.247918	-0.100658		0.0100587	-0.105725	-0.294535	-0.231116		-0.308683	-0.0998649	-0.216787	-0.122976
IAPLTR1a_Mm	chr1	8146622	8147622
IAPLTR1a_Mm	chr1	8151990	8152990
IAPEz int	chr1	8152990	8153990	-0.36862	-0.0813857	-0.473723	-0.252153	-0.334432	-0.442682	-0.246251	-0.53517	-0.603928	-0.492603	-0.18798	-0.328649		-0.162956	0.289401	0.232894	0.184051	0.0158704	-0.0608358	-0.0353357	-0.280236	0.218432	-0.0378442	0.0827795	0.355445		0.199832	-0.0797353	0.178433	0.160642		0.0386068	0.106959	0.0844782	0.0815704		-0.30791	-0.343089	-0.461783	-0.336411		0.11978	0.0463619	-0.0323799	0.13346
IAPLTR1a_Mm	chr1	8153326	8154326	-0.489065	-0.378613	-0.474719	-0.427855	-0.432184	-0.680167	-0.48637	-0.523714	-0.741926	-0.682499	-0.378349	-0.405088		-0.490073	-0.0687273	-0.067498	-0.110663	-0.269368	-0.144472	-0.464038	-0.468181	0.00778142	-0.262494	-0.280326	0.29129		-0.127993	-0.329484	-0.199319	-0.0691321		-0.179494	-0.256132	-0.233692	-0.193923		-0.447466	-0.513402	-0.584003	-0.488645		-0.208766	-0.174834	-0.308146	-0.0838435
IAPEY3_LTR	chr1	8293549	8294549	-0.76026	-0.923292	-0.728545	-0.821837	-1.0474	-0.70913	-0.872294	-1.07454	-0.826035	-0.753679	-0.911049	-0.724375		-0.477528	-0.148229	-0.199825	-0.278986	-0.367769	-0.135045	-0.783084	-0.592833	0.0342631	-0.418344	-1.0531	-0.140317		-0.0146659	-0.131368	0.097162	0.390912		-0.135573	0.105478	-0.340209	0.0298935		-0.804032	-0.859457	-0.92429	-0.796368		-0.275194	-0.2606	-0.447218	-0.537253
IAPEY3_LTR	chr1	8294850	8295850	0.0363442	0.0852113	-0.0350971	0.132094	0.170543	-0.229808	0.0355039	-0.0353253	-0.267691	0.0712135	-0.04968	-0.0681277		0.165304	0.38047	0.0111652	0.335703	0.21478	-0.0408839	0.0945159	-0.11511	0.281673	0.102864	-0.111251	-0.00639261		0.644796	0.512409	0.588033	0.526073		0.429114	0.546567	0.198384	0.422858		0.0288195	0.0242762	-0.0891707	-0.0155314		0.185646	0.169866	0.0870266	-0.00492633
IAPLTR4	chr1	8373594	8374594	-0.943052	-0.810318	-0.0658226	-0.500988	-0.652807	-0.315826	-0.900036	-0.807465	-0.828037	-0.931513	-0.84324	-0.62726		-0.476528	-0.285776	-0.153225	-0.281628	-0.40771	-0.330612	-0.725891	-0.957556	-0.363521	-0.240529	-0.287935	0.582519		-0.269601	-0.0965224	-0.0214518	-0.383827		-0.0523227	-0.0713035	-0.185075	0.163237		-0.606398	-0.489873	-0.845179	-0.800671		-0.305177	-0.339983	-0.682323	0.0180182
IAPLTR4	chr1	8374940	8375940	0.00705007	-0.534668	-0.169535	-0.347943	-0.312793	-0.476814	-0.0456547	-0.38542	-0.304415	-0.480162	0.053294	-0.347888		-0.29478	0.493058	-0.150116	0.873309	-0.245312	-0.00871355	-0.306136	-0.374269	-0.125856	-0.3518	-0.0339186	-0.368335		-0.0313561	0.00797604	0.22046	0.269838		0.180734	-0.252512	-0.0270227	0.360673		-0.232384	-0.379183	-0.245163	-0.258252		0.016054	0.206428	-0.268754	-0.251351
IAPLTR2_Mm	chr1	8399768	8400768	-0.56426	-0.141369	-0.588741	-0.00355633	-0.251467	-0.704262	-0.41445	-0.781459	-0.960094	-0.564698	-0.723673	-0.625431		0.0556813	0.123505	-0.180271	0.295648	-0.0835617	0.0197189	-0.0861789	-0.509051	-0.00591685	-0.248241	-0.265164	0.356946		-0.145266	-0.02127	0.384015	0.283398		0.0341584	0.0143784	-0.0573496	0.125037		-0.431457	-0.319762	-0.718668	-0.637934		-0.000361549	0.0772684	-0.200382	-0.0521532
IAPLTR2_Mm	chr1	8401230	8402230	-0.165865	-0.28685	-0.293459	-0.0296579	-0.0307639	-0.370817	-0.166794	-0.500675	-0.678227	-0.174919	-0.49006	-0.195963		-0.0855537	0.13169	0.221248	0.157045	-0.0289291	-0.230969	0.014231	-0.514092	0.014743	-0.149894	-0.252327	0.223188		-0.152981	-0.25142	-0.0055983	-0.188877		-0.175335	-0.436203	-0.25793	-0.254427		-0.248725	-0.143746	-0.448565	-0.286981		0.089128	-0.0342843	-0.161706	-0.0596776
IAPLTR2b	chr1	8775764	8776764	-0.209086	-0.0514538	-0.499194	0.28433	0.554075	0.377555	0.416651	0.694648	0.226919	0.120924	0.379775	0.211329		-0.30864	0.0678909	0.00777566	0.234423	0.101318	0.0279342	-0.0681951	-0.100039	-0.272265	-0.306279	0.200773	-0.251748		0.676777	0.472072	0.830134	0.36909		0.873307	0.789038	0.832357	0.606497		-0.253245	0.40532	0.446073	0.237343		-0.0776577	0.121225	-0.146833	-0.119085
IAPEz int	chr1	8776101	8777101	-0.216267	0.0167128	-0.465225	0.335656	0.515488	0.341005	0.52833	0.749758	0.258475	0.300599	0.440421	0.332029		-0.148831	0.274734	0.142817	0.48019	0.28823	-0.0355162	-0.0108635	0.0739992	-0.40258	-0.191517	0.388593	-0.212106		0.845528	0.557985	0.966781	0.370132		1.00506	0.839356	0.935898	0.930455		-0.221593	0.397383	0.512188	0.357683		0.0895735	0.244301	-0.113148	-0.00501006
IAPEz int	chr1	8776355	8777355	0.124221	0.369326	-0.167333	0.459279	0.652002	0.633545	0.854011	0.891436	0.588879	0.685058	0.794077	0.523496		0.120718	0.594862	0.204161	0.736119	0.643418	-0.00189011	0.0835073	0.352376	-0.418755	0.0373571	0.715552	-0.0367302		1.13132	0.800735	1.11394	0.490575		1.12733	0.973603	1.14506	1.1346		0.108738	0.581609	0.778109	0.667543		0.30658	0.459216	0.00570933	0.238726
IAPLTR2b	chr1	8777100	8778100
IAPEz int	chr1	8777302	8778302
IAPEz int	chr1	8778248	8779248	1.50955	1.47128	1.49597	1.40458	1.69618	1.48541	1.37153	1.27117	1.29291	1.80425	1.24912	0.973714		1.65993	1.21804	1.1649	1.18503	1.88172	1.25911	1.29608	1.50455	1.10833	2.3057	1.27411	1.09222		2.12361	1.89863	1.82218	1.48667		1.68186	2.02225	1.38841	1.83019		1.49226	1.52872	1.31187	1.34236		1.34762	1.44195	1.30299	1.55734
IAPLTR2b	chr1	8779085	8780085
IAPEz int	chr1	8779255	8780255
IAPEz int	chr1	8780083	8781083	0.591123	0.78775	0.655534	0.768548	0.699993	0.409836	1.18041	-0.0113931	0.86441	0.102498	0.59049	0.489065		0.576277	0.602812	0.19856	0.980895	-0.0477287	0.577159	0.386538	0.252056	0.143747	0.593007	0.566398	0.332375		1.18658	1.08414	1.24897	1.07175		1.21637	1.07171	0.92821	0.866053		0.678136	0.626126	0.677809	0.394018		0.459217	0.503442	0.26078	0.49726
IAPLTR2b	chr1	8780421	8781421	0.165261	0.403374	0.227512	0.246157	0.150163	0.0678307	0.567434	-0.172226	0.327981	-0.239297	0.104106	0.0172641		0.0891987	0.144518	-0.0681679	0.342865	-0.194854	0.148214	-0.121778	-0.0142542	-0.229621	0.0394867	0.126188	0.049419		0.781198	0.745404	0.856622	0.766268		0.916852	0.78119	0.681608	0.537338		0.265382	0.154717	0.241063	-0.039309		0.055183	0.0987417	-0.121884	0.0716979
IAP d int	chr1	10456848	10457848	-0.202006	-0.169282	-0.241765	-0.334741	-0.179901	-0.246578	-0.256717	-0.405852	-0.237725	-0.225957	0.0114415	-0.164903		-0.322208	-0.348681	-0.549275	-0.597905	-0.385396	-0.442524	-0.492726	-0.388888	-0.515232	-0.369436	-0.30977	-0.231631		0.803509	0.884884	0.899224	0.357975		0.41015	0.466528	0.599458	0.622664		-0.204351	-0.25374	-0.300098	-0.126473		-0.406722	-0.475275	-0.465615	-0.303612
IAP d int	chr1	10457154	10458154	-0.312351	-0.475114	-0.56102	-0.527613	-0.398672	-0.452016	-0.502953	-0.529391	-0.365611	-0.369224	-0.184953	-0.29121		-0.534978	-0.661461	-1.02598	-0.777293	-0.564418	-0.618545	-0.619946	-0.387034	-0.920102	-0.631677	-0.60725	-0.414762		0.444251	0.502686	0.491323	-0.0532544		0.0985129	0.0731019	0.0712224	0.178823		-0.449495	-0.459434	-0.465985	-0.281796		-0.740806	-0.653418	-0.642361	-0.55123
IAP d int	chr1	10457196	10458196	-0.312351	-0.475114	-0.56102	-0.527613	-0.398672	-0.452016	-0.502953	-0.529391	-0.365611	-0.369224	-0.184953	-0.29121		-0.534978	-0.661461	-1.02598	-0.777293	-0.564418	-0.618545	-0.619946	-0.387034	-0.920102	-0.631677	-0.60725	-0.414762		0.444251	0.502686	0.491323	-0.0532544		0.0985129	0.0731019	0.0712224	0.178823		-0.449495	-0.459434	-0.465985	-0.281796		-0.740806	-0.653418	-0.642361	-0.55123
IAPEY3 int	chr1	10457456	10458456	-0.309353	-0.496852	-0.467423	-0.499796	-0.353827	-0.402517	-0.470829	-0.409358	-0.233921	-0.278912	-0.0173203	-0.148608		-0.587324	-0.652833	-0.947886	-0.759229	-0.478595	-0.539086	-0.653761	-0.345296	-0.895558	-0.607578	-0.559177	-0.383334		0.615248	0.659742	0.565611	-0.00990109		0.205114	0.157947	0.100384	0.212134		-0.424543	-0.418713	-0.371369	-0.14828		-0.729348	-0.592303	-0.631538	-0.516696
IAP d int	chr1	10458126	10459126	-0.279994	-0.508057	-0.378873	-0.45586	-0.280666	-0.30659	-0.399614	-0.27211	-0.0437654	-0.161101	0.197024	0.0417096		-0.554462	-0.646898	-0.944542	-0.651417	-0.346693	-0.406982	-0.649893	-0.210299	-0.959447	-0.501501	-0.540356	-0.335301		0.687604	0.813036	0.561692	0.160202		0.327386	0.2836	0.112956	0.208022		-0.388975	-0.347705	-0.238496	0.0258776		-0.715301	-0.468364	-0.606547	-0.459053
IAP d int	chr1	10458211	10459211	-0.304857	-0.52946	-0.327027	-0.45807	-0.286559	-0.328268	-0.422642	-0.22931	-0.0363867	-0.143444	0.234129	0.0652947		-0.665844	-0.639891	-0.830748	-0.732133	-0.34986	-0.419898	-0.704483	-0.282688	-0.858743	-0.571429	-0.487066	-0.336193		0.871743	0.895327	0.677043	0.0551289		0.365016	0.285215	0.144125	0.2621		-0.387115	-0.357632	-0.229446	0.0519934		-0.712161	-0.500631	-0.615305	-0.464896
IAP d int	chr1	10458435	10459435	0.656459	1.19783	0.522262	0.834131	0.539643	0.75721	0.679447	0.283217	0.431458	0.368386	0.737309	0.676956		0.61342	1.32384	1.28407	1.27574	0.814096	0.828812	0.885554	0.65447	1.08961	0.626049	1.18655	0.934764		1.33061	1.50491	1.30948	1.87665		1.0686	1.24976	1.49424	1.52169		0.792184	0.710328	0.464707	0.594217		1.07377	0.972883	0.876545	0.915789
IAPEY3 int	chr1	10459117	10460117	-0.207314	0.0130325	0.0144169	0.19561	0.304836	-0.128992	-0.100885	-0.132993	-0.229851	-0.223315	-0.0526528	-0.639158		-0.311842	0.0284684	-0.0589164	-0.217002	0.39969	0.548647	-0.392832	0.474168	-0.149052	0.561138	0.566075	-0.0565019		0.274453	0.326308	0.207232	0.614227		0.471863	0.514266	0.714435	0.210066		-0.0599549	0.123818	-0.154576	-0.305042		-0.114097	0.243778	-0.022572	0.356904
IAPEY3_LTR	chr1	10599804	10600804	-0.239919	0.345245	-0.439896	-0.184689	0.152808	0.078867	0.334392	-0.0272637	0.0296583	0.156649	0.122881	-0.125527		0.339936	-0.392006	0.0256555	0.241002	0.134985	-0.033474	-0.146402	-0.180259	-0.284024	0.790891	-0.277524	-0.262117		0.781722	0.45148	0.139925	0.207812		0.498583	0.663912	0.346582	0.377468		-0.111524	0.0156618	0.112262	0.0513341		-0.00880492	0.114171	-0.203562	0.08375
IAPEY3_LTR	chr1	10601108	10602108	-0.409653	-0.128189	0.0501523	-0.240858	0.0604791	-0.685646	0.117101	0.065983	-0.352698	-0.130602	-0.113493	-0.272277		-0.219663	-0.326285	-0.157011	-0.199334	-0.188055	0.11589	-0.451485	-0.19023	-0.738213	0.00545267	-0.423985	-0.00444093		0.15745	0.0806572	-0.338928	-0.0985162		0.0487275	-0.106736	-0.176784	0.18815		-0.162563	-0.288675	-0.056538	-0.172124		-0.23432	-0.0904998	-0.459976	-0.140991
IAPLTR2a	chr1	10977818	10978818	0.330674	0.261175	0.183428	0.00610746	0.230081	0.0593586	0.356998	0.0233748	0.0734208	0.420147	0.192074	0.250126		-0.10777	0.171623	-0.218426	-0.103865	0.0458528	0.269545	-0.0793005	-0.288596	-0.584934	-0.0979521	0.0721789	-0.182362		-0.505625	-0.621859	-0.395152	-0.415991		-0.44008	-0.614055	-0.480346	-0.471444		0.258426	0.0985158	0.151264	0.287449		-0.0515244	0.070511	-0.31761	-0.0693784
IAPLTR2a	chr1	10979220	10980220	0.387402	-0.305032	0.146762	0.037785	0.103009	0.230136	0.507197	0.186581	0.218463	0.226782	0.214427	0.493376		-0.635321	-0.581289	-0.0561409	-0.536502	-0.321225	-0.062167	0.0906001	0.415728	0.0936044	-0.426717	-0.18389	-0.0831768		-0.458525	-0.160006	-0.336925	-0.468522		-0.225889	-0.0465666	-0.162356	-0.185742		0.0763774	0.123643	0.30408	0.311528		-0.42425	-0.306631	0.199978	-0.231261
IAPEY3_LTR	chr1	11790526	11791526	-0.13698	-0.762698	-0.673386	-0.86311	-0.928069	-0.492313	-0.715322	-0.627578	-0.773613	-0.599404	-0.708485	-0.910904		-0.569893	-1.36816	-1.24623	-1.43001	-1.07038	-0.519487	-0.578992	-1.15514	-1.09795	-0.861557	-0.530248	-0.718478		0.280853	-0.142489	-0.064102	0.210653		-0.296909	-0.0418374	-0.101659	-0.0108896		-0.524355	-0.761164	-0.705504	-0.739598		-1.06143	-1.00662	-0.944027	-0.703427
IAPEY3_LTR	chr1	11791830	11792830	-0.620994	-0.0465592	-0.247805	-0.592867	-0.0533078	-0.129363	-0.185967	-0.327594	-0.202108	0.130765	0.00147849	0.111024		-0.156748	0.0827133	-0.255206	-0.363097	0.072823	-0.114271	-0.177623	-0.504147	-0.00596575	0.0518675	-0.257791	-0.376128		0.500614	0.39415	0.4893	0.535678		0.475489	0.348548	0.45082	0.564055		-0.30512	-0.258513	-0.238556	0.0810892		-0.109747	-0.134848	-0.229245	-0.194017
IAPEY3_LTR	chr1	12411322	12412322	-0.131389	-0.0750847	-0.163087	-0.157865	-0.124116	-0.209911	-0.369712	-0.347848	-0.503509	-0.419933	-0.889623	-0.479285		0.100274	0.0963411	0.0878437	-0.189323	-0.0917565	0.0844151	-0.0280306	-0.137053	-0.278044	-0.0522016	-0.0546375	0.208906		0.21986	0.094804	0.248835	0.285532		-0.102346	0.174706	0.313617	0.34452		-0.123187	-0.163964	-0.407023	-0.59628		0.0948196	-0.0655547	-0.147709	0.0340224
IAPEY3_LTR	chr1	12412619	12413619	-0.96258	-0.552785	-1.00658	-0.883029	-0.614199	-0.94432	-0.929115	-1.17219	-0.982996	-0.880278	-1.12347	-0.876133		-0.774255	-0.288758	-0.785658	-0.64312	-0.746999	-0.482157	-0.575435	-0.870963	-0.918166	-0.695922	-1.04982	0.0476697		-0.265741	-0.241925	-0.306181	-0.404458		-0.405885	-0.482488	-0.216013	-0.136451		-0.840649	-0.813849	-1.0281	-0.959961		-0.616224	-0.624092	-0.788188	-0.566023
IAPLTR2a	chr1	12642273	12643273	-0.269208	-0.412642	-0.0393124	-0.604206	-0.817775	-0.809924	-0.745977	-0.113435	-0.331433	-0.714828	0.0517698	-0.0765963		-0.289899	-0.381252	-0.626471	-0.936661	-0.272041	0.0814924	-0.196255	-0.343576	-1.03604	-0.0404103	-0.108916	-0.429048		0.40362	0.391252	0.48152	0.168117		0.375371	0.269209	0.287071	0.38745		-0.240388	-0.743968	-0.396948	-0.246552		-0.432541	-0.375737	-0.52529	-0.192791
IAPLTR2a	chr1	12643655	12644655	-0.0294102	0.0838696	-0.539369	0.241392	-0.00741833	-0.32164	-0.0721013	-0.223988	-0.316049	-0.219358	0.180718	0.00328283		0.0497081	0.448208	0.00421796	-0.192132	-0.184019	-0.134961	-0.160887	-0.321267	-0.0906711	-0.235207	-0.449033	0.476569		0.115856	0.219394	-0.0352675	0.0430464		0.257876	0.0210164	-0.0012568	0.0191656		-0.161637	-0.029222	-0.204046	-0.0117857		0.167378	-0.170371	-0.190942	-0.0692234
IAPEY3_LTR	chr1	13004394	13005394	0.170717	0.459076	0.684896	0.291762	0.569266	0.615568	0.528584	0.622635	0.614855	0.735912	0.763642	0.725706		0.461777	0.560853	0.292019	0.256678	0.751101	0.662965	0.0750256	0.497795	0.477479	0.653345	0.0148865	1.12438		0.482842	0.541475	0.61805	0.619313		0.626211	0.321587	0.881085	0.49816		0.43823	0.492198	0.588691	0.741753		0.438216	0.556915	0.3501	0.597538
IAPEY3_LTR	chr1	13005721	13006721	0.0887636	0.60435	0.0468686	0.151853	0.417069	0.439895	0.417835	0.265362	0.168302	0.159523	0.248268	0.355703		0.111124	0.299152	0.156026	0.13581	0.152611	0.304539	0.241174	0.0864308	0.462954	0.21757	0.265342	0.371768		0.622732	0.259635	0.255642	0.419667		0.276461	0.50882	0.649253	0.391356		0.246661	0.336272	0.283833	0.254498		0.188767	0.197653	0.263519	0.284894
IAPLTR2a	chr1	13539538	13540538
IAPEz int	chr1	13539941	13540941
IAPLTR2a	chr1	13540940	13541940
IAPLTR2a	chr1	13546418	13547418
IAPEz int	chr1	13547418	13548418
IAPLTR2a	chr1	13547820	13548820	0.0102221	-0.539247	-0.0759063	-0.240635	0.0867375	0.282378	-0.257876	-0.232438	0.025011	-0.107784	0.131107	-0.281052		-0.657268	-0.848726	0.404072	-0.659192	-0.464181	-0.137184	-0.368221	-0.381017	-0.0693939	-0.270963	-0.714713	0.090038		0.244964	0.285327	0.365683	0.466914		0.308483	0.420158	0.0963404	-0.158792		-0.201644	0.042827	-0.155101	-0.0859095		-0.367307	-0.420186	-0.272877	-0.298546
IAPEY3_LTR	chr1	13945058	13946058	-0.128244	-0.108975	-0.123229	0.229709	0.316455	-0.498091	-0.0352378	-0.566245	-0.383545	-0.280283	-0.598982	-0.268365		-0.199023	0.670938	0.136433	0.211376	-0.420408	-0.401236	-0.0677604	-0.633635	0.0417088	-0.328337	-0.474516	-0.709197		0.738393	0.786692	0.945884	0.745021		0.924426	0.97733	1.01957	0.792017		-0.120149	0.0160242	-0.328343	-0.382543		0.202783	-0.203423	-0.219896	-0.504016
IAPEY3_LTR	chr1	13946390	13947390	-0.394668	-0.0382663	-0.0775276	-0.0129466	-0.0541777	-0.34656	0.137347	-0.461658	-0.321558	-0.259814	-0.335325	-0.464966		0.12978	0.710917	0.515769	0.338376	-0.0665844	0.0785976	0.2239	-0.396685	0.525373	-0.0992412	0.299791	0.631727		0.431989	0.510076	0.806183	0.811525		0.534563	0.561091	0.558645	0.535904		-0.170154	-0.137895	-0.21529	-0.353368		0.452155	0.116797	0.11753	0.277426
IAPLTR2b	chr1	13949793	13950793	-0.279016	0.0948545	0.0961026	0.0673566	-0.0786244	-0.438645	0.18101	-0.597742	-0.292072	-0.366153	-0.0770181	-0.303487		-0.213973	0.483158	0.283525	0.539891	-0.139894	-0.0603119	0.197416	-0.459902	0.163714	-0.0756921	-0.415565	-0.0775507		0.0386525	-0.0948668	0.235901	0.36946		-0.0910021	0.222048	0.178839	-0.0185527		-0.0293531	-0.149971	-0.236268	-0.248886		0.184237	0.113228	-0.0329239	-0.189603
IAPEz int	chr1	13950126	13951126	0.867791	1.33481	1.06581	1.18646	0.854519	0.339968	0.963066	0.696629	0.757349	0.904246	1.0798	0.537551		0.632111	1.00938	0.842202	1.51675	1.16695	0.976828	1.04185	1.05381	1.04866	1.14164	0.556511	0.901423		2.03699	2.1681	1.66269	1.50019		1.46971	1.51991	1.3339	1.65126		1.08947	0.793647	0.805681	0.840533		0.827897	1.22018	1.04811	0.866526
IAPEz int	chr1	13950459	13951459	0.867791	1.33481	1.06581	1.18646	0.854519	0.339968	0.963066	0.696629	0.757349	0.904246	1.0798	0.537551		0.632111	1.00938	0.842202	1.51675	1.16695	0.976828	1.04185	1.05381	1.04866	1.14164	0.556511	0.901423		2.03699	2.1681	1.66269	1.50019		1.46971	1.51991	1.3339	1.65126		1.08947	0.793647	0.805681	0.840533		0.827897	1.22018	1.04811	0.866526
IAPEz int	chr1	13951040	13952040	0.867791	1.33481	1.06581	1.18646	0.854519	0.339968	0.963066	0.696629	0.757349	0.904246	1.0798	0.537551		0.632111	1.00938	0.842202	1.51675	1.16695	0.976828	1.04185	1.05381	1.04866	1.14164	0.556511	0.901423		2.03699	2.1681	1.66269	1.50019		1.46971	1.51991	1.3339	1.65126		1.08947	0.793647	0.805681	0.840533		0.827897	1.22018	1.04811	0.866526
IAPLTR2b	chr1	13951125	13952125
IAPEz int	chr1	13951328	13952328
IAPEz int	chr1	13951375	13952375
IAPEz int	chr1	13952040	13953040
IAPLTR2b	chr1	13952205	13953205
IAPEz int	chr1	13952382	13953382
IAPEz int	chr1	13953203	13954203
IAPLTR2b	chr1	13953532	13954532
IAPLTR1a_Mm	chr1	13987655	13988655	-0.578889	-0.162977	0.299765	0.271451	-0.242465	0.0429582	-0.0761418	0.200752	-0.00745281	-0.35839	0.313556	-0.141284		-0.186725	-0.445508	-0.326653	-0.483974	-0.33001	-0.382056	-0.0708468	-0.519288	-0.74717	0.186363	-0.166146	-0.61718		-0.429572	-0.267189	-0.254743	-0.32027		-0.0895259	-0.404876	-0.663234	-0.438524		-0.147367	0.0239813	0.0390524	-0.0620393		-0.319628	-0.39868	-0.445769	-0.198987
IAPLTR1a_Mm	chr1	13988993	13989993	0.57692	0.464884	0.186299	0.466026	0.732896	0.828441	0.898512	0.654728	0.506272	0.239012	0.25952	0.455179		0.00910977	0.0631568	-0.389865	-0.175382	0.191983	-0.0868777	-0.0903112	0.357231	0.0141044	0.186711	0.206758	-0.26237		0.602497	0.499821	0.148738	0.211531		0.528128	0.161782	0.191409	0.217789		0.409368	0.675788	0.686504	0.317904		-0.105866	-0.0234257	0.0936746	0.0436994
IAP d int	chr1	15062060	15063060	0.294439	0.754976	0.633718	0.246681	0.805144	0.685835	0.532123	0.365803	0.0764028	0.317646	1.05308	0.744842		0.292574	0.149591	0.408101	0.336199	0.566513	0.293451	0.272255	0.296281	0.313581	0.429508	0.315117	0.290764		1.0258	0.890832	0.787694	0.735554		0.876778	0.827454	0.982471	0.649189		0.561044	0.57922	0.324776	0.705188		0.283422	0.398721	0.294039	0.34513
IAP d int	chr1	15062443	15063443	0.455184	0.75191	0.750084	0.327571	0.823632	0.644216	0.561885	0.358995	0.341691	0.504449	0.934075	0.747299		0.494756	0.30534	0.593202	0.425851	0.777057	0.6015	0.423646	0.563154	0.37199	0.56501	0.529624	0.627637		1.23699	1.22152	1.18314	0.995615		0.91168	1.0508	0.942039	0.861061		0.652393	0.598473	0.420857	0.728608		0.464433	0.601469	0.45293	0.57409
IAP d int	chr1	15062593	15063593	0.321908	0.472612	0.546642	0.151793	0.550959	0.451388	0.247914	-0.00596443	0.351053	0.449126	0.704196	0.461381		0.337577	0.205039	0.37532	0.168043	0.588836	0.491711	0.295039	0.357606	0.0261003	0.427145	0.204108	0.450106		1.27149	1.417	1.39235	1.13717		0.882633	1.17591	0.786257	0.921066		0.447054	0.384713	0.197668	0.538235		0.305979	0.416197	0.226248	0.360453
IAP d int	chr1	15063020	15064020	-0.0202043	0.116041	0.130594	-0.159501	0.117108	0.0105371	-0.0364495	-0.164829	0.0223451	0.0608714	0.417053	0.1876		0.0200717	-0.0157683	-0.0733558	-0.128533	0.217992	0.074193	0.0175669	0.053934	-0.294703	0.127804	0.0511488	0.156871		1.08034	1.1142	1.04121	0.71334		0.653598	0.811609	0.56501	0.656927		0.0754768	-0.0106186	-0.0596446	0.221841		-0.0230175	0.0545506	-0.0744006	0.111941
IAP d int	chr1	15063449	15064449	-0.121916	0.115032	-0.0679766	-0.190698	-0.0398848	-0.102851	-0.0779857	-0.241773	-0.131059	-0.0170353	0.288876	0.17632		-0.0435398	0.172996	-0.412923	-0.0745202	0.116687	0.0360415	-0.0485141	0.0224129	-0.399322	0.132682	0.0758622	0.114414		0.929056	0.963372	0.828515	0.590637		0.489685	0.620799	0.519273	0.477473		-0.0249537	-0.111145	-0.150273	0.149387		-0.094489	0.0260695	-0.141808	0.107653
IAP d int	chr1	15063593	15064593	0.106086	0.289954	0.192516	0.00618128	0.189662	0.0574067	0.132498	0.0737672	0.170777	0.1896	0.534248	0.43967		0.200662	0.36516	-0.207492	0.148533	0.29882	0.175226	0.15157	0.281076	-0.0232224	0.249246	0.354726	0.382171		1.07917	1.0979	0.912806	0.663436		0.530394	0.515688	0.557242	0.641389		0.196185	0.0844166	0.125681	0.387839		0.119443	0.207526	0.136474	0.328714
IAP d int	chr1	15064021	15065021	0.262886	0.548118	0.42151	0.32007	0.330753	0.214046	0.344906	0.300187	0.385988	0.420633	0.665143	0.642163		0.367124	0.617084	-0.0446554	0.39869	0.473618	0.434456	0.356285	0.474218	0.222747	0.370869	0.631984	0.509546		1.19894	1.23248	0.957498	0.777789		0.770184	0.738458	0.711257	0.899474		0.410838	0.28829	0.343694	0.575979		0.313184	0.435588	0.351083	0.504133
IAP d int	chr1	15064368	15065368	0.257231	0.587155	0.469522	0.325811	0.403592	0.362563	0.393613	0.350127	0.48783	0.450256	0.754522	0.658467		0.407907	0.60531	-0.0604794	0.373568	0.52018	0.483161	0.323676	0.555141	0.223171	0.425947	0.551625	0.552665		1.26665	1.29216	1.07887	0.806516		0.764153	0.678388	0.723536	0.90999		0.437969	0.363989	0.410523	0.621081		0.317579	0.45897	0.367329	0.510079
IAPEz int	chr1	15161151	15162151	-0.180754	0.25811	0.520573	-0.0245317	0.2857	0.252772	0.383103	0.1488	0.0583186	0.138952	0.132005	0.372827		0.114075	0.307765	0.406627	-0.0760319	0.0878285	0.113109	-0.131688	0.177652	0.188215	-0.0423282	0.346149	0.49652		0.954308	0.885968	1.09699	0.82044		0.987193	0.714903	1.21858	0.888581		0.19931	0.171313	0.196741	0.214595		0.276156	0.0416351	0.0780594	0.26678
IAPEz int	chr1	15162318	15163318	-0.321062	-0.00332925	0.0611682	-0.27768	0.188955	0.0588065	0.0135132	-0.189355	0.0249071	0.0611	0.275501	0.0230711		-0.160948	-0.327809	-0.0233034	-0.394277	0.190475	0.163994	-0.257969	-0.127095	-0.268085	0.00547499	-0.111126	0.116542		0.837483	1.00628	0.947276	0.766626		0.617695	0.74389	0.552363	0.497936		-0.0877411	-0.00997281	-0.0503115	0.119891		-0.170687	-0.0132694	-0.217716	0.00363042
IAPLTR1a_Mm	chr1	15356651	15357651	-0.314926	0.195195	-0.434496	0.463624	-0.596109	-0.455346	0.0991102	-0.568935	-0.17008	-0.189984	-0.278642	-0.521813		-0.256232	-0.404785	-0.368446	-0.0767487	-0.153985	-0.563691	0.149751	-0.5856	0.290642	-0.023394	-0.393521	-0.20226		-0.0819654	-0.33533	-0.630102	-0.274724		-0.189362	-0.174662	-0.4155	-0.312485		-0.184742	-0.195944	-0.213302	-0.330146		-0.343155	-0.264808	-0.0484025	-0.206392
IAPLTR1a_Mm	chr1	15357985	15358985	0.0915903	0.522519	0.830289	0.714094	0.606308	0.636398	0.610562	0.247617	0.10174	0.346364	0.393284	0.556054		0.330506	0.487293	0.864342	0.363918	0.503063	0.832592	0.130812	0.724685	0.343159	0.547009	0.344733	0.424818		0.35458	0.512344	0.676059	0.322456		0.356244	0.316026	0.0826266	0.452145		0.481466	0.652267	0.319973	0.431901		0.560714	0.566524	0.399552	0.438853
IAPLTR2b	chr1	16589435	16590435	0.545322	0.600765	0.0656888	0.846309	0.374982	0.245538	0.425846	0.709078	0.874015	0.660685	0.529337	0.475907		0.515777	0.265021	0.237245	0.168207	0.210092	0.560831	0.29713	0.140034	0.604081	0.269871	-0.288849	0.247565		0.119441	0.279708	0.340039	0.307658		0.48787	0.358487	0.532593	0.358585		0.403925	0.488943	0.669646	0.55531		0.339348	0.313043	0.347082	0.0761959
IAPLTR2b	chr1	16590769	16591769	0.370338	0.726555	0.648045	0.654535	0.844447	0.754401	0.544045	0.943107	0.769244	0.78043	0.403539	0.39589		0.468723	0.467869	1.06753	-0.0769607	0.384909	0.199024	0.500568	0.360579	0.278855	0.913025	0.752689	0.8618		0.780405	0.892785	0.801562	0.830188		0.894782	0.937879	1.05239	1.20302		0.581646	0.751128	0.752132	0.52662		0.668042	0.168991	0.380001	0.842505
IAPLTR1a_Mm	chr1	16727354	16728354	-0.438858	-0.388611	-0.602187	-0.519884	-0.43024	-0.600064	-0.395831	-0.499493	-0.572833	-0.429471	-0.50995	-0.298944		-0.220551	-0.0129814	-0.478464	-0.0326961	-0.187377	-0.329759	-0.33134	-0.361588	-0.276483	-0.216791	-0.145775	-0.0673172		0.184402	-0.14999	-0.119373	-0.30963		-0.27969	-0.187543	-0.346968	-0.284896		-0.476552	-0.516729	-0.489386	-0.412788		-0.237332	-0.183278	-0.323137	-0.143294
IAPEz int	chr1	16727691	16728691	-0.379878	-0.311126	-0.433222	-0.413031	-0.261571	-0.495109	-0.276663	-0.309154	-0.487305	-0.163485	-0.455658	-0.0823799		0.0212664	0.0744224	-0.338408	-0.0101165	0.0804335	-0.191399	-0.230828	-0.217404	-0.295007	-0.108389	0.0329583	0.0822569		0.15871	-0.154193	-0.117838	-0.376672		-0.298262	-0.195897	-0.313005	-0.333898		-0.374742	-0.389904	-0.357707	-0.233841		-0.0809064	-0.0403607	-0.247746	0.0022753
IAPLTR1a_Mm	chr1	16728691	16729691
IAPLTR1a_Mm	chr1	16734068	16735068
IAPEz int	chr1	16735068	16736068	-0.0201161	0.240949	-0.107126	0.082662	-0.0522561	0.105471	-0.0875656	-0.0485331	0.00655895	-0.150269	-0.0751315	-0.206314		-0.0917068	-0.559024	-0.41024	-0.138297	-0.269425	-0.218645	-0.233106	-0.393964	-0.384178	-0.130791	-0.181884	-0.381419		0.246643	-0.08584	-0.148159	-0.218875		-0.0240062	0.0479237	-0.0519745	0.0582139		0.0379023	0.0452923	-0.0431799	-0.143905		-0.353657	-0.208789	-0.337082	-0.231365
IAPLTR1a_Mm	chr1	16735405	16736405	-0.326538	0.24478	-0.163844	-0.182507	-0.394366	-0.0592358	-0.317057	-0.189623	-0.180634	-0.378583	-0.467856	-0.461117		-0.348122	-0.573219	-0.408507	-0.269493	-0.521037	-0.366214	-0.389414	-0.258157	-0.275943	-0.175146	-0.201958	-0.501408		0.227022	0.0206529	-0.234787	-0.0103004		0.0978796	0.135998	0.101012	0.263699		-0.0818675	-0.212036	-0.229105	-0.435852		-0.443283	-0.385581	-0.307838	-0.292837
IAPLTR1a_Mm	chr1	17945816	17946816
IAPEz int	chr1	17946166	17947166
IAPLTR1a_Mm	chr1	17947165	17948165
IAPLTR1a_Mm	chr1	17952656	17953656
IAPEz int	chr1	17953656	17954656
IAPLTR1a_Mm	chr1	17954005	17955005
IAPLTR1a_Mm	chr1	18505920	18506920	0.356397	-0.166402	0.496489	0.346189	0.726606	0.382032	-0.13764	0.366932	0.17025	-0.142349	0.0921248	0.0172958		0.553074	0.275046	0.708314	0.417952	0.570519	0.178196	0.294629	0.153917	0.827936	0.0972229	0.358125	0.914399		0.609854	0.186268	0.337286	0.426668		0.807535	0.345114	0.780505	0.485987		0.228828	0.484943	0.133181	-0.0109761		0.512145	0.388889	0.425494	0.456582
IAPEz int	chr1	18506272	18507272	0.326936	0.0848344	0.683282	0.465342	0.987048	0.459863	0.259913	0.679873	0.392814	0.242884	0.333042	0.364832		0.691986	0.3115	0.914413	0.681768	0.647625	0.431354	0.420802	0.44599	0.958737	0.339961	0.703141	1.03371		1.01883	0.551801	0.51662	0.709402		1.1516	0.523235	1.22613	0.79864		0.365017	0.637418	0.4442	0.313586		0.6393	0.586916	0.60851	0.692272
IAPLTR1a_Mm	chr1	18507272	18508272
IAPEz int	chr1	18508865	18509865
IAPEz int	chr1	18509884	18510884
IAPLTR1a_Mm	chr1	18509941	18510941
IAPEz int	chr1	18510941	18511941	0.295952	0.199166	1.11033	0.320864	0.205982	0.673303	0.404194	0.220123	0.404306	0.261232	0.873909	0.286047		0.580963	0.377646	0.417386	0.680254	0.618329	0.457358	0.449625	0.641681	0.417094	0.558268	0.177785	0.859086		0.528147	0.415111	0.496344	0.589744		0.829662	0.678731	0.644669	0.536765		0.535149	0.40005	0.342874	0.473729		0.458665	0.585314	0.5028	0.531713
IAPLTR1a_Mm	chr1	18511293	18512293	0.145168	-0.168249	0.910123	0.0985072	-0.129896	0.509777	0.028795	-0.177168	-0.0595974	0.0674658	0.390453	0.148286		0.366068	0.0629422	0.291558	0.430879	0.309432	0.152633	0.218622	0.356834	0.423359	0.242667	-0.104368	0.4395		0.322926	0.236412	0.227653	0.358377		0.498978	0.422624	0.322802	0.228468		0.295681	0.159463	-0.0693236	0.202068		0.240189	0.297648	0.332938	0.192599
IAPLTR1_Mm	chr1	19611436	19612436	-0.0852435	-0.319485	-0.742582	-0.158835	-0.361906	-0.356617	-0.300837	-0.157543	0.0973905	-0.554258	-0.181632	-0.491989		0.392867	0.40035	-0.301175	-0.0287214	-0.048967	0.101915	0.0759135	-0.510083	0.247733	-0.159696	-0.297688	-0.0676889		-0.125903	-0.552726	-0.780037	-0.557104		-0.324851	-0.3471	-0.150844	-0.267775		-0.382437	-0.292453	-0.12033	-0.409293		0.164014	0.00807558	-0.0621456	-0.175024
IAPEz int	chr1	19611810	19612810	0.187995	-0.119775	-0.712116	0.361343	0.00165442	-0.253447	0.0185768	0.0887805	0.285628	-0.363214	-0.0309028	-0.232046		0.768009	0.625548	-0.336191	0.11132	0.165201	0.182911	0.279965	-0.562577	0.481438	-0.000737848	-0.254747	0.151596		-0.146099	-0.470693	-0.985107	-0.703485		-0.283275	-0.258574	-0.0782969	-0.433502		-0.214632	0.0365168	0.130995	-0.208721		0.352455	0.153144	0.0662752	-0.0346296
IAPLTR1_Mm	chr1	19612808	19613808
IAPLTR1_Mm	chr1	19618281	19619281
IAPEz int	chr1	19619281	19620281	0.211768	-0.380943	0.137552	0.106017	0.216691	0.0635747	0.137731	-0.0529326	0.175422	-0.329577	0.293831	0.37533		0.25948	-0.364562	-0.740176	-0.40743	0.274741	-0.173958	0.0815828	0.098079	-0.315227	0.191008	0.618553	0.533742		-0.130289	0.105495	-0.0767786	-0.212313		0.0846824	0.135178	0.283177	0.0735594		-0.0105408	0.128761	0.0867399	0.113195		-0.281753	-0.102216	-0.0451885	0.447768
IAPLTR1_Mm	chr1	19619653	19620653	0.211768	-0.380943	0.137552	0.106017	0.216691	0.0635747	0.137731	-0.0529326	0.175422	-0.329577	0.293831	0.37533		0.25948	-0.364562	-0.740176	-0.40743	0.274741	-0.173958	0.0815828	0.098079	-0.315227	0.191008	0.618553	0.533742		-0.130289	0.105495	-0.0767786	-0.212313		0.0846824	0.135178	0.283177	0.0735594		-0.0105408	0.128761	0.0867399	0.113195		-0.281753	-0.102216	-0.0451885	0.447768
IAPEY_LTR	chr1	19640581	19641581	0.472292	-0.355038	-0.0374451	0.124767	-0.02977	-0.0306991	0.386635	0.167644	-0.11386	0.0473767	0.348009	0.479609		0.0935598	0.011416	-0.181649	-0.51859	-0.327211	0.2402	0.0396557	-0.320419	0.0297906	-0.123262	0.044283	-0.297016		0.548531	0.408174	0.461878	0.300312		0.88307	0.623057	0.377573	0.83811		0.0266027	0.0214325	0.146806	0.291665		-0.0255576	-0.201867	-0.0836575	-0.125332
IAPEY_LTR	chr1	19641889	19642889	0.174328	0.278593	0.0361978	-0.0361388	0.0295455	-0.053448	0.0953604	-0.172018	-0.164601	0.111256	0.0945157	0.278349		0.101328	0.107572	-0.334508	-0.142464	0.0550843	-0.211669	-0.315412	-0.0437237	-0.278545	-0.23618	-0.481591	-0.00939601		0.734544	0.672972	0.693397	0.57829		0.621383	0.556555	0.670798	0.628273		0.163039	-0.0200138	-0.0804194	0.161373		-0.0418691	-0.0996829	-0.21256	-0.242389
IAPLTR2_Mm	chr1	21570707	21571707
IAPEz int	chr1	21571186	21572186	1.13655	0.949594	1.47775	0.993516	1.36542	1.35657	0.881998	1.37974	1.42583	1.24641	1.26349	0.866987		1.47215	0.981339	1.25496	1.02571	1.59426	1.49287	1.28964	1.60246	1.46566	1.64675	1.50177	1.7036		1.8882	1.83678	1.94864	1.4419		1.16828	1.24585	1.31657	1.41221		1.18796	1.2385	1.22919	1.12563		1.23615	1.37095	1.45259	1.61737
IAPEz int	chr1	21571934	21572934	1.13655	0.949594	1.47775	0.993516	1.36542	1.35657	0.881998	1.37974	1.42583	1.24641	1.26349	0.866987		1.47215	0.981339	1.25496	1.02571	1.59426	1.49287	1.28964	1.60246	1.46566	1.64675	1.50177	1.7036		1.8882	1.83678	1.94864	1.4419		1.16828	1.24585	1.31657	1.41221		1.18796	1.2385	1.22919	1.12563		1.23615	1.37095	1.45259	1.61737
IAPEz int	chr1	21572049	21573049
IAPLTR2_Mm	chr1	21572184	21573184
IAPEz int	chr1	21572298	21573298
IAPEz int	chr1	21572421	21573421
IAPEz int	chr1	21572613	21573613
IAPEz int	chr1	21572934	21573934
IAPEz int	chr1	21573054	21574054
IAPEz int	chr1	21573301	21574301
IAPEz int	chr1	21573421	21574421
IAPEz int	chr1	21573614	21574614
IAPLTR2_Mm	chr1	21573648	21574648
IAPEz int	chr1	21574648	21575648
IAPLTR2_Mm	chr1	21575125	21576125
IAPLTR2a	chr1	22069344	22070344
IAPLTR2a	chr1	22070729	22071729
IAPLTR2_Mm	chr1	22078072	22079072	-0.879365	-0.911523	-1.43077	-1.08525	-1.42977	-1.38609	-1.2806	-1.36131	-1.72464	-1.28888	-1.59427	-0.507669		-1.42199	-0.739613	-0.878345	-0.864332	-1.23625	-0.729007	-1.10918	-1.42823	-0.799315	-1.57393	-0.434333	-0.0137684		-0.66325	-0.441935	0.00259149	-0.185601		-0.555237	-0.319992	-0.278481	-0.639984		-1.07389	-1.30037	-1.45551	-1.13027		-1.01332	-0.943197	-1.11224	-0.674011
IAPLTR2_Mm	chr1	22079524	22080524	-0.119892	-0.236434	-0.161468	-0.285575	-0.184146	-0.316766	-0.561878	-0.249376	-0.171108	-0.521093	-0.00785259	-0.343032		-0.156947	0.167848	-0.0173336	0.298525	-0.0463827	0.168547	-0.381429	-0.35812	-0.0743253	0.167008	-0.252823	-0.00604434		0.151366	0.138114	0.194118	0.0492176		-0.136735	0.058203	0.1521	0.234467		-0.172598	-0.262163	-0.327454	-0.290659		-0.00214434	0.14023	-0.271291	-0.0306199
IAPLTR2a	chr1	22236694	22237694	-0.221831	-0.721115	-0.358829	-0.525181	-0.83112	-0.301805	-0.17525	0.0819369	-0.0143143	-0.191069	-0.233487	-0.144351		0.0640848	0.110553	0.0114712	-0.354788	-0.152349	-0.399174	-0.630958	0.00637656	0.469585	-0.442219	-0.582645	-0.0252619		-0.083972	-0.0831413	-0.193464	-0.158404		-0.00497712	-0.0879811	0.100222	-0.186391		-0.433925	-0.552702	-0.0358759	-0.189636		0.0620363	-0.302104	-0.0516657	-0.350042
IAPLTR2a	chr1	22238054	22239054	-0.0131042	0.190284	0.0160672	0.23629	-0.10011	0.122859	0.214504	0.243845	0.29316	0.253253	0.423693	0.439394		0.0610228	-0.120236	0.449759	-0.029404	0.277907	0.446202	0.0934177	-0.184554	0.455287	0.234182	0.60111	0.37647		0.231046	0.313861	0.489666	0.410894		0.476409	0.559579	0.403354	0.395227		0.0644158	0.0863463	0.250503	0.372113		0.130182	0.231568	0.121383	0.403921
IAPLTR2a	chr1	23112898	23113898	0.501736	0.579851	0.801757	0.931706	0.736965	0.486137	0.804577	0.635183	0.441175	0.782796	0.5334	0.441613		0.351925	0.335958	0.463248	0.375479	-0.0558003	0.832355	0.570616	0.399804	0.190569	0.0192107	0.70453	0.988007		0.928254	0.84457	0.846764	0.835182		0.987623	0.996598	0.979044	0.973691		0.627781	0.718269	0.626978	0.585936		0.38371	0.384011	0.386996	0.570582
IAPLTR2a	chr1	23114296	23115296	0.110197	-0.16946	-0.346527	-0.0749172	0.0197824	-0.394949	-0.214056	-0.294332	-0.293819	-0.108731	-0.356452	-0.110613		-0.0204792	-0.288204	-0.31024	-0.0685066	-0.0443803	-0.284824	-0.431589	-0.308459	-0.266564	-0.276722	-0.120111	0.0531973		0.19188	0.0805653	0.170839	0.0906519		0.2005	0.0413628	0.194308	0.0806112		-0.135263	-0.150028	-0.267402	-0.191932		-0.206308	-0.13257	-0.335537	-0.114545
IAPLTR1_Mm	chr1	23306955	23307955
IAPEz int	chr1	23307306	23308306
IAPLTR1_Mm	chr1	23308306	23309306
IAPEz int	chr1	23308568	23309568
IAPEz int	chr1	23309569	23310569
IAPLTR1_Mm	chr1	23311844	23312844
IAPEz int	chr1	23312842	23313842
IAPLTR1_Mm	chr1	23313195	23314195
IAPLTR2_Mm	chr1	24074461	24075461	0.278739	0.122402	0.074778	0.485291	-0.046597	0.0564191	0.435593	0.100255	0.349886	0.324922	0.757339	0.654132		-0.143022	0.399633	-0.0571501	0.538165	-0.054649	0.739084	0.173132	0.126012	0.478494	0.223873	0.3406	0.613133		0.7484	0.528604	0.259742	0.734854		0.874539	0.782619	0.860206	0.799282		0.15864	0.165038	0.295245	0.578798		0.0664868	0.407533	0.259213	0.392535
IAPLTR2_Mm	chr1	24075744	24076744	0.322234	0.38803	0.710084	0.26021	0.759981	0.379624	0.44592	0.31943	0.545125	0.464122	0.58041	0.666418		0.292912	0.362682	0.105537	0.596947	0.393022	0.676638	0.158514	0.478218	0.219448	0.0980649	0.187045	0.0408201		0.783592	0.69733	0.723346	0.916578		0.740437	0.581674	0.978306	0.797728		0.47345	0.466605	0.436825	0.570316		0.25371	0.555536	0.285393	0.108643
IAPEY2_LTR	chr1	24424810	24425810	0.342564	0.548781	0.585639	0.563382	0.763701	0.627825	0.789915	0.647907	0.341245	0.530379	0.706135	0.279161		0.289308	0.580508	0.65692	0.307033	0.460621	1.16574	0.592698	0.459694	0.528744	0.651312	0.362608	0.47181		0.0946955	0.635769	0.764718	0.703772		0.874646	0.731884	0.462569	1.01811		0.492328	0.651636	0.593022	0.505225		0.508912	0.644466	0.527045	0.495243
IAPEY3 int	chr1	24425130	24426130	0.686	0.789834	0.883402	0.730078	0.891634	0.873954	1.00854	0.89307	0.534599	0.73913	0.996584	0.478629		0.352943	0.83303	0.760898	0.57953	0.632976	1.40484	0.810185	0.598218	0.603233	0.780789	0.488022	0.640667		0.499829	0.939323	1.07446	0.920061		1.05479	1.04229	0.641498	1.21887		0.786412	0.831889	0.81207	0.738114		0.648957	0.872447	0.670545	0.636493
IAPEY2_LTR	chr1	24426130	24427130	0.919462	1.03362	0.863807	0.780676	0.883262	0.878858	0.800259	0.889573	0.810918	0.980032	0.891463	0.853843		0.909669	0.962549	0.858319	0.657285	0.948171	0.908125	0.752894	0.944807	0.945111	0.872383	1.00916	1.07718		1.91829	1.92745	1.7777	1.37271		1.46056	1.55438	1.73366	1.61923		0.938963	0.847599	0.833583	0.908446		0.910179	0.837861	0.880937	0.986241
IAPEy int	chr1	24426170	24427170	0.919462	1.03362	0.863807	0.780676	0.883262	0.878858	0.800259	0.889573	0.810918	0.980032	0.891463	0.853843		0.909669	0.962549	0.858319	0.657285	0.948171	0.908125	0.752894	0.944807	0.945111	0.872383	1.00916	1.07718		1.91829	1.92745	1.7777	1.37271		1.46056	1.55438	1.73366	1.61923		0.938963	0.847599	0.833583	0.908446		0.910179	0.837861	0.880937	0.986241
IAPEY2_LTR	chr1	24426909	24427909	0.094951	0.279795	0.390695	0.20664	0.236589	0.323349	0.336482	0.434879	0.479613	0.345869	0.534007	0.333562		0.260705	0.168337	-0.0182887	-0.104811	0.260003	0.210893	0.184673	0.386316	0.186382	0.185752	0.488313	0.402479		1.63859	1.56984	1.45795	0.587013		0.825224	0.973119	1.08587	1.05133		0.255147	0.255526	0.416991	0.404479		0.136918	0.122028	0.252457	0.358848
IAPEY3 int	chr1	24427180	24428180	-0.302515	-0.0490315	0.352506	-0.144081	0.0670769	0.108643	0.173129	0.0457545	0.316083	0.157892	0.354802	0.115945		-0.42079	-0.135627	-0.172339	-0.201432	0.105461	-0.0929529	0.19595	0.224577	0.149053	-0.0123819	0.0756024	0.0707678		1.2141	1.30153	1.34064	0.803715		0.721313	0.846237	0.700058	0.845377		0.000319892	0.0105462	0.178322	0.209546		-0.242919	-0.0629747	0.18986	0.0446628
IAPEy int	chr1	24427897	24428897	-0.172567	-0.0867103	-0.220152	0.0525695	-0.249447	-0.407895	-0.0635439	-0.138091	-0.140664	-0.167147	-0.318888	-0.258514		0.0799612	0.335204	0.119393	0.25984	0.239836	-0.0810714	0.117132	0.193059	0.0196169	0.182676	0.233245	0.0425139		0.341749	0.223636	0.371221	0.28542		0.314289	0.270927	0.33549	0.238049		-0.15981	-0.201591	-0.1141	-0.248183		0.178186	0.139535	0.109936	0.152812
IAPEY2_LTR	chr1	24428201	24429201	-0.490881	-0.621742	-0.616361	-0.149462	-0.690973	-0.740517	-0.465332	-0.246232	-0.319001	-0.3913	-0.462542	-0.627675		-0.26228	-0.038376	-0.0950091	0.176531	-0.0293016	-0.302565	-0.351407	-0.130847	-0.222187	0.232061	0.0695384	-0.140705		0.0191618	-0.232706	-0.0985536	-0.090886		0.0182962	0.012481	0.0931463	-0.167588		-0.576328	-0.526984	-0.343521	-0.493839		-0.131888	-0.0517785	-0.234814	0.0536316
IAP d int	chr1	25989917	25990917	0.451334	0.793274	0.691602	0.560632	0.68907	0.539898	0.531593	0.394682	0.506006	0.672496	0.836104	0.544067		0.505364	0.621339	0.665341	0.68382	0.853185	0.781667	0.623515	0.734099	0.937145	0.648176	0.740522	0.790361		1.49518	1.73105	1.64185	1.45546		1.27557	1.2922	1.19223	1.40859		0.645403	0.596533	0.477427	0.684223		0.597348	0.77289	0.76492	0.726353
IAP d int	chr1	25990209	25991209	0.284308	0.468418	0.222441	0.288799	0.415427	0.307328	0.284055	0.0757052	0.159895	0.53886	0.402055	0.289595		0.301607	0.332794	0.290335	0.33664	0.636836	0.423261	0.174519	0.511314	0.572156	0.496507	0.484372	0.459856		1.21898	1.35113	1.21453	0.887446		0.996102	1.05851	0.805089	1.00031		0.325056	0.337185	0.173218	0.41017		0.308246	0.465579	0.41933	0.480245
IAP d int	chr1	25990271	25991271	0.284308	0.468418	0.222441	0.288799	0.415427	0.307328	0.284055	0.0757052	0.159895	0.53886	0.402055	0.289595		0.301607	0.332794	0.290335	0.33664	0.636836	0.423261	0.174519	0.511314	0.572156	0.496507	0.484372	0.459856		1.21898	1.35113	1.21453	0.887446		0.996102	1.05851	0.805089	1.00031		0.325056	0.337185	0.173218	0.41017		0.308246	0.465579	0.41933	0.480245
IAPEY3 int	chr1	25990495	25991495	0.0315469	0.209548	0.11795	0.0476347	0.183411	0.127321	0.087883	-0.0987113	0.0954911	0.311734	0.261414	0.146461		-0.0198346	0.0736181	-0.0932147	0.0377518	0.318074	0.241738	-0.056445	0.271393	0.15418	0.169338	0.156871	0.234481		1.05359	1.1899	1.06021	0.79417		0.806063	0.855952	0.697422	0.814997		0.119682	0.119456	0.028221	0.23987		-0.0131437	0.199188	0.123043	0.186896
IAP d int	chr1	25991118	25992118	-0.0561057	-0.266492	-0.215667	-0.516766	0.00410273	-0.207978	-0.305842	-0.482847	-0.194553	-0.0212988	0.0186464	-0.17908		-0.0624201	-0.357623	-0.595281	-0.489537	0.0902726	-0.10258	-0.531363	-0.199927	-0.13542	-0.16851	-0.0164233	0.0740262		0.753304	0.890135	0.732573	0.345102		0.537711	0.60253	-0.0708804	0.484849		-0.179422	-0.240214	-0.327747	-0.0605774		-0.338442	-0.167281	-0.288903	-0.0369691
IAP d int	chr1	25991271	25992271	-0.202014	-0.424935	-0.0561677	-0.6834	-0.0728083	-0.207333	-0.375777	-0.54019	0.0279034	-0.235504	0.172302	-0.188954		-0.0954539	-0.494522	-0.949152	-0.696561	-0.105222	-0.132428	-0.721165	-0.305725	-0.281384	-0.388761	-0.0892045	-0.00199587		0.777407	0.926872	0.760072	0.34925		0.475931	0.457924	-0.242343	0.516063		-0.227706	-0.321181	-0.296021	-0.084052		-0.513043	-0.311404	-0.436091	-0.159987
IAP d int	chr1	25991495	25992495	0.575468	-0.0239385	0.187678	-0.449778	0.599039	0.178042	-0.0547496	-0.284002	0.21793	0.125758	0.645753	0.0481704		1.11469	-0.0259581	-0.270889	-0.235322	0.746529	0.219498	-0.462027	0.0768432	0.954957	0.361818	0.974727	0.663027		1.16279	1.30877	1.07724	0.277434		0.905955	0.87014	-0.751436	0.958385		0.246403	0.109101	-0.0402741	0.273227		0.272615	0.243568	0.189925	0.666524
IAPEY3 int	chr1	25991585	25992585	0.263179	0.100245	0.303948	-0.265846	0.409888	0.220409	0.0402346	-0.308595	0.193875	0.207672	0.45027	0.0184187		0.590013	0.0693502	0.0131939	-0.0890767	0.657128	0.273283	-0.209694	0.118338	0.564009	0.298517	0.476549	0.355603		1.19945	1.49567	1.29343	0.906402		1.20269	1.22857	0.0621179	1.04515		0.222457	0.121483	-0.0248285	0.225454		0.224186	0.280445	0.157551	0.37689
IAPEY3 int	chr1	25992177	25993177	0.105289	0.317402	0.569241	0.21949	0.299802	0.593058	0.193892	0.0896058	0.371829	0.291587	0.385932	0.0608003		0.112541	0.389078	0.433228	0.429127	0.502743	0.575446	0.248981	0.437374	0.23812	0.467248	0.20648	0.271033		0.845047	1.17165	0.952438	0.969718		1.03756	1.17963	0.498943	0.874926		0.330644	0.370783	0.218442	0.246107		0.311615	0.502439	0.308158	0.31492
IAPEY3 int	chr1	25992764	25993764	-0.0353122	0.00194501	-0.0296445	-0.0791856	-0.0625721	0.225844	-0.194547	-0.24617	-0.15446	-0.131379	0.0592027	-0.156031		-0.128073	0.115204	0.20875	0.155071	0.0192741	0.0772578	-0.304632	-0.144961	-0.138746	-0.0207184	0.0556909	0.319359		0.194096	0.0860048	-0.0721139	-0.476727		-0.0259186	0.223689	-0.399957	0.16785		-0.0210039	0.0280286	-0.198392	-0.0760691		0.0652939	0.0838677	-0.196113	0.118111
IAPLTR1_Mm	chr1	26288293	26289293	-0.171075	0.217281	-0.198358	0.0315515	-0.0554758	0.0794301	0.0607033	-0.0289573	-0.154171	0.0385729	-0.158949	0.159315		0.00417812	-0.0335434	-0.126988	-0.10326	0.149337	0.0202399	-0.194126	-0.233993	-0.560677	0.0769835	0.0459615	-0.263446		0.464571	0.31837	0.201947	0.356461		0.525899	0.256072	0.513322	0.231894		-0.0507175	0.018502	-0.0408085	0.0129794		-0.0521179	0.0221057	-0.329599	-0.0468336
IAPLTR1_Mm	chr1	26289659	26290659	0.488021	0.296383	0.474718	0.295512	0.241554	0.457693	0.189021	0.287861	0.0657945	0.130622	0.159078	0.0954726		0.228827	0.314179	0.158946	0.351518	0.300189	0.172818	0.389943	-0.0197751	-0.111607	0.399826	0.299936	0.161846		0.489325	0.549574	1.00633	0.52734		0.718788	0.460552	0.539696	0.586506		0.419708	0.331587	0.180892	0.128391		0.233984	0.274842	0.0861868	0.287203
IAPLTR1a_Mm	chr1	26469849	26470849	-0.279876	-0.0444405	0.0501963	-0.329641	-0.233041	-0.339578	-0.0336409	-0.303684	-0.1531	-0.235748	0.0251585	0.0283053		-0.107455	0.198236	0.054912	-0.00723066	0.0810533	-0.017323	-0.289952	-0.0474075	-0.0779474	0.161878	-0.232526	0.475799		0.284003	0.126	0.239747	0.464551		0.29106	0.171958	0.155006	0.0517753		-0.0913735	-0.300753	-0.163475	-0.0607615		0.0485646	0.0188332	-0.138436	0.13505
IAPEz int	chr1	26470185	26471185	-0.465594	-0.248498	-0.315877	-0.627248	-0.682884	-0.429276	-0.34764	-0.33268	-0.304152	-0.492852	-0.310395	-0.288519		-0.333627	-0.0690141	0.0161424	-0.213758	-0.0298614	-0.149477	-0.365972	-0.329726	0.0703673	0.0491663	-0.266989	0.471899		0.158278	0.00204987	0.222274	0.366971		0.306438	0.198669	0.105384	-0.0378618		-0.343323	-0.579803	-0.328157	-0.363922		-0.128833	-0.131032	-0.208443	0.084692
IAPLTR1a_Mm	chr1	26471185	26472185
IAPLTR1a_Mm	chr1	26476590	26477590
IAPEz int	chr1	26477590	26478590	0.150852	-0.380752	0.0638795	-0.573701	-0.677398	-0.42075	-0.272463	-0.234452	-0.200906	-0.543781	-0.473106	-0.273287		-0.701898	-0.389172	-0.32386	-0.259988	-0.419615	0.0958859	-0.337468	0.0299849	-0.397831	-0.316438	-0.499334	-0.532915		-0.155881	-0.346045	0.269834	0.584122		0.245919	0.17637	0.0556404	0.122954		-0.0553404	-0.557283	-0.23594	-0.430058		-0.471643	-0.194572	-0.235105	-0.449562
IAPLTR1a_Mm	chr1	26477927	26478927	-0.213454	-0.498338	0.0221215	-0.754442	-1.09181	-0.82	-0.756118	-0.516656	-0.379084	-0.833301	-0.68122	-0.668803		-1.02639	-0.766129	-0.477878	-0.519557	-0.708258	-0.417374	-0.823036	-0.228366	-0.743533	-0.731847	-0.469519	-0.633465		-0.284928	-0.649931	0.144356	0.42454		0.0443218	0.104057	-0.0751063	-0.0272781		-0.22989	-0.888751	-0.550619	-0.727775		-0.756799	-0.548396	-0.598312	-0.611611
IAPEY3_LTR	chr1	26542501	26543501	-0.155594	0.0260743	0.203144	0.115477	-0.00138583	0.063897	0.0302686	-0.0177126	0.0380712	0.101412	0.25388	0.320257		-0.0758749	-0.101595	0.414171	0.00908124	0.0623165	0.308194	0.192089	-0.156432	-0.262318	0.0999745	-0.467257	1.29595		0.117196	-0.00424325	0.0759024	0.142895		0.167515	0.0151251	0.0842814	0.0318858		0.0245415	0.0593293	0.0168758	0.225183		0.0789004	0.126531	-0.0755535	0.309555
IAPEY3_LTR	chr1	26543807	26544807	0.788453	0.957477	0.876682	0.675324	0.852863	0.760495	0.751469	0.302505	0.470838	0.803501	0.791268	0.643072		0.648852	0.843677	0.985033	0.826765	0.988678	0.795735	0.881275	0.536074	1.19926	0.997728	0.891358	0.890607		1.43545	1.46685	1.56411	1.75261		1.37068	1.53286	1.41433	1.63322		0.874204	0.762894	0.508271	0.745947		0.825854	0.870393	0.872202	0.926564
IAPEY2_LTR	chr1	26604150	26605150	-0.403186	-0.226309	-0.0738998	-0.464421	-0.0492985	-0.443751	-0.303138	-0.40659	-0.59972	-0.379796	-0.133364	-0.157693		-0.355457	-0.0443731	0.0489418	-0.231141	-0.25951	-0.106445	-0.292833	-0.259819	-0.04419	-0.647357	-0.421704	0.332159		0.105276	0.0330525	0.106769	-0.0372837		0.129771	-0.0559101	0.0871085	-0.113925		-0.234465	-0.319157	-0.436483	-0.223618		-0.116963	-0.199032	-0.198947	-0.245634
IAPEY2_LTR	chr1	26605504	26606504	-0.10441	-0.231748	-0.539194	-0.24597	-0.323801	-0.039153	-0.648622	-0.286773	-0.52856	-0.197491	-0.158585	-0.115115		-0.327896	-0.331664	-0.198998	-0.342132	-0.317117	-0.202354	0.128288	-0.934994	-0.372436	-0.64617	-0.502716	0.492636		0.373891	0.146201	-0.039895	0.127512		0.218079	0.120763	0.125068	0.29276		-0.291784	-0.202975	-0.487985	-0.157064		-0.286186	-0.287201	-0.393047	-0.21875
IAPLTR2b	chr1	26671375	26672375	-0.133042	0.19682	-0.127293	-0.243946	0.367451	0.149249	0.0177711	-0.00669226	-0.336324	-0.20541	0.294475	-0.288757		0.448158	0.54988	0.237069	-0.0127211	-0.121248	0.45358	0.318001	-0.096738	0.185922	0.239977	0.166118	1.00759		0.724751	0.592228	0.534177	0.543541		0.658972	0.840196	1.06897	0.952626		-0.0211719	0.0909182	-0.108415	-0.0665643		0.411702	0.106537	0.135728	0.471228
IAPLTR2b	chr1	26672703	26673703	0.183878	0.546848	0.346498	0.439572	0.479096	-0.0508091	0.100262	0.0846766	-0.0279323	0.338812	0.296564	-0.0056799		0.444322	0.423377	0.188506	-0.0256023	0.293903	-0.270009	0.0723092	-0.248372	0.0503006	-0.126164	0.315132	0.0505744		0.351423	0.472201	0.334428	0.0494728		0.432151	0.257246	0.308224	0.249863		0.359075	0.289286	0.0523355	0.209899		0.352068	-0.000569558	-0.0419206	0.0798475
IAPLTR2a	chr1	27192358	27193358	-0.590978	-0.452084	-0.125465	-0.295186	-0.208867	-0.556923	-0.271017	-0.466604	-0.544947	-0.396233	-0.0470032	-0.231516		-0.349195	-0.217639	0.090863	-0.103449	-0.533366	0.16447	-0.10261	-0.136373	0.169665	-0.59506	-0.467402	0.228431		-0.0911947	0.0180957	0.05381	0.253765		0.220608	0.20447	0.0462567	-0.087339		-0.389509	-0.353659	-0.427523	-0.224918		-0.158657	-0.157448	-0.0231058	-0.27801
IAPEz int	chr1	27192759	27193759	0.0516601	0.170378	0.672036	0.0999536	0.383604	0.0449707	0.279024	0.152458	-0.0567741	0.171581	0.472136	0.183856		0.191673	0.325061	0.255328	0.541657	0.329522	0.716339	0.476146	0.257736	0.154277	0.230745	-0.0895406	0.350651		0.584411	0.478814	0.502492	0.535972		0.672136	0.615078	0.362082	0.496003		0.298024	0.176176	0.124903	0.275858		0.257354	0.529173	0.296053	0.163952
IAPEz int	chr1	27192799	27193799	0.0516601	0.170378	0.672036	0.0999536	0.383604	0.0449707	0.279024	0.152458	-0.0567741	0.171581	0.472136	0.183856		0.191673	0.325061	0.255328	0.541657	0.329522	0.716339	0.476146	0.257736	0.154277	0.230745	-0.0895406	0.350651		0.584411	0.478814	0.502492	0.535972		0.672136	0.615078	0.362082	0.496003		0.298024	0.176176	0.124903	0.275858		0.257354	0.529173	0.296053	0.163952
IAPEz int	chr1	27193544	27194544
IAPLTR2a	chr1	27193757	27194757
IAPEz int	chr1	27193813	27194813
IAPEz int	chr1	27193821	27194821
IAPEz int	chr1	27194544	27195544
IAPEz int	chr1	27194822	27195822
IAPEz int	chr1	27195564	27196564
IAPLTR1_Mm	chr1	27235981	27236981	0.0886572	-0.219186	-0.0867812	-0.328562	-0.0854791	-0.434558	-0.482894	-0.565594	-0.501735	-0.122988	-0.0329635	-0.397651		-0.4321	0.119661	-0.492496	-0.121295	-0.193435	-0.290024	-0.190111	-0.211746	-0.732621	-0.354183	-0.931121	-0.352159		-0.302151	-0.0216512	0.0271498	-0.324285		-0.197554	-0.0880508	-0.31639	-0.0784534		-0.0724368	-0.282866	-0.516741	-0.184534		-0.268312	-0.201584	-0.378159	-0.545821
IAPEz int	chr1	27236348	27237348	-0.109801	-0.405366	-0.265297	-0.462648	-0.0246301	-0.371495	-0.496351	-0.715611	-0.613931	-0.22853	0.0201933	-0.340825		-0.492178	0.00540591	-0.693485	-0.245557	-0.228732	-0.292602	-0.251013	-0.236701	-0.767046	-0.321652	-0.927426	-0.406945		-0.291536	-0.0860823	0.0544856	-0.292246		-0.31018	-0.194128	-0.329577	-0.277066		-0.260155	-0.286258	-0.608631	-0.183054		-0.393419	-0.255631	-0.418253	-0.552008
IAPLTR1_Mm	chr1	27237348	27238348
IAPLTR1_Mm	chr1	27242738	27243738
IAPEz int	chr1	27243738	27244738	-0.799304	-0.699862	-0.646877	-0.823143	-0.492556	-0.678528	-1.08101	-1.00874	-0.723091	-0.788986	-0.132192	-1.15577		-0.422693	-0.161861	-0.395822	-0.527684	-0.306297	-0.354896	-0.229855	-0.0254514	-0.562498	-0.180193	-0.824838	-0.421276		-0.191723	-0.621928	-0.386165	-0.471482		-0.468726	-0.647091	-0.500752	-0.301971		-0.715348	-0.664742	-0.937612	-0.692318		-0.326792	-0.396292	-0.272601	-0.475436
IAPLTR1_Mm	chr1	27244105	27245105	-0.870297	-0.718081	-0.763536	-0.951695	-0.841595	-0.687736	-0.999751	-1.06689	-0.877596	-0.921236	-0.436206	-1.1306		-0.623236	-0.00421262	-0.387316	-0.640627	-0.468774	-0.573526	-0.37355	-0.300519	-0.586378	-0.298913	-0.817807	-0.0586396		-0.324615	-0.597171	-0.467781	-0.539299		-0.49642	-0.758624	-0.522186	-0.351976		-0.783971	-0.827009	-0.981413	-0.829349		-0.338255	-0.560976	-0.420149	-0.391787
IAPEY2_LTR	chr1	27337117	27338117	-0.288389	-0.627737	-0.678121	-0.443424	-0.509633	-0.109317	-0.199336	0.113412	-0.0299722	-0.220655	0.181383	-0.251731		0.0801055	-0.0502619	0.087557	0.188616	-0.4571	-0.156063	-0.0417694	0.081111	0.479037	0.055909	-0.096289	0.280841		0.165785	0.142849	0.0842544	0.343971		0.16647	0.323726	0.0396432	0.131925		-0.531416	-0.354124	-0.0386319	-0.0970008		0.0391335	-0.141516	0.172793	0.0801537
IAPEY3 int	chr1	27337445	27338445	-0.0892881	-0.270009	-0.414353	-0.302225	-0.131516	0.206699	0.117243	0.0980136	0.0432319	0.166473	0.349289	0.301965		0.312647	-0.069458	0.0329561	0.57104	-0.215876	-0.0530052	0.298553	0.367245	0.608159	0.315049	0.127298	0.722192		0.558496	0.370749	0.227716	0.296384		0.557688	0.595883	0.257176	0.547937		-0.257883	-0.0756806	0.0861627	0.272576		0.0920483	0.10072	0.424652	0.38818
IAPEY3 int	chr1	27337603	27338603	-0.224099	-0.391827	-0.621078	-0.433835	-0.267487	0.131233	0.0599864	-0.000141602	-0.082468	0.116589	0.225258	0.159727		0.286287	-0.230405	-0.153717	0.554379	-0.321769	-0.225416	0.253773	0.296151	0.649093	0.273264	0.161187	0.734913		0.555873	0.309782	0.192464	0.229627		0.611072	0.633069	0.241095	0.590564		-0.412335	-0.19003	-0.00754107	0.167191		-0.0326118	0.00239814	0.399672	0.389788
IAPEY2_LTR	chr1	27338440	27339440	0.480201	0.840882	0.000897673	0.330031	0.51157	-0.0474458	0.311251	-0.240586	-0.0807789	0.140494	0.301812	0.6694		0.536231	1.19741	0.11249	0.602449	0.667133	0.161635	0.405423	-0.0179004	-0.243862	0.211605	0.235212	0.513888		1.40801	1.18175	1.03147	1.34398		1.19336	0.786491	1.37937	0.8708		0.44066	0.264718	-0.0033712	0.370568		0.615378	0.477072	0.0478869	0.320235
IAPEY3 int	chr1	27338603	27339603	0.192941	0.532525	-0.173255	0.0156006	0.240005	-0.176655	0.114948	-0.203016	-0.0841105	0.0735941	0.228612	0.317617		0.195257	0.749769	-0.341177	0.29124	0.310383	0.0446857	0.145393	-0.0522844	-0.318076	0.0105049	0.140618	0.322643		1.32039	1.21708	1.014	1.0724		1.18146	0.725842	1.01756	0.786712		0.18407	0.026317	-0.057393	0.206608		0.201283	0.215436	-0.074989	0.157922
IAPEY3 int	chr1	27339689	27340689	-0.706727	-0.786112	-0.83526	-0.760287	-0.778069	-0.764191	-0.894834	-0.71526	-0.753826	-0.882999	-1.01096	-0.939997		-0.628775	-0.329065	-0.558291	-0.160079	-0.554358	-0.739098	-0.667461	-0.750134	-0.593896	-0.599388	-0.718151	-0.643875		-0.0390317	-0.193702	-0.198202	-0.173176		-0.00217442	0.0284263	-0.0328402	-0.0848792		-0.776033	-0.767515	-0.787974	-0.944651		-0.505377	-0.484512	-0.670497	-0.653805
IAPLTR2_Mm	chr1	27363453	27364453	-0.862282	-0.992199	-0.135168	-0.730502	-1.3221	-0.702111	-0.87305	-0.497076	-1.06621	-0.600263	-1.30239	-0.634716		-1.01523	-0.401716	-0.336408	0.414312	-0.926038	-0.553369	-0.653792	-1.06254	-0.301173	-0.539394	-0.366917	0.181058		-0.28713	0.0210709	0.0579541	0.17887		0.297876	-0.157006	0.707455	0.342938		-0.663217	-0.918239	-0.812112	-0.845788		-0.584452	-0.355032	-0.672501	-0.241751
IAPLTR2_Mm	chr1	27364892	27365892	-1.008	-0.51873	-0.545497	-0.628195	-0.672368	-0.425027	-0.737624	-0.209135	-0.911904	-0.609757	-0.868848	-0.37261		-0.521465	-0.51558	-0.390438	-0.482182	-0.558404	-0.224404	-0.9484	-0.99767	-0.436797	-0.611507	-0.45818	-0.275422		-0.369133	0.102695	0.0329408	0.0604723		0.165605	0.0622063	0.332069	0.446728		-0.690741	-0.575196	-0.619554	-0.617072		-0.475828	-0.421663	-0.794289	-0.448369
IAPLTR2_Mm	chr1	27732400	27733400	-0.156985	-0.000852835	0.205085	-0.178904	0.0733073	-0.0881212	-0.161405	-0.0506455	-0.292233	0.0743732	-0.0638935	-0.458237		-0.063593	0.285096	0.160661	0.535834	0.188339	0.30148	0.108792	-0.241159	-0.112807	0.0490766	0.110673	0.252647		0.252618	0.246627	0.160562	0.498528		0.376288	0.193455	0.439128	0.453456		0.015749	-0.0645727	-0.168094	-0.149252		0.127388	0.341884	-0.0817248	0.137466
IAPLTR2_Mm	chr1	27733813	27734813	0.0132357	0.43151	0.252267	0.0601486	0.623126	0.562232	-0.0151356	-0.120869	0.322089	-0.0427981	0.532411	0.0137676		-0.252766	0.61707	0.549894	0.0692254	-0.130028	0.639936	-0.0744876	-0.0257634	0.139016	0.125796	-0.0206685	0.421467		0.530961	0.40061	0.432571	0.621845		0.405403	0.177943	0.250427	0.434532		0.232338	0.415169	0.062028	0.167794		0.304732	0.193044	0.0129217	0.175532
IAPLTR2_Mm	chr1	28944870	28945870	-0.641536	-1.31925	-0.586401	-1.25316	-0.377253	-0.573952	-1.02994	-1.09959	-0.817941	-1.04637	-0.784203	-0.824825		-0.849068	-0.683582	-0.5042	-0.404637	-0.641798	-0.602971	-0.656522	-0.892162	-0.659596	-0.99528	-0.614263	-0.646823		-0.607659	-0.523416	-0.567153	-0.625416		-0.348398	0.0789412	-0.0779809	-0.28808		-0.849062	-0.734789	-0.982487	-0.885134		-0.67895	-0.549802	-0.736094	-0.752122
IAPEz int	chr1	28945277	28946277	-0.737249	-1.64658	-0.815233	-1.52466	-0.409685	-0.829155	-1.14795	-1.2998	-0.970889	-1.41145	-1.01249	-1.02044		-1.02344	-0.795609	-0.679573	-0.373664	-0.793657	-0.659292	-0.765219	-1.05417	-0.827747	-1.16723	-0.551365	-0.883703		-0.718275	-0.483667	-0.510774	-0.701229		-0.265081	0.151164	0.0209621	-0.260514		-1.06635	-0.921166	-1.13955	-1.14813		-0.832874	-0.608871	-0.882379	-0.867434
IAPEz int	chr1	28946183	28947183
IAPLTR2_Mm	chr1	28946277	28947277
IAPEz int	chr1	28946460	28947460
IAPEz int	chr1	28947183	28948183
IAPLTR2_Mm	chr1	28947207	28948207
IAPEz int	chr1	28947461	28948461
IAPEz int	chr1	28948207	28949207	0.0089462	-0.00459073	0.275455	-0.168241	-0.0228775	0.140562	0.121624	-0.10632	0.175344	0.0955349	0.466649	-0.121009		0.433631	0.361869	0.140374	0.289738	0.193838	0.250384	-0.0726589	0.068905	0.316411	-0.0633291	0.137568	0.24594		-0.0789265	0.145335	-0.032921	0.0799802		0.193322	-0.0646111	0.162958	0.434958		0.0932701	-0.0168522	0.0635492	0.147058		0.311958	0.244653	0.104219	0.106726
IAPLTR2_Mm	chr1	28948621	28949621	0.356402	0.27888	0.692354	0.279144	0.441482	0.45594	0.385159	0.163739	0.424549	0.412779	0.762492	0.290406		0.465256	0.466697	0.21664	0.363901	0.35681	0.422478	0.215519	0.320577	0.384462	0.248039	0.206835	0.489593		0.258191	0.353895	0.196047	0.311511		0.40169	0.208796	0.464269	0.609068		0.442545	0.392189	0.324483	0.488559		0.382865	0.381063	0.306853	0.314822
IAPEY_LTR	chr1	29138538	29139538	-0.79216	-0.204931	0.112291	-0.547275	-0.317275	-0.434987	-0.537974	-0.388283	-0.362647	-0.453113	-0.115195	-0.611215		-0.651214	-0.097108	-0.252404	-0.521857	-0.633016	-0.633012	-0.794763	-0.396018	-0.386654	-0.839121	-0.99199	-0.394975		0.251919	0.185388	0.143793	0.229882		0.0231816	-0.194556	0.160528	0.00908472		-0.294934	-0.433179	-0.429635	-0.393174		-0.333575	-0.595961	-0.525812	-0.742029
IAPEY_LTR	chr1	29139919	29140919	-0.152051	0.0439624	0.246075	0.208128	0.501567	-0.0944993	-0.201818	-0.0587643	0.126246	-0.121311	-0.0205624	-0.0575983		0.0186667	0.417142	0.282441	0.235342	0.210347	0.07635	-0.109654	-0.0314622	0.0731918	0.0519166	0.0679232	0.597431		0.188377	0.110324	0.193614	0.274381		0.218896	0.0994007	0.0523013	0.220874		0.0459955	0.205065	-0.0447789	-0.0664906		0.239416	0.174013	-0.0226414	0.23909
IAPLTR2b	chr1	29710532	29711532	-0.221125	-0.135473	-0.192229	-0.178715	-0.256752	-0.219652	-0.104543	-0.157762	-0.0230215	-0.106065	0.225438	-0.115007		-0.170708	-0.067225	-0.372376	-0.155512	-0.0940346	-0.286687	-0.103013	-0.155678	-0.441448	-0.139289	-0.0879556	-0.194409		0.319494	0.366946	0.284127	-0.104313		0.0225099	0.0481221	0.00138836	0.00938069		-0.182942	-0.218373	-0.0951089	0.00145556		-0.203436	-0.178745	-0.23338	-0.140551
IAPEz int	chr1	29710869	29711869	-0.418427	-0.370362	-0.496642	-0.277448	-0.500041	-0.492868	-0.307864	-0.379776	-0.340339	-0.385333	0.0267021	-0.397406		-0.233524	-0.274792	-0.496205	-0.275847	-0.270736	-0.530218	-0.222776	-0.325278	-0.598976	-0.253427	-0.104143	-0.349497		0.277199	0.230471	0.224048	-0.131447		0.0256239	0.0197213	0.0379164	-0.0341266		-0.428477	-0.423452	-0.34266	-0.252013		-0.33484	-0.358934	-0.382343	-0.235689
IAPLTR2b	chr1	29711868	29712868
IAPEz int	chr1	29713439	29714439	-0.646794	0.131576	-0.45175	-0.177325	-0.204118	-0.70502	0.00575537	-0.517361	-0.212418	-0.0711568	0.187231	-0.226964		-0.65329	-0.210877	-0.966551	-0.0803595	-0.0779562	-0.450055	-0.0434383	-0.375375	-0.661749	-0.444038	-0.452246	-0.322865		0.850936	1.13067	0.649444	0.38889		0.865339	0.916222	0.621904	0.316971		-0.322323	-0.362154	-0.241341	-0.0369633		-0.610239	-0.20279	-0.360188	-0.406383
IAPEz int	chr1	29714449	29715449	-0.646794	0.131576	-0.45175	-0.177325	-0.204118	-0.70502	0.00575537	-0.517361	-0.212418	-0.0711568	0.187231	-0.226964		-0.65329	-0.210877	-0.966551	-0.0803595	-0.0779562	-0.450055	-0.0434383	-0.375375	-0.661749	-0.444038	-0.452246	-0.322865		0.850936	1.13067	0.649444	0.38889		0.865339	0.916222	0.621904	0.316971		-0.322323	-0.362154	-0.241341	-0.0369633		-0.610239	-0.20279	-0.360188	-0.406383
IAPLTR2b	chr1	29714531	29715531
IAPEz int	chr1	29715529	29716529	-0.723405	-0.417474	-0.44979	-0.447225	-0.44541	-0.477251	-0.609385	-0.49328	-0.745847	-0.437129	-0.481882	-0.49813		-0.718456	-0.61278	-0.141543	-0.743097	-0.740316	-0.451095	-0.510502	-0.375821	-0.394685	-0.285833	-0.529247	-0.0831165		0.245264	0.313038	0.165216	-0.0622736		0.13178	0.294251	-0.00511203	0.124414		-0.530223	-0.456629	-0.616171	-0.47238		-0.490926	-0.644836	-0.427003	-0.299399
IAPLTR2b	chr1	29715867	29716867	-0.764343	-0.54257	-0.614468	-0.523303	-0.569399	-0.717366	-0.672755	-0.727508	-0.952233	-0.62024	-0.743852	-0.731068		-0.712798	-0.672308	-0.424404	-0.65897	-0.74826	-0.575903	-0.603673	-0.617725	-0.616276	-0.420394	-0.758674	-0.0907477		0.117828	0.231551	0.16577	0.022577		0.0209637	0.193946	0.0424151	0.0645299		-0.64046	-0.603356	-0.784165	-0.698387		-0.60317	-0.661044	-0.612558	-0.423272
IAPEY2_LTR	chr1	30330341	30331341	-0.797901	-0.455286	-0.594072	-0.839112	-0.795005	-1.01954	-0.945705	-1.07245	-0.84317	-0.84474	-0.738547	-0.828272		-0.551773	-0.197854	-0.78886	-0.415001	-0.578805	-0.775805	-0.73857	-0.857702	-0.65273	-0.698981	-1.08492	-0.463158		-0.146886	-0.221388	-0.0747789	-0.0485963		-0.3645	-0.377406	-0.271121	-0.341219		-0.615753	-0.884552	-0.953775	-0.803853		-0.512829	-0.58987	-0.749667	-0.749021
IAPEY2_LTR	chr1	30331665	30332665	-0.279146	0.0204668	0.0764845	-0.254427	0.120908	-0.10014	-0.225226	-0.460293	-0.271833	-0.276975	0.0518358	0.102155		-0.324069	0.0334382	-0.513921	-0.181083	0.0242384	-0.051333	-0.37006	-0.307367	-0.615704	-0.0444022	-0.204866	0.353987		0.795282	0.878692	0.924026	1.20166		0.46696	0.762275	0.653796	0.611475		-0.0607316	-0.0778864	-0.319118	-0.0409945		-0.268184	-0.0693926	-0.431044	0.0349065
IAPLTR2_Mm	chr1	30723681	30724681	0.00452591	0.0261898	0.175779	-0.381315	0.0376514	0.156444	-0.185062	-0.196909	-0.0292436	0.061955	-0.164807	0.325331		0.0132978	0.216393	0.505595	0.228343	0.294327	0.680509	0.172478	0.258072	0.5811	0.400327	0.196003	0.20447		1.13421	1.01104	1.18036	1.08676		1.06005	1.24807	1.30594	0.991339		0.0688315	-0.0624065	-0.137072	0.0741596		0.245096	0.401059	0.337217	0.266933
IAPLTR2_Mm	chr1	30725097	30726097
IAPLTR2a	chr1	30969687	30970687	-0.216346	-0.75235	-0.812355	-0.67002	-0.389197	-0.393565	-0.344494	-0.849155	-0.760622	-0.8031	-0.701176	-0.757775		-0.505152	-0.345143	2.14728e-05	-0.151178	-0.509462	-0.512223	-0.413507	-0.770747	-0.223211	-0.398902	-0.54595	-0.361694		-0.442682	-0.306444	-0.317732	-0.129335		-0.00575721	-0.0993304	-0.352124	-0.479788		-0.593683	-0.484261	-0.651423	-0.754017		-0.283424	-0.390954	-0.469155	-0.435515
IAPLTR2a	chr1	30971098	30972098	1.07128	0.507621	0.701889	0.701358	0.707864	0.554185	0.804998	0.651078	0.775719	0.850325	0.569205	0.627662		0.75099	-0.216054	0.921299	1.10993	0.882994	1.0681	0.549272	0.526283	-0.062557	0.923897	0.179454	0.436877		0.0698562	0.353797	0.480473	0.23235		0.363023	0.261757	0.525166	0.177745		0.760264	0.654469	0.743932	0.682398		0.485412	1.02034	0.337666	0.513409
IAPLTR2_Mm	chr1	31060942	31061942	-0.985287	-0.657677	-1.50396	-0.908155	-0.879102	-1.43063	-0.95961	-1.51162	-1.63114	-0.783331	-1.52916	-1.22711		-0.722184	-0.162983	-1.16707	-0.30591	-1.05731	-0.965186	-0.697974	-1.55706	-0.865419	-1.10709	-1.75704	-0.254157		-0.665512	-0.428485	0.0778443	-0.131177		-0.520055	-0.285977	-0.0646224	-0.438598		-1.04897	-1.07263	-1.36746	-1.17987		-0.684079	-0.776135	-1.04015	-1.03943
IAPEz int	chr1	31061353	31062353	-0.985287	-0.657677	-1.50396	-0.908155	-0.879102	-1.43063	-0.95961	-1.51162	-1.63114	-0.783331	-1.52916	-1.22711		-0.722184	-0.162983	-1.16707	-0.30591	-1.05731	-0.965186	-0.697974	-1.55706	-0.865419	-1.10709	-1.75704	-0.254157		-0.665512	-0.428485	0.0778443	-0.131177		-0.520055	-0.285977	-0.0646224	-0.438598		-1.04897	-1.07263	-1.36746	-1.17987		-0.684079	-0.776135	-1.04015	-1.03943
IAPEz int	chr1	31062092	31063092
IAPLTR2_Mm	chr1	31062351	31063351
IAPEz int	chr1	31062369	31063369
IAPEz int	chr1	31063092	31064092
IAPLTR2_Mm	chr1	31063121	31064121
IAPEz int	chr1	31063370	31064370
IAPEz int	chr1	31064119	31065119	0.18572	0.379238	0.492456	0.416408	0.00169653	0.0841306	0.435724	0.221008	0.203609	0.12929	0.502888	1.76277		0.0726313	0.291888	0.467406	0.183182	0.0847554	0.390203	0.211126	0.319553	0.314107	0.230811	0.62836	0.787404		0.849007	0.924818	0.924928	0.952488		0.410385	0.516372	0.805319	0.647896		0.352472	0.167412	0.28678	0.798316		0.277309	0.21938	0.281595	0.548858
IAPLTR2_Mm	chr1	31064548	31065548	-0.333294	-0.296216	-0.186381	-0.0910815	-0.61875	-0.457234	-0.177512	-0.42975	-0.531488	-0.389115	-0.437079	0.478426		-0.524462	-0.368004	-0.00866542	-0.408725	-0.700339	-0.116919	-0.255702	-0.378506	-0.124849	-0.465316	0.000764824	0.372721		0.511174	0.522145	0.649199	0.653488		0.159544	0.350112	0.416419	0.400727		-0.271964	-0.389022	-0.379583	-0.115923		-0.300377	-0.408661	-0.253019	-0.03061
IAPLTR2a	chr1	31183616	31184616	-0.0142417	0.163167	0.15102	-0.0963504	0.243546	0.0759772	0.355358	0.202294	-0.0648966	0.0842294	0.0985957	0.199309		0.17028	0.0993572	-0.0986256	-0.188397	-0.00385449	0.0749605	0.0230372	0.0959095	0.520437	-0.0572857	0.345896	0.0784433		0.61209	0.703546	0.537034	0.548519		0.699394	0.579852	0.546711	0.518588		0.0999817	0.074391	0.164252	0.127378		0.0570038	-0.0390972	0.213128	0.122351
IAPLTR2a	chr1	31185012	31186012	0.544133	0.563219	-0.141217	0.0277653	-0.0193106	0.213586	0.400683	0.415743	0.503024	0.696814	0.493749	0.439661		0.32117	0.257587	0.362404	0.256539	0.653008	-0.00700337	0.0741069	0.563575	0.516141	0.182272	0.186423	0.347392		0.704993	0.87602	0.800466	0.935229		1.20574	1.14533	1.01199	0.949109		0.322045	0.0740137	0.439816	0.543408		0.31372	0.300848	0.384608	0.238696
IAPLTR4	chr1	31492465	31493465	-0.527355	-0.464025	-0.356309	-0.602259	-0.676128	-0.378689	-0.352644	-0.477558	-0.474941	-0.294415	-0.245704	-0.469527		-0.426169	-0.36416	-0.241129	-0.187109	-0.699585	0.114553	-0.642707	-0.739347	-0.453525	-0.454046	-0.130897	-0.148955		-0.233015	-0.282761	-0.430523	-0.08061		-0.239343	-0.0383519	-0.128117	-0.237368		-0.44923	-0.552358	-0.435048	-0.336548		-0.343819	-0.25738	-0.611859	-0.244633
IAPLTR4	chr1	31493810	31494810	-1.0881	-0.545271	-0.988703	-0.92245	-0.881984	-1.21003	-0.937462	-1.09243	-0.940099	-0.817553	-0.957192	-0.844998		-0.66633	-0.716542	-0.572307	-0.626905	-0.87005	-0.863171	-1.18695	-1.38794	-0.838287	-0.851958	-1.03231	-0.896057		-0.869354	-0.672663	-0.189562	-0.773105		-0.824735	-0.555887	-0.820008	-0.899223		-0.874025	-1.00482	-0.989999	-0.873248		-0.651726	-0.786709	-1.13773	-0.926776
IAPLTR2_Mm	chr1	31525882	31526882	0.522274	0.434718	0.427202	0.373898	0.575718	0.389533	0.477701	0.313184	0.566144	0.389699	0.565143	0.355677		0.355894	0.514684	0.389977	0.624846	0.37092	0.51339	0.179709	0.416499	0.452849	0.3639	0.367239	0.513161		0.164997	0.278318	0.356121	0.447531		0.454259	0.413939	0.464498	0.604266		0.461398	0.446383	0.452343	0.43684		0.420185	0.503052	0.349686	0.414767
IAPEz int	chr1	31526317	31527317	0.68557	0.614672	0.675395	0.587897	0.748222	0.617527	0.672034	0.473506	0.735602	0.663374	0.732918	0.625961		0.31936	0.707693	0.634843	0.917048	0.285102	0.70439	0.221673	0.488144	0.492964	0.306575	0.529541	0.791884		0.275833	0.38702	0.56523	0.784478		0.688141	0.767145	0.685008	0.915408		0.658546	0.651215	0.627047	0.674085		0.553965	0.635513	0.400927	0.542666
IAPEz int	chr1	31526571	31527571	0.909522	1.36284	1.29339	1.14886	1.12171	1.32511	1.15905	0.887083	0.984064	1.24959	1.07609	1.20389		0.359968	1.02319	1.25222	0.88124	0.422958	1.01165	0.646268	0.758414	1.11436	0.524611	1.06521	1.08086		0.646659	1.04362	1.3889	1.75926		1.55623	1.93721	1.79636	1.60043		1.18858	1.19856	1.01007	1.17652		0.878458	0.771951	0.839682	0.890228
IAPEz int	chr1	31527074	31528074
IAPEz int	chr1	31527188	31528188
IAPLTR2_Mm	chr1	31527316	31528316
IAPEz int	chr1	31527458	31528458	0.0999002	-0.210538	-0.448261	-0.247816	-0.365936	-0.35092	-0.287258	-0.274194	-0.191564	0.0044651	-0.128939	-0.0924611		-0.195571	-0.713591	-0.6039	-0.65308	-0.305205	-0.428901	-0.563582	-0.472094	-0.634083	-0.523251	-0.0248831	-0.254886		0.885438	0.667639	0.569361	-0.25681		0.472897	-0.101518	0.189191	0.185041		-0.186299	-0.321557	-0.251006	-0.0723118		-0.504354	-0.462396	-0.556586	-0.267673
IAPEz int	chr1	31527518	31528518	0.0999002	-0.210538	-0.448261	-0.247816	-0.365936	-0.35092	-0.287258	-0.274194	-0.191564	0.0044651	-0.128939	-0.0924611		-0.195571	-0.713591	-0.6039	-0.65308	-0.305205	-0.428901	-0.563582	-0.472094	-0.634083	-0.523251	-0.0248831	-0.254886		0.885438	0.667639	0.569361	-0.25681		0.472897	-0.101518	0.189191	0.185041		-0.186299	-0.321557	-0.251006	-0.0723118		-0.504354	-0.462396	-0.556586	-0.267673
IAPEz int	chr1	31528074	31529074	0.0999002	-0.210538	-0.448261	-0.247816	-0.365936	-0.35092	-0.287258	-0.274194	-0.191564	0.0044651	-0.128939	-0.0924611		-0.195571	-0.713591	-0.6039	-0.65308	-0.305205	-0.428901	-0.563582	-0.472094	-0.634083	-0.523251	-0.0248831	-0.254886		0.885438	0.667639	0.569361	-0.25681		0.472897	-0.101518	0.189191	0.185041		-0.186299	-0.321557	-0.251006	-0.0723118		-0.504354	-0.462396	-0.556586	-0.267673
IAPEz int	chr1	31528193	31529193	0.0999002	-0.210538	-0.448261	-0.247816	-0.365936	-0.35092	-0.287258	-0.274194	-0.191564	0.0044651	-0.128939	-0.0924611		-0.195571	-0.713591	-0.6039	-0.65308	-0.305205	-0.428901	-0.563582	-0.472094	-0.634083	-0.523251	-0.0248831	-0.254886		0.885438	0.667639	0.569361	-0.25681		0.472897	-0.101518	0.189191	0.185041		-0.186299	-0.321557	-0.251006	-0.0723118		-0.504354	-0.462396	-0.556586	-0.267673
IAPEz int	chr1	31528440	31529440
IAPLTR2_Mm	chr1	31529263	31530263
IAPEz int	chr1	31530261	31531261	0.0604063	0.694865	0.619093	0.343268	0.778197	0.034926	-0.082686	0.395585	0.278414	0.690666	1.07022	0.63926		0.44844	1.18414	0.658287	0.158036	1.14352	0.865357	-0.0133691	0.822165	-0.076634	0.18149	0.58268	0.591721		0.403823	0.370091	0.402807	0.472127		0.611358	0.487851	0.608151	0.621709		0.458122	0.385464	0.197104	0.80005		0.763624	0.722303	0.244054	0.451964
IAPLTR2_Mm	chr1	31530697	31531697	0.170411	0.322951	0.429447	0.197619	0.817147	0.0373151	0.0847557	0.28252	0.316118	0.425521	0.725954	0.424307		0.456359	0.722691	0.375856	0.21804	0.844716	0.656621	0.180796	0.646702	-0.115493	0.268208	0.326068	0.539148		0.365266	0.37198	0.393896	0.441057		0.516183	0.477418	0.568345	0.522676		0.307603	0.350694	0.227798	0.52526		0.518302	0.573126	0.237335	0.377808
IAPEY3_LTR	chr1	32073367	32074367	-0.308929	-0.630895	-0.0762058	-0.948483	-0.127389	-0.191791	-0.345412	-0.699213	-0.595168	-0.116514	-0.0582562	-0.19507		-0.668637	-0.534351	-0.407637	-0.206476	-0.567289	-0.313575	-0.877949	-0.440622	0.217665	-0.213106	-0.375535	-0.0256258		-0.20184	0.178	-0.0168661	-0.0136813		-0.0498553	0.0500942	0.066768	-0.00330474		-0.338677	-0.422554	-0.546598	-0.12328		-0.536875	-0.362446	-0.366969	-0.204755
IAPEY3_LTR	chr1	32074671	32075671	-0.61866	-0.446746	-0.636771	-0.537412	0.226757	0.023884	-0.174672	-0.367781	-0.504873	-0.502041	-0.163724	0.00765374		-0.265627	-0.301678	0.135116	0.209869	-0.403155	-0.151764	-0.0974323	-0.338533	-0.102168	-0.397636	-0.378672	-0.0343823		0.760884	0.525099	0.461041	0.277242		0.165444	0.269928	0.864373	0.392029		-0.567393	-0.0955903	-0.349109	-0.21937		-0.144063	-0.115017	-0.179378	-0.27023
IAPEY_LTR	chr1	33882131	33883131	-0.548184	-0.212105	-0.467717	-0.491302	-0.227545	-0.581633	-0.372788	-0.635517	-0.801622	-0.382268	-0.32311	-0.0421166		-0.997193	0.0996949	-0.626181	0.0774555	-0.82247	0.293431	-0.311349	-0.699241	0.051139	-0.79398	-0.410533	-0.0079603		-0.163459	0.441029	0.447481	0.343039		0.505356	0.00499912	0.719753	0.605941		-0.409335	-0.433493	-0.603309	-0.249165		-0.507893	-0.150528	-0.319817	-0.404158
IAPEY_LTR	chr1	33883504	33884504	-0.394367	-0.424828	-0.303729	-0.486093	-0.463835	-0.330856	-0.360821	-0.405526	-0.152105	-0.520379	-0.473111	-0.0877026		-0.430933	-0.340864	-0.29479	-0.780315	-0.632648	-0.616667	-0.684365	-0.4217	-0.619054	-0.507753	-0.248778	-0.237126		0.0861581	0.163935	0.111256	0.0638742		0.0991288	-0.0613428	0.0962807	-0.228133		-0.374308	-0.426928	-0.306151	-0.360398		-0.355529	-0.676543	-0.57504	-0.331219
IAPLTR1_Mm	chr1	34403301	34404301	-0.455051	0.365	0.190093	0.3201	-0.188912	0.174309	0.0293304	0.276163	-0.349324	-0.360774	-0.0366454	0.224998		-0.229547	-0.510983	-0.307479	-0.616162	-0.229711	-0.100476	-0.440556	0.206961	-0.297904	0.223505	0.396667	0.246121		0.431795	0.25027	0.117307	0.0145963		0.365862	0.187635	0.241397	-0.000156434		0.0333472	0.101832	-0.0146101	-0.0574735		-0.349336	-0.31545	-0.177166	0.288764
IAPEz int	chr1	34403654	34404654	-0.216584	0.633035	0.261971	0.624313	0.257641	0.777904	0.445659	0.559917	0.0639709	0.0917107	0.159414	0.414989		0.443456	-0.323666	-0.162774	-0.447294	0.459681	0.305124	-0.148934	0.657645	-0.421973	0.57686	0.848534	1.02007		0.689061	0.346895	0.364647	0.250131		0.437232	0.190458	0.435116	-0.00894558		0.22614	0.553286	0.356516	0.222038		-0.0143278	0.105837	0.0289126	0.815154
IAPLTR1_Mm	chr1	34404654	34405654
IAPEz int	chr1	34406148	34407148
IAPLTR1_Mm	chr1	34406861	34407861
IAPEz int	chr1	34407156	34408156
IAPEz int	chr1	34407861	34408861	0.228693	0.36775	0.0684316	0.330097	0.253229	0.203784	0.255608	0.151477	0.291196	0.3514	0.0725783	0.375346		-0.0403753	-0.0470348	0.176299	0.0308708	-0.0545452	0.308446	-0.0591834	0.34292	-0.0517797	-0.0811388	-0.268646	0.35858		0.868233	0.725156	0.7937	1.03096		1.20084	1.13245	1.22203	0.945132		0.221625	0.26237	0.23276	0.266441		0.0296297	0.0949238	0.0773188	0.00293184
IAPLTR1_Mm	chr1	34408214	34409214	0.268059	0.221075	0.0538421	0.122214	0.260508	0.129161	0.0736891	-0.156488	0.374301	0.253248	0.0947928	0.26149		-0.0735195	0.16591	0.202991	-0.0360069	-0.0603354	0.20071	-0.282211	0.382274	0.114005	-0.0908242	-0.259277	0.239966		0.709574	0.625526	0.667062	0.836913		0.996435	0.919994	1.31703	0.860882		0.180992	0.170628	0.0971676	0.203177		0.0984606	0.0347893	0.071356	-0.0367119
IAPLTR1a_Mm	chr1	34970924	34971924	-0.29632	0.000482945	-0.414162	-0.378054	-0.634175	-0.475468	-0.270468	-0.874826	-0.77796	-0.557543	-0.751107	-0.504241		-0.413984	-0.347948	0.0681291	-0.27605	-0.357143	-0.360635	-0.495294	-0.445604	-0.0658068	-0.477077	-0.63927	-0.0306688		-0.563777	-0.399572	-0.44398	-0.250532		-0.303188	-0.36925	-0.397444	-0.23893		-0.236667	-0.495899	-0.641084	-0.604297		-0.231268	-0.331276	-0.335568	-0.382339
IAPEz int	chr1	34971251	34972251	-0.0974917	-0.0761994	-0.35091	-0.104805	-0.354954	0.0124959	0.0311921	-0.579377	-0.281935	-0.190434	-0.267538	-0.166294		-0.249962	-0.0384131	0.405696	-0.026071	-0.0731646	0.0189122	-0.229714	-0.193571	-0.104605	-0.0849129	-0.335046	0.519549		-0.503864	-0.341287	-0.254942	-0.0550363		-0.13991	-0.218386	-0.220575	-0.115733		-0.174867	-0.149088	-0.276706	-0.208089		0.0391069	-0.0267745	-0.175963	0.0331965
IAPEz int	chr1	34971899	34972899	-0.501863	-0.85193	-0.978452	-0.593135	-0.928814	0.0810391	-0.0810588	-1.19894	-0.695217	-0.857711	-0.396723	0.00778046		-0.113878	-0.0323106	0.727609	-0.39031	-0.273003	-0.129387	-0.429246	-0.742413	-1.05433	-0.435114	-0.619331	0.509957		-0.785804	-0.669121	-0.544813	-0.339217		-0.551754	-0.488093	-0.424129	-0.321778		-0.777415	-0.480303	-0.658406	-0.415551		0.193807	-0.264233	-0.741995	-0.181496
IAPEz int	chr1	34971951	34972951
IAPEz int	chr1	34972208	34973208
IAPLTR1a_Mm	chr1	34972250	34973250
IAPEz int	chr1	34972335	34973335
IAPEz int	chr1	34972899	34973899
IAPEz int	chr1	34972962	34973962
IAPEz int	chr1	34973213	34974213
IAPEz int	chr1	34973333	34974333
IAPLTR1a_Mm	chr1	34974688	34975688
IAPEz int	chr1	34975688	34976688	-1.04947	-0.842391	-0.355289	-0.64416	-0.593967	-0.408131	-0.515302	-1.14444	-0.627745	-0.903817	-0.803724	-0.66646		-0.72616	-0.737966	-0.556114	-0.672972	-0.736358	-0.621248	-0.93262	-1.10921	-1.14243	-0.662025	-1.02207	-0.456063		-0.808775	-0.569288	-0.383716	-0.636871		-0.757053	-0.603972	-0.963423	-0.943731		-0.749049	-0.548753	-0.762496	-0.791334		-0.673413	-0.676859	-1.06142	-0.713387
IAPLTR1a_Mm	chr1	34976024	34977024	-0.980817	-0.72374	-0.211925	-0.494481	-0.564375	-0.52133	-0.281269	-0.764505	-0.2371	-0.864772	-0.721675	-0.728711		-0.571545	-0.45586	-0.399925	-0.392158	-0.530435	-0.577244	-0.704909	-0.914305	-0.629704	-0.561051	-0.808823	-0.362229		-0.452298	-0.285369	-0.22401	-0.310675		-0.411963	-0.390414	-0.569398	-0.494033		-0.638827	-0.526729	-0.427625	-0.771719		-0.475776	-0.499945	-0.749639	-0.577368
IAPLTR2_Mm	chr1	35067902	35068902	0.113656	0.2764	0.360407	0.469566	0.076852	0.0043689	0.174692	-0.229517	-0.304986	-0.104234	-0.156078	0.0370336		0.12641	0.7269	0.449311	0.483355	-0.182774	0.2457	-0.0501212	-0.445002	0.651635	0.0366819	0.0237623	1.09837		0.217619	0.61082	0.756326	0.847595		0.279758	0.656545	0.456198	0.46263		0.250154	0.183596	-0.119937	-0.0744262		0.434207	0.182094	0.0521706	0.386271
IAPLTR2_Mm	chr1	35069328	35070328	0.234854	0.980888	0.225857	0.798231	0.587808	0.376736	0.581545	-0.441605	0.180843	0.548287	0.275704	0.047325		0.463727	0.570435	0.294051	0.840505	0.586592	0.237472	0.239298	-0.20519	0.221125	0.295385	0.0569989	0.00610742		0.706017	0.96215	0.842443	0.75461		0.147879	0.431833	0.748045	0.690156		0.480533	0.587592	0.106928	0.290439		0.442738	0.554856	0.0850778	0.119497
IAPEY2_LTR	chr1	35231115	35232115	-0.19399	0.0796063	-0.0416056	-0.224159	-0.00404352	-0.343392	0.0399833	-0.036572	-0.475839	-0.0307455	-0.2575	-0.239224		0.0255463	-0.0118624	0.316616	-0.0545028	0.14229	0.134362	0.217036	0.344321	1.10401	-0.020655	0.67267	0.390903		0.555238	0.257605	0.0453609	0.168448		0.437624	0.0373839	0.267391	-0.0231261		-0.0519966	-0.190532	-0.157476	-0.175823		0.1101	0.0740496	0.555122	0.347639
IAPEY2_LTR	chr1	35232364	35233364	0.415407	0.485051	0.483568	0.430871	0.656792	0.388632	0.487989	0.241591	0.544822	0.468687	0.41971	0.356289		0.684565	0.690183	0.205334	0.702076	0.694455	0.670562	0.689122	0.534923	0.62337	0.695856	0.833811	0.273825		0.454254	0.6164	0.507271	0.571584		0.607246	0.551337	0.483264	0.615687		0.461342	0.492098	0.424801	0.414895		0.526694	0.689031	0.615805	0.601164
IAPLTR1a_Mm	chr1	35844349	35845349	-0.420931	-0.522268	-0.0494591	-0.279711	-0.487933	-0.254409	-0.142183	-0.257169	-0.61914	-0.406733	-0.632924	-0.107125		-0.344229	-0.776147	-0.700485	-0.671668	-0.876729	-0.603635	-0.568243	-0.125078	-0.766319	-0.47237	-0.907765	0.428062		-0.0824764	-0.193119	-0.188741	0.132589		-0.262526	-0.0944186	-0.293377	-0.302992		-0.330886	-0.340685	-0.339497	-0.38226		-0.606954	-0.717344	-0.486547	-0.317358
IAPEz int	chr1	35844701	35845701	-0.326058	-0.700297	-0.121415	-0.455843	-0.833335	-0.568396	-0.303649	-0.556121	-0.823497	-0.507586	-0.981477	-0.086827		-0.144015	-0.894073	-0.635986	-0.884142	-1.05158	-0.62031	-0.642232	-0.252882	-0.609108	-0.411419	-1.22644	0.735438		0.0110999	-0.155406	-0.536607	0.122842		-0.313101	-0.229796	-0.463219	-0.558193		-0.38259	-0.619191	-0.561089	-0.525297		-0.558025	-0.852011	-0.501407	-0.300808
IAPLTR1a_Mm	chr1	35845701	35846701
IAPLTR1a_Mm	chr1	35851074	35852074
IAPEz int	chr1	35852074	35853074	-1.1154	-0.632178	0.252901	-0.853892	-0.733048	-0.880509	-0.734943	-0.790688	-0.931786	-1.20713	-0.946889	-1.11797		-0.494181	-0.649136	-0.627464	-0.3835	-0.514012	-0.38079	-0.433272	-0.690896	-0.838966	-0.581796	-0.756495	-0.0442025		-0.312693	-0.374499	-0.196939	-0.506777		-0.338695	-0.0861878	-0.667285	-0.552826		-0.498227	-0.822483	-0.819139	-1.09066		-0.59026	-0.426101	-0.654378	-0.460831
IAPLTR1a_Mm	chr1	35852426	35853426	-0.717376	-0.477916	0.25349	-0.714716	-0.574196	-0.70992	-0.554637	-0.578531	-0.60096	-0.831505	-0.682142	-0.852044		-0.315464	-0.517123	-0.386625	-0.334432	-0.365305	-0.233733	-0.460825	-0.54777	-0.790999	-0.416411	-0.512291	0.0700474		-0.198268	-0.246834	-0.106549	-0.299709		-0.229976	-0.0203422	-0.470544	-0.34443		-0.313934	-0.666277	-0.578043	-0.788564		-0.406404	-0.311157	-0.599865	-0.286218
IAPLTR2b	chr1	36105446	36106446	-0.603845	-0.446842	-0.601833	-0.0727169	-0.541287	-0.183585	-0.19133	0.0029485	-0.178434	-0.20421	-0.161928	-0.460075		-0.396344	-0.459725	-0.447125	-0.665432	-0.573016	-0.326994	-0.237528	-0.0473773	-0.653869	-0.394916	-0.365474	-0.159655		0.673422	0.00484838	0.209416	-0.143228		0.45193	0.179572	0.209144	0.520478		-0.55084	-0.265863	-0.122272	-0.275404		-0.434398	-0.521814	-0.312925	-0.306682
IAPLTR2b	chr1	36106762	36107762	0.200522	0.627984	0.430556	0.420539	0.129155	0.539146	0.353936	0.376436	0.0724523	0.428931	0.289365	0.349087		0.499235	0.706663	0.0069021	0.267297	0.523443	0.407048	0.702975	0.311377	0.324643	0.458487	0.675692	0.332219		0.580877	0.276779	0.235952	0.36003		0.480637	0.315648	0.315052	0.586749		0.419687	0.362947	0.267608	0.355794		0.404267	0.399263	0.446332	0.488799
IAPLTR2a	chr1	37264980	37265980	0.830969	1.14357	0.671085	0.619558	0.680365	0.686628	1.00121	0.606356	0.755881	0.912425	0.924657	0.727943		0.629794	0.608206	0.979942	0.847749	0.694314	0.684386	0.814294	0.587955	0.72816	0.510219	0.583587	0.826329		1.03294	1.08108	1.11256	0.981159		1.17614	1.25131	0.918309	1.02676		0.881876	0.662184	0.787817	0.855008		0.739314	0.74215	0.710136	0.640045
IAPLTR2a	chr1	37266382	37267382	0.103088	0.19794	0.0953003	0.219455	0.191729	0.274669	0.116014	0.0448366	0.354228	0.0436165	0.00241512	0.222854		0.237053	0.198923	-0.0660192	0.276056	0.410033	0.197205	0.218149	0.306326	-0.143844	0.628241	0.216144	0.358912		0.411084	0.405996	0.235986	0.116607		0.354723	0.41719	0.019639	0.173539		0.13211	0.228617	0.171693	0.0896286		0.123319	0.294431	0.126877	0.401099
IAPLTR1a_Mm	chr1	37829729	37830729	0.364563	-0.0614184	-0.0389766	0.274733	-0.34069	0.350426	0.0169781	0.168812	0.21052	0.0305498	0.310122	0.119503		0.173763	0.440704	-0.060271	0.055504	0.0233487	0.732129	-0.124876	0.557188	0.556996	0.330405	0.327794	0.144836		0.499547	0.571591	0.0985221	0.528968		0.480956	0.453429	0.389257	0.35361		0.0880561	0.094823	0.132103	0.153392		0.184732	0.270327	0.329769	0.267678
IAPEz int	chr1	37830063	37831063	0.85881	0.301205	0.381575	0.780664	0.0513869	0.918641	0.71935	0.758549	0.760313	0.482181	0.893627	0.81758		0.624064	0.785606	0.123491	0.600138	0.618338	1.06124	0.472494	1.13464	0.7446	1.0752	0.723659	0.701921		0.926286	0.962473	0.738589	0.871807		0.970432	0.933483	0.980844	0.918456		0.513863	0.583564	0.746071	0.731129		0.511054	0.759907	0.783912	0.833594
IAPEz int	chr1	37830726	37831726
IAPEz int	chr1	37830778	37831778
IAPEz int	chr1	37831035	37832035
IAPLTR1a_Mm	chr1	37831063	37832063
IAPEz int	chr1	37831160	37832160
IAPEz int	chr1	37831726	37832726
IAPEz int	chr1	37831789	37832789
IAPEz int	chr1	37832040	37833040
IAPEz int	chr1	37832160	37833160
IAPLTR1a_Mm	chr1	37834116	37835116
IAPEz int	chr1	37835116	37836116	0.557777	0.87189	0.499077	0.699402	0.713839	0.775578	0.940662	0.749572	0.651737	0.439665	0.356224	0.831943		0.636857	0.374695	0.452837	0.376939	0.800623	1.10446	0.840186	0.323354	0.756376	0.806652	0.405554	-0.069371		0.9079	0.738892	0.787388	0.659791		0.926508	0.631823	0.955456	0.777567		0.642915	0.729607	0.780657	0.542611		0.48813	0.760675	0.639972	0.380945
IAPLTR1a_Mm	chr1	37835442	37836442	0.104033	0.39834	0.0847803	0.326869	0.257443	0.297473	0.370214	0.425791	0.261179	-0.0578036	-0.139662	0.156246		0.265578	0.208928	0.464388	0.0961668	0.601241	0.924335	0.488458	-0.141267	0.492895	0.571634	-0.0233447	-0.186581		0.747716	0.47728	0.647223	0.39148		0.527832	0.298395	0.528318	0.532852		0.195718	0.293928	0.352394	-0.0137399		0.312965	0.540581	0.280029	0.120569
IAPLTR1_Mm	chr1	38760644	38761644	-0.601073	-0.130637	-0.0422841	-0.245494	0.236854	-0.226607	-0.306732	-0.461731	-0.49888	-0.11462	0.0926839	-0.255839		-0.333389	0.199039	-0.623295	-0.550729	-0.399331	0.205744	-0.32672	-0.278836	-0.804077	-0.12586	-0.323992	0.118533		-0.15583	-0.0507623	0.280815	0.141918		0.125703	-0.169658	0.0798172	0.293495		-0.257998	-0.0784158	-0.422448	-0.0925915		-0.252548	-0.248106	-0.469878	-0.110439
IAPEz int	chr1	38761051	38762051	-0.881059	-0.535665	-0.429397	-0.467542	-0.00649388	-0.638053	-0.72498	-0.724441	-0.891908	-0.470346	-0.229601	-0.648052		-0.554912	-0.172892	-0.947017	-0.99054	-0.834258	0.0451066	-0.650135	-0.599154	-1.419	-0.525455	-0.836197	0.385785		-0.398787	-0.107409	0.142209	-0.040357		-0.0240968	-0.276475	-0.0908659	0.156039		-0.615373	-0.370696	-0.780443	-0.449333		-0.558274	-0.593231	-0.88943	-0.325289
IAPLTR1_Mm	chr1	38762051	38763051
IAPEz int	chr1	38762291	38763291
IAPEz int	chr1	38762797	38763797
IAPEz int	chr1	38763292	38764292
IAPEz int	chr1	38763811	38764811
IAPLTR1_Mm	chr1	38764450	38765450
IAPEz int	chr1	38765450	38766450	-0.457823	-0.646478	-0.986584	-1.09611	-1.17466	-1.19303	-1.63828	-0.978342	-1.37186	-1.29058	-1.18854	-1.49984		-0.760746	-0.715324	-0.901217	-0.782456	-0.604399	-0.73242	-1.41015	-0.687587	-1.02262	-1.19279	-1.15142	-0.768768		-1.27648	-1.0754	-1.43221	-0.897718		-1.11069	-1.09071	-0.907745	-1.07428		-0.696962	-1.1546	-1.32949	-1.32632		-0.792429	-0.706425	-1.04012	-1.03766
IAPLTR1_Mm	chr1	38765857	38766857	-0.489109	-0.509917	-0.877813	-1.23956	-1.16367	-0.95488	-1.41638	-0.824427	-1.33034	-1.14826	-0.939588	-1.4241		-0.743423	-0.804989	-0.840617	-0.704044	-0.374501	-0.753069	-1.11399	-0.760655	-1.01576	-1.16397	-0.954439	-0.790724		-1.12896	-0.835276	-1.11209	-0.69088		-0.857159	-0.942084	-0.535522	-0.85966		-0.625613	-1.11937	-1.19038	-1.17065		-0.796343	-0.610538	-0.963469	-0.969711
IAPEY2_LTR	chr1	38802448	38803448	1.18615	0.957696	1.12695	1.1362	1.32626	1.05932	1.17005	1.13557	1.22016	1.02454	1.24358	1.18771		1.62759	1.21794	1.82627	1.50096	1.54665	1.26414	1.43526	1.40228	1.43813	1.53711	1.57607	1.18306		1.15148	1.02416	0.885005	0.948575		1.11993	1.17949	1.03306	0.957241		1.09027	1.17393	1.17526	1.15194		1.55727	1.43725	1.42522	1.43208
IAPEY2_LTR	chr1	38803785	38804785	0.47753	0.761908	0.730949	0.628322	0.372994	0.630433	0.764821	0.72658	0.65831	0.535851	0.786043	0.701481		1.289	1.24957	1.20437	1.31327	1.12813	1.23978	1.22474	1.34406	0.878195	1.09127	0.989628	0.914821		0.610151	0.835329	0.75705	0.80073		0.726725	0.877261	1.0142	0.482248		0.656795	0.543916	0.716571	0.674459		1.24765	1.22706	1.149	0.998573
IAPLTR1a_Mm	chr1	40753843	40754843	0.257061	0.417185	0.474953	0.781683	0.315131	0.163341	0.422837	0.660157	0.596469	0.286226	0.281696	0.521242		0.331439	0.482902	0.319119	0.160436	0.319498	-0.361155	0.809039	0.511232	0.0501788	0.547524	0.248662	-0.800249		-0.292035	-0.0882093	-0.116218	-0.00961207		-0.178815	-0.0917332	0.300272	-0.0632728		0.383067	0.420052	0.559821	0.363054		0.37782	0.039593	0.456816	-0.00135423
IAPEz int	chr1	40754191	40755191	0.272029	0.701547	0.620203	0.769368	0.328316	0.29239	0.451725	0.650151	0.545216	0.40721	0.246109	0.598845		0.319105	0.476217	0.781503	0.602182	0.332352	-0.202661	0.848018	0.386685	0.047509	0.449139	0.228172	-0.505855		-0.432549	-0.0914615	-0.167302	-0.125257		-0.157643	-0.0490852	0.370306	-0.0785501		0.53126	0.463358	0.549031	0.417388		0.525608	0.243958	0.427404	0.0571521
IAPLTR1a_Mm	chr1	40755189	40756189
IAPEz int	chr1	40757090	40758090
IAPLTR1a_Mm	chr1	40757953	40758953
IAPEz int	chr1	40758104	40759104
IAPEz int	chr1	40758951	40759951	0.0548139	-0.0604655	-0.406692	-0.858139	-0.494804	-0.443923	-0.369387	-0.0608836	-0.863722	-0.793806	-0.446646	-0.389448		-1.024	-0.821302	-0.718757	-0.122623	-1.1442	-0.880308	-0.284882	-0.170866	-0.80332	-1.08984	-0.904155	-0.988743		-0.656914	-0.155936	-0.693781	-0.656084		-0.540251	-0.542541	-0.507631	-0.620501		-0.137448	-0.598955	-0.431331	-0.5433		-0.854687	-0.71571	-0.419689	-0.994247
IAPLTR1a_Mm	chr1	40759299	40760299	-0.140171	-0.0507992	-0.391933	-0.8287	-0.334482	-0.276298	-0.491564	-0.224968	-0.76376	-0.707818	-0.396884	-0.395922		-0.786027	-0.691366	-0.527392	0.125408	-0.8566	-0.643134	-0.32215	-0.0926295	-0.718229	-0.797	-0.776779	-0.437008		-0.504004	0.00421171	-0.525181	-0.477291		-0.333069	-0.31295	-0.353369	-0.261438		-0.194301	-0.479827	-0.493431	-0.500208		-0.668262	-0.458109	-0.377669	-0.670262
IAPLTR2_Mm	chr1	41143978	41144978	0.715135	0.461273	0.199483	0.451409	0.798003	0.528636	0.445349	0.484001	0.588249	0.229488	0.569166	0.763606		0.380844	0.110654	-0.0175659	0.710167	0.108308	0.577335	0.109589	0.283306	0.507459	0.252137	0.535121	0.897299		0.538236	0.501163	0.48534	0.369346		0.618719	0.344389	0.698085	0.679123		0.458631	0.592683	0.505866	0.520753		0.157977	0.46527	0.300118	0.561519
IAPEz int	chr1	41144480	41145480	1.19118	0.696045	0.200408	0.88003	1.10403	1.0298	0.798276	1.02942	0.958563	0.345012	0.783965	1.1878		0.422673	0.254086	0.194419	1.30057	-0.0112609	1.08293	0.350555	0.63033	0.754001	0.376249	0.861027	1.54032		0.836127	0.779378	0.805494	0.687739		1.18367	0.697031	0.937905	1.23525		0.695877	1.00462	0.928753	0.772261		0.290392	0.790746	0.578295	0.925865
IAPEz int	chr1	41144746	41145746	0.967499	0.775534	1.02502	0.513357	0.940702	1.24015	0.729203	1.23787	1.18267	0.310388	1.00086	1.1408		1.08744	-0.0991543	0.383504	0.895407	0.140541	0.794086	0.487865	0.723903	0.634912	0.468145	0.79467	1.53018		1.29313	1.40032	1.34227	1.63032		1.63084	1.58879	1.70818	1.5885		0.922685	0.898069	1.04991	0.817349		0.457264	0.610011	0.61556	0.931
IAPEz int	chr1	41145399	41146399
IAPLTR2_Mm	chr1	41145479	41146479
IAPEz int	chr1	41145623	41146623
IAPEz int	chr1	41145737	41146737
IAPEz int	chr1	41146399	41147399
IAPLTR2_Mm	chr1	41146562	41147562
IAPEz int	chr1	41146742	41147742
IAPEz int	chr1	41147560	41148560	0.493331	0.465408	-0.269635	0.0341515	0.614732	0.372592	0.104163	0.0298114	-0.11567	0.295758	0.342829	-0.0115667		-0.431492	0.37452	0.514093	-0.0795905	0.622516	-0.020775	0.14563	0.0407126	0.123616	0.272085	0.0400071	0.904193		0.496917	0.310255	0.270256	0.515532		1.13954	0.946665	0.761459	0.742378		0.229701	0.340492	0.00610143	0.209007		0.152373	0.17405	0.10332	0.405428
IAPLTR2_Mm	chr1	41148032	41149032	0.377799	0.412608	-0.197967	-0.0684618	0.738328	0.47859	0.142893	0.100342	-0.0717658	0.289374	0.379329	0.0317012		-0.340973	0.481095	0.773708	0.0885784	0.826321	0.339237	2.61285e-05	0.0331036	0.213915	0.561311	0.217311	0.688558		0.426344	0.547637	0.617839	0.586349		0.903716	0.871042	0.539662	0.586797		0.19748	0.382819	0.0571562	0.233468		0.30461	0.418045	0.0823482	0.48906
IAPLTR1a_Mm	chr1	43674423	43675423	0.104656	0.592449	0.335308	0.171455	-0.00216423	0.313439	0.12872	0.483467	0.491339	0.383861	0.56375	0.284675		0.211426	0.305498	0.421988	-0.0581094	0.373113	0.744194	0.222457	0.156187	0.713804	0.52216	0.644196	1.01492		0.141824	-0.0430308	-0.234426	0.156935		0.302455	0.252638	0.195411	0.356545		0.344138	0.16091	0.367842	0.410762		0.312971	0.353066	0.36415	0.727091
IAPLTR1a_Mm	chr1	43675760	43676760	-0.553565	-0.403632	-0.565137	-0.825536	-0.196094	-0.24638	-0.663228	-0.485045	-0.579729	-0.608684	-0.577271	-0.647953		0.038072	0.227987	0.151243	-0.022983	-0.00866757	-0.0292008	-0.124276	-0.327202	0.24714	0.120862	0.0332756	0.671061		-0.0295968	-3.89435e-05	-0.137951	0.384244		-0.217745	0.0129731	-0.23682	0.109556		-0.507445	-0.42267	-0.576001	-0.611302		0.139101	-0.0202838	-0.0681126	0.275066
IAPEY3_LTR	chr1	43737464	43738464	0.0960258	0.0840097	-0.215136	-0.145117	-0.21703	0.0757883	0.1943	-0.0999185	0.0384428	0.226733	0.231288	-0.0543603		0.0316061	0.0425432	0.0541849	-0.121261	-0.158118	0.195665	-0.0904945	-0.0015939	-0.0442645	0.393223	0.619307	0.0629834		-0.0755002	0.0572667	0.114301	-0.0507367		-0.0244657	0.16384	0.0217675	0.011823		-0.0117002	-0.0954526	0.0442748	0.134553		0.042778	-0.0279047	-0.045451	0.358504
IAPEY3_LTR	chr1	43738765	43739765	0.243678	0.0711903	0.0560423	0.393546	0.092295	0.0635893	0.297729	0.0954764	-0.216065	-0.0805875	0.1109	-0.113031		0.068944	0.0326556	0.153314	-0.0935936	-0.131893	0.0720263	-0.242325	-0.184863	-0.213929	0.0287875	0.125125	-0.000241272		-0.0425166	-0.0665291	-0.170919	-0.37606		-0.202132	-0.109748	-0.415697	-0.288653		0.123637	0.183144	0.059047	-0.0275727		0.0849712	-0.0511535	-0.213706	0.0512237
IAPEY2_LTR	chr1	44083043	44084043	-1.0809	-1.34718	-1.3813	-1.38582	-1.14608	-0.930221	-1.2111	-1.14379	-1.18181	-1.32891	-0.689876	-1.23995		-1.60719	-0.996037	-1.31718	-1.14095	-1.56133	-0.674779	-0.959553	-1.2959	-1.44117	-0.963261	-0.814081	-0.665533		-1.36096	-1.11316	-0.515954	-0.817328		-0.90558	-0.823897	-0.769108	-0.993089		-1.2698	-1.15404	-1.1789	-1.08624		-1.3068	-1.12569	-1.23221	-0.814292
IAPEY2_LTR	chr1	44084275	44085275	-0.222542	-0.267212	-0.431982	-0.627115	-0.480097	-0.689025	-0.50261	-0.759457	-0.646901	-0.49734	-0.36197	-0.412556		-0.524398	-0.438443	-0.229155	-0.14094	-0.257291	0.0813674	-0.387704	-0.407541	-0.155564	-0.438018	-0.160484	-0.706326		0.0231206	0.0396755	0.132831	0.362693		0.350914	-0.133766	0.495975	0.257239		-0.307245	-0.598746	-0.636323	-0.423955		-0.397332	-0.105621	-0.316936	-0.434943
IAPLTR2_Mm	chr1	44346549	44347549	-0.064941	0.740502	0.389855	0.0500152	0.754942	0.713288	0.380628	0.338725	0.104489	0.223368	0.0409417	0.551296		-0.322155	-0.182471	0.530527	0.189702	0.242981	0.332872	0.280905	0.026118	0.143387	0.0429589	0.376463	0.723097		-0.121644	-0.0478094	-0.0779434	0.0731944		-0.244501	-0.18127	-0.181232	-0.446402		0.355138	0.506081	0.274614	0.271868		0.00863338	0.255185	0.150137	0.38084
IAPEz int	chr1	44346994	44347994	-0.064941	0.740502	0.389855	0.0500152	0.754942	0.713288	0.380628	0.338725	0.104489	0.223368	0.0409417	0.551296		-0.322155	-0.182471	0.530527	0.189702	0.242981	0.332872	0.280905	0.026118	0.143387	0.0429589	0.376463	0.723097		-0.121644	-0.0478094	-0.0779434	0.0731944		-0.244501	-0.18127	-0.181232	-0.446402		0.355138	0.506081	0.274614	0.271868		0.00863338	0.255185	0.150137	0.38084
IAPEz int	chr1	44347247	44348247	0.0619073	1.10698	0.599088	0.333728	1.01859	0.900349	0.456451	0.546895	0.392551	0.381274	0.224693	0.825147		-0.318426	-0.0980321	0.707539	0.60302	0.479539	0.484038	0.532589	0.00613879	0.112964	0.140033	0.521188	0.980916		-0.111821	-0.101584	-0.140254	-0.0819766		-0.301818	-0.251418	-0.291282	-0.560964		0.589324	0.750888	0.465299	0.477038		0.0970271	0.522199	0.217231	0.547379
IAPEz int	chr1	44347748	44348748
IAPEz int	chr1	44347800	44348800
IAPLTR2_Mm	chr1	44347993	44348993
IAPEz int	chr1	44348059	44349059
IAPEz int	chr1	44348182	44349182
IAPEz int	chr1	44348194	44349194
IAPEz int	chr1	44348748	44349748
IAPEz int	chr1	44348801	44349801
IAPEz int	chr1	44349062	44350062
IAPEz int	chr1	44349182	44350182
IAPLTR2_Mm	chr1	44351132	44352132
IAPEz int	chr1	44352132	44353132	0.302534	0.313966	0.0100893	0.114014	-0.0388478	0.488002	0.471965	0.385838	0.163713	0.309517	-0.0327346	0.138365		0.833142	0.14997	0.991278	0.16801	0.323943	0.557407	0.197737	0.957909	0.757354	0.645475	0.304908	0.593155		0.727553	0.839472	0.668677	0.507531		0.902961	0.764834	0.388016	0.810159		0.208863	0.187723	0.340505	0.138383		0.65813	0.349787	0.637666	0.514513
IAPLTR2_Mm	chr1	44352600	44353600	-0.160504	-0.252148	-0.583365	-0.459902	-0.318808	-0.0807879	0.071771	0.0588422	-0.255607	-0.142212	-0.500361	-0.422698		0.0549223	-0.179813	0.446681	-0.214995	-0.278062	-0.00230859	-0.317405	0.376449	0.132292	0.130428	-0.301724	0.450663		0.135014	0.250267	0.170833	0.145916		0.394098	0.180135	-0.0146749	0.215943		-0.332006	-0.286499	-0.0416646	-0.35509		0.107263	-0.165122	0.0637787	0.0931221
IAPEY3_LTR	chr1	44371718	44372718	0.226851	-0.172716	-0.280346	0.0365239	0.0757809	-0.165379	-0.174382	-0.246396	-0.327357	0.0310333	-0.273998	-0.258045		-0.284583	-0.0591272	-0.0963782	-0.106138	-0.272823	-0.248217	-0.488346	-0.508439	-0.0788127	-0.266402	-0.0904376	0.538829		-0.0168656	0.0579831	0.195523	0.217276		0.197387	0.159578	0.197758	0.226141		-0.0754034	-0.0176913	-0.249378	-0.167003		-0.146696	-0.209059	-0.358533	0.0606632
IAPEY3_LTR	chr1	44373050	44374050	-0.435483	-0.649452	-0.58834	-0.551903	-0.508842	-0.575748	-0.473546	-0.651267	-0.692214	-0.801345	-0.607762	-0.245769		-0.595713	-0.421228	-0.350134	-0.300624	-0.474812	-0.331965	-0.532079	-0.613749	-0.0689926	-0.623758	-0.325948	0.145253		0.145104	0.024875	0.137624	0.161248		-0.122155	-0.00953236	-0.0231806	0.0445976		-0.557758	-0.545498	-0.605676	-0.551625		-0.455692	-0.369133	-0.40494	-0.268151
IAPLTR2_Mm	chr1	44416038	44417038	0.0971536	-0.120619	-0.142797	-0.274585	-0.0214495	-0.214967	-0.0595106	-0.384705	-0.43058	-0.232266	-0.300453	-0.254824		-0.0843569	-0.0483866	0.242864	-0.117923	-0.103316	-0.023988	-0.216467	-0.113703	-0.316625	-0.211972	0.0989366	0.235005		-0.112183	-0.147679	-0.0648137	0.0872597		-0.0137108	-0.174023	-0.0688969	-0.0742907		-0.0554211	-0.170334	-0.291599	-0.262514		0.036707	-0.0817426	-0.215598	0.0406563
IAPEz int	chr1	44416524	44417524	0.509828	0.488316	0.286615	0.206295	0.44194	0.153182	0.2567	0.108371	0.111587	0.215995	0.339493	0.174225		0.0756179	0.418167	0.52298	0.248354	0.166282	0.380463	0.302154	0.270061	0.021432	0.193431	0.548687	0.73233		0.13615	0.177065	0.158292	0.361966		0.278008	0.149121	0.170226	0.326358		0.428253	0.267139	0.158886	0.243238		0.338922	0.265033	0.197882	0.491482
IAPEz int	chr1	44416596	44417596	0.790791	0.774297	0.603739	0.524171	0.752749	0.595297	0.472884	0.477192	0.430486	0.601789	0.741981	0.521256		0.284863	0.533395	0.719692	0.332209	0.384459	0.704582	0.454793	0.438491	0.271061	0.474891	0.852379	0.904568		0.362832	0.434419	0.290075	0.63933		0.531303	0.415619	0.485782	0.581724		0.722942	0.624072	0.460187	0.621675		0.51265	0.47375	0.388115	0.743946
IAPEz int	chr1	44416823	44417823	1.09914	1.22487	0.963503	0.907385	1.04302	1.10531	0.814966	0.894117	0.763649	1.04287	1.08382	0.763774		0.393692	0.699694	0.685964	0.304351	0.543193	0.937828	0.740701	0.521804	0.285422	0.588221	1.12166	1.07325		0.701719	0.718927	0.411734	1.09683		0.953866	0.757862	1.15154	0.966757		1.09584	1.01857	0.824244	0.963489		0.593117	0.595124	0.515976	0.927712
IAPEz int	chr1	44417401	44418401
IAPLTR2_Mm	chr1	44417522	44418522
IAPEz int	chr1	44417597	44418597
IAPEz int	chr1	44417678	44418678
IAPEz int	chr1	44417697	44418697
IAPEz int	chr1	44418401	44419401
IAPLTR2_Mm	chr1	44418444	44419444
IAPEz int	chr1	44418679	44419679
IAPEz int	chr1	44419444	44420444	0.462666	0.0238792	0.0385135	-0.251409	-0.134217	-0.102289	-0.338127	-0.122438	-0.393632	-0.141609	-0.171937	0.0572737		-0.0236783	-0.0677337	0.257234	0.275811	-0.0969538	0.629485	-0.124023	0.15476	0.263327	0.127219	0.00706406	0.522363		0.521377	0.501187	0.850252	0.5682		0.705701	0.942878	0.429227	0.429346		0.17502	-0.162638	-0.284732	-0.0854243		0.0552742	0.269447	0.0980215	0.218882
IAPLTR2_Mm	chr1	44419928	44420928	0.16284	-0.149176	-0.193355	-0.397346	-0.261468	-0.306465	-0.424975	-0.288496	-0.444182	-0.318158	-0.330251	-0.124003		-0.106865	-0.0555238	0.0633079	0.100056	-0.218213	0.181616	-0.21593	-0.0637553	0.0133422	-0.0332585	-0.18446	0.254351		0.0794463	0.0921222	0.395206	0.267315		0.375066	0.494035	0.207457	0.209169		-0.0598971	-0.32176	-0.385884	-0.257471		-0.0330269	0.0211528	-0.088781	0.0122111
IAPLTR2a	chr1	44494638	44495638	0.274918	0.56876	0.421702	0.528414	0.236364	0.525812	0.38444	0.224009	0.290698	0.0918787	0.244925	0.303144		0.239064	0.51076	0.174601	0.245382	0.309032	0.464687	0.260256	0.352986	0.118325	0.326426	0.484429	0.43795		0.0821075	0.373728	0.383155	0.147218		0.545523	0.500428	0.417014	0.376235		0.421794	0.430197	0.299716	0.213316		0.308142	0.3397	0.243856	0.416268
IAPEz int	chr1	44495038	44496038	0.59022	1.07146	0.647187	0.927332	0.598875	1.01445	0.859932	0.644079	0.68664	0.33017	0.689818	0.816415		0.350568	0.928431	0.337838	0.698228	0.472994	0.597415	0.672567	0.657168	0.25172	0.449362	0.6922	0.83432		0.361538	0.704261	0.596361	0.335361		0.769014	0.69505	0.607489	0.60257		0.769621	0.846886	0.730217	0.612134		0.538946	0.589545	0.527152	0.658628
IAPLTR2a	chr1	44496037	44497037	0.610052	0.790259	0.713201	0.450686	0.486445	0.0158831	0.946411	0.158808	-0.0443304	0.532793	0.414014	0.672926		0.459624	0.242399	0.373274	0.697421	0.85209	0.0715501	0.465615	0.650172	0.229238	0.458913	0.501598	0.316198		0.889625	1.02661	0.719671	0.780886		1.25363	0.562422	0.574694	1.12045		0.704504	0.317671	0.35363	0.539911		0.358432	0.540354	0.448342	0.42557
IAPEz int	chr1	44496139	44497139	0.421048	0.70563	0.536836	0.356901	0.334623	-0.125755	0.748552	0.0368541	-0.122612	0.381054	0.259722	0.469634		0.341487	0.243805	0.27397	0.621483	0.692101	-0.0196965	0.387609	0.456055	0.11473	0.345056	0.335985	0.233706		0.773868	0.88323	0.596267	0.685138		1.00588	0.486804	0.519428	0.955525		0.554505	0.18859	0.220932	0.370137		0.286421	0.431296	0.319465	0.304915
IAPLTR2a	chr1	45294465	45295465	-0.747268	-0.824459	-0.84397	-0.97784	-0.866519	-1.02105	-0.943933	-1.06143	-1.25957	-0.986507	-1.03384	-0.987154		-0.553035	-0.315281	-0.365147	-0.386281	-0.481311	-0.369356	-0.736598	-0.641663	-0.306773	-0.374626	-0.687197	-0.256725		-0.562074	-0.702206	-0.545788	-0.421468		-0.486363	-0.459845	-0.723496	-0.642176		-0.805232	-0.955136	-1.08831	-1.0025		-0.411154	-0.412316	-0.561678	-0.439516
IAPLTR1_Mm	chr1	45294898	45295898	-0.380644	-0.358318	-0.121526	-0.569962	-0.538318	-0.548249	-0.436794	-0.517979	-0.624604	-0.574049	-0.427622	-0.387562		-0.320971	-0.00137052	-0.327157	0.143221	-0.246088	0.153477	-0.155799	-0.147886	-0.165204	-0.212139	-0.198703	0.199708		-0.263572	-0.24165	-0.024164	0.172799		0.0991778	0.061131	-0.114522	-0.0970041		-0.286829	-0.552177	-0.526459	-0.463078		-0.216499	0.0168701	-0.156296	-0.070378
IAPLTR2a	chr1	45295823	45296823	-1.33447	-0.826209	-1.57559	-1.18518	-1.38576	-1.99186	-1.20651	-1.89475	-1.87399	-1.48429	-2.03838	-1.81506		-1.18306	-0.36336	-1.3997	-0.548018	-1.28576	-1.52548	-0.888477	-1.85179	-1.15443	-1.21881	-1.38531	-0.823172		-1.05441	-0.823696	-0.355911	-0.462946		-0.783967	-0.681425	-0.743331	-0.763763		-1.24543	-1.52093	-1.65841	-1.77924		-0.982039	-1.11976	-1.29823	-1.14243
IAPLTR1_Mm	chr1	45296111	45297111	-0.785406	-0.637931	-0.720152	-0.759101	-0.85487	-1.05362	-0.87392	-1.14548	-1.01737	-0.827788	-1.10279	-1.05481		-0.737855	-0.239248	-0.830464	-0.457489	-0.744736	-0.878461	-0.582566	-1.16087	-0.593272	-0.658582	-0.719336	-0.316227		-0.525917	-0.53564	-0.271461	-0.254579		-0.58998	-0.578896	-0.566365	-0.671754		-0.714496	-0.889196	-1.01226	-0.995129		-0.602522	-0.693562	-0.778904	-0.564715
IAPLTR1_Mm	chr1	45789920	45790920	-1.04605	-1.29622	-1.00421	-1.15151	-1.32124	-1.24748	-1.27683	-1.30111	-1.13238	-1.0272	-1.11552	-1.09436		-0.860145	-0.880994	-1.07157	-0.735476	-0.914462	-1.09904	-0.734647	-0.948024	-0.953352	-0.839832	-1.1437	-1.04656		-0.357135	-0.58864	-0.538693	-0.256399		-0.442764	-0.630849	-0.745501	-0.744304		-1.1155	-1.24008	-1.23678	-1.07902		-0.937569	-0.916326	-0.878674	-1.01003
IAPEz int	chr1	45790271	45791271	-1.33802	-1.56982	-1.43504	-1.41015	-1.64669	-1.39554	-1.48716	-1.52883	-1.40257	-1.29525	-1.45793	-1.39304		-1.23835	-1.1902	-1.26008	-1.00872	-1.23854	-1.37261	-0.958821	-1.22003	-1.42259	-1.10896	-1.28629	-1.43267		-0.422839	-0.662783	-0.63891	-0.426295		-0.585553	-0.704674	-0.79176	-0.827479		-1.44763	-1.48413	-1.47285	-1.38208		-1.22954	-1.20662	-1.20048	-1.27598
IAPLTR1_Mm	chr1	45791271	45792271
IAPEz int	chr1	45791576	45792576
IAPEz int	chr1	45792577	45793577
IAPLTR1_Mm	chr1	45794846	45795846
IAPEz int	chr1	45795842	45796842	-0.932265	-1.08749	-1.55221	-1.13071	-0.745885	-1.30902	-1.07947	-1.07983	-1.06465	-1.27232	-1.49073	-1.53313		-1.28751	-0.798204	-1.25025	-1.05375	-1.33465	-0.771711	-1.0808	-1.67324	-1.36851	-0.786829	-1.38646	-1.46042		-0.177425	-0.487875	-0.280119	-0.293535		-0.540882	-0.394451	-0.475418	-0.964685		-1.19065	-1.06187	-1.07465	-1.43206		-1.11199	-1.05337	-1.37418	-1.21124
IAPLTR1_Mm	chr1	45796197	45797197	-0.710061	-0.838081	-1.33601	-0.87724	-0.601764	-1.02643	-0.864327	-0.896207	-0.941126	-1.04319	-1.33882	-1.29034		-1.13344	-0.713891	-1.1133	-0.864863	-1.13474	-0.718415	-1.04744	-1.41615	-1.09856	-0.683693	-1.30877	-1.21105		-0.26564	-0.537623	-0.29259	-0.314033		-0.497823	-0.318305	-0.365015	-0.815941		-0.961384	-0.835146	-0.900554	-1.22411		-0.986876	-0.906007	-1.18738	-1.06784
IAPLTR1_Mm	chr1	46236726	46237726	-0.0753756	-0.244077	-0.113993	0.0714182	0.112572	-0.0971027	-0.0687644	-0.0897122	-0.278396	-0.533528	-0.481905	-0.162515		-0.405302	-0.256415	-0.300804	-0.516914	-0.644804	-0.338064	-0.292192	-0.214423	-0.0154438	-0.475013	-0.101419	-0.240182		7.78528e-05	0.304638	0.0320547	0.122186		0.195055	0.133328	0.605656	0.21139		-0.144482	0.0289625	-0.145624	-0.392649		-0.320841	-0.499927	-0.174019	-0.272205
IAPLTR1_Mm	chr1	46238081	46239081	-0.796781	-0.488807	-0.884055	-0.262607	-0.0428313	-0.885237	-0.734398	-0.600282	-0.945785	-0.787921	-0.643909	-0.851516		-0.629894	0.258602	0.1146	-0.261056	-0.460442	-0.455532	-0.149525	-0.226634	-0.317871	-0.518856	0.0413534	-0.0127213		-0.0384054	-0.160567	0.194772	0.189539		0.19995	0.120451	0.137317	0.340046		-0.723214	-0.396892	-0.760155	-0.761115		-0.085564	-0.392343	-0.231343	-0.163408
IAPEY_LTR	chr1	47512245	47513245	-0.932533	-0.771043	-0.744505	-0.530608	-0.460677	-0.139482	-0.914329	-0.589896	-0.62265	-0.716081	-0.819218	-0.776117		-0.527586	0.114792	-0.607806	-0.539391	-0.310014	-0.343618	-0.313947	-0.566141	-0.162753	-0.376979	-0.241816	-0.317523		-0.103021	-0.116449	0.436009	0.402961		0.352097	0.185598	0.131825	0.174896		-0.816027	-0.376922	-0.708959	-0.770472		-0.3402	-0.397674	-0.347614	-0.312106
IAPEY_LTR	chr1	47513629	47514629	-0.183038	-0.331818	-0.695674	-0.507824	-0.115485	-0.253642	-0.507715	-0.51334	-0.645094	-1.12408	0.0130792	-0.0348146		-0.449579	0.123212	0.0823672	-0.108112	-0.0411853	-0.211202	-0.332262	-0.437437	0.419444	0.00329688	-0.126902	0.852602		0.142646	0.231519	-0.0647476	0.114751		-0.140439	0.324017	0.239602	-0.145313		-0.40351	-0.292317	-0.555383	-0.381938		-0.0813335	-0.120166	-0.116752	0.242999
IAPEz int	chr1	47620107	47621107	-1.0779	-1.84745	-1.12332	-1.55229	-0.961522	-1.4969	-1.83241	-1.36117	-1.34022	-0.978187	-1.25272	-1.70063		-1.20213	-1.04183	-1.02484	-1.39936	-1.50573	-0.815486	-1.32279	-1.94155	-0.954623	-0.950734	-1.3802	-1.40961		-0.64506	-0.628717	-0.478429	-0.305235		-0.555488	-0.533854	-0.483613	-0.618362		-1.34956	-1.3369	-1.51127	-1.31051		-1.0896	-1.24019	-1.40632	-1.24685
IAPEz int	chr1	47621326	47622326	-1.70556	-1.21504	-1.54907	-0.553351	-1.71415	-1.75011	-1.17785	-1.10039	-1.43154	-1.24044	-1.39896	-1.35381		-1.52734	-1.17861	-0.698178	-0.869818	-1.94137	-0.45719	-0.959224	-1.66954	0.0900062	-1.72481	-1.12141	-1.24948		-0.633942	-0.740419	-0.413959	-0.834447		-0.85717	-1.05258	-0.847899	-1.03443		-1.48989	-1.3392	-1.2366	-1.33107		-1.13471	-1.08946	-0.846252	-1.36523
IAPLTR2_Mm	chr1	47842512	47843512	-0.347606	0.149221	0.120299	-0.159903	-0.678989	-0.232508	-0.169986	-0.461026	-0.562331	-0.813499	0.0563001	-0.352309		-0.725747	0.429203	-0.191461	0.132748	-0.594829	-0.41812	-0.341356	0.151158	0.210495	-0.746898	0.0811242	0.165902		0.00159386	0.421498	0.361128	0.194226		0.107205	0.575984	-0.161094	-0.324937		-0.0260287	-0.357133	-0.397781	-0.369836		-0.162668	-0.2934	0.00676577	-0.166624
IAPEz int	chr1	47842966	47843966	-0.347606	0.149221	0.120299	-0.159903	-0.678989	-0.232508	-0.169986	-0.461026	-0.562331	-0.813499	0.0563001	-0.352309		-0.725747	0.429203	-0.191461	0.132748	-0.594829	-0.41812	-0.341356	0.151158	0.210495	-0.746898	0.0811242	0.165902		0.00159386	0.421498	0.361128	0.194226		0.107205	0.575984	-0.161094	-0.324937		-0.0260287	-0.357133	-0.397781	-0.369836		-0.162668	-0.2934	0.00676577	-0.166624
IAPEz int	chr1	47843410	47844410
IAPLTR2_Mm	chr1	47843964	47844964
IAPEY3 int	chr1	47844337	47845337	1.10011	1.47143	1.11524	0.975411	1.24283	1.05708	1.10363	0.823165	1.05248	1.3034	0.996859	0.908023		1.22794	1.4786	1.1736	1.34435	1.39426	1.31919	1.40526	1.16824	1.19551	1.59331	1.12199	1.11036		2.0243	1.68325	2.12879	1.72347		1.57804	1.6933	1.72296	1.66576		1.22893	1.09177	0.993091	1.06943		1.29338	1.3526	1.25633	1.27522
IAPEz int	chr1	47844361	47845361	1.10011	1.47143	1.11524	0.975411	1.24283	1.05708	1.10363	0.823165	1.05248	1.3034	0.996859	0.908023		1.22794	1.4786	1.1736	1.34435	1.39426	1.31919	1.40526	1.16824	1.19551	1.59331	1.12199	1.11036		2.0243	1.68325	2.12879	1.72347		1.57804	1.6933	1.72296	1.66576		1.22893	1.09177	0.993091	1.06943		1.29338	1.3526	1.25633	1.27522
IAPEz int	chr1	47844576	47845576	1.10011	1.47143	1.11524	0.975411	1.24283	1.05708	1.10363	0.823165	1.05248	1.3034	0.996859	0.908023		1.22794	1.4786	1.1736	1.34435	1.39426	1.31919	1.40526	1.16824	1.19551	1.59331	1.12199	1.11036		2.0243	1.68325	2.12879	1.72347		1.57804	1.6933	1.72296	1.66576		1.22893	1.09177	0.993091	1.06943		1.29338	1.3526	1.25633	1.27522
IAPEz int	chr1	47845275	47846275
IAPEY3 int	chr1	47845577	47846577
IAPLTR2_Mm	chr1	47846378	47847378
IAPEz int	chr1	47847378	47848378	0.828454	-0.0761838	0.434268	-0.0978237	0.151271	0.101867	0.0265597	0.0887081	-0.389398	-0.0598399	-0.181497	0.010116		-0.819597	-0.434996	0.0558612	-0.338316	-0.153816	-0.354519	-0.129591	0.0833856	-0.255581	-0.712187	-0.287662	1.03443		0.237602	-0.038836	-0.071387	0.165145		0.464242	0.586765	0.146807	0.250931		0.395513	0.0517714	-0.0913769	-0.0770737		-0.399577	-0.282217	-0.100595	0.0115286
IAPLTR2_Mm	chr1	47847830	47848830	0.808556	0.0372637	0.0228914	-0.118874	-0.196845	-0.0988342	-0.0704787	-0.146317	-0.198328	-0.313904	-0.0204293	-0.150066		-0.215775	-0.137575	-0.0131003	-0.0347254	0.491036	0.0191328	-0.0873784	-0.121859	-0.167702	-0.203312	-0.115331	0.787324		0.185581	-0.0456578	-0.0390064	0.0512402		0.23964	0.128084	0.0544689	0.0902329		0.28957	-0.138185	-0.138374	-0.161466		-0.12215	0.158481	-0.125646	0.156227
IAPLTR2a	chr1	48024972	48025972	-0.364914	0.0787226	-0.465508	-0.35811	-0.384735	-0.511359	-0.246144	-0.558278	-0.416189	-0.444194	-0.470882	-0.54641		-0.106452	-0.0474742	-0.328414	-0.0162348	-0.247992	-0.0629277	0.0366047	-0.349485	0.209545	-0.402028	0.139728	0.357575		0.324302	0.387041	0.579242	0.734543		0.303237	0.348413	0.54582	0.333946		-0.250566	-0.418068	-0.406871	-0.487162		-0.16078	-0.109052	-0.0344452	0.0317581
IAPEz int	chr1	48025381	48026381	-0.364914	0.0787226	-0.465508	-0.35811	-0.384735	-0.511359	-0.246144	-0.558278	-0.416189	-0.444194	-0.470882	-0.54641		-0.106452	-0.0474742	-0.328414	-0.0162348	-0.247992	-0.0629277	0.0366047	-0.349485	0.209545	-0.402028	0.139728	0.357575		0.324302	0.387041	0.579242	0.734543		0.303237	0.348413	0.54582	0.333946		-0.250566	-0.418068	-0.406871	-0.487162		-0.16078	-0.109052	-0.0344452	0.0317581
IAPEz int	chr1	48025710	48026710	-0.358865	0.182767	-0.480254	-0.390515	-0.306035	-0.380219	-0.116864	-0.465139	-0.314077	-0.364595	-0.468865	-0.441567		0.174988	0.113038	-0.0907856	0.146015	-0.0367024	0.293709	0.17519	-0.228742	0.772687	-0.224624	0.526784	0.657876		0.485512	0.627266	0.935385	0.835453		0.470174	0.480871	0.536845	0.606156		-0.218784	-0.358923	-0.298693	-0.425009		0.0657468	0.13434	0.239712	0.320012
IAPEz int	chr1	48026275	48027275
IAPLTR2a	chr1	48026380	48027380
IAPEz int	chr1	48026613	48027613
IAPEz int	chr1	48026657	48027657
IAPEz int	chr1	48027275	48028275
IAPLTR2a	chr1	48027445	48028445
IAPEz int	chr1	48027618	48028618
IAPEz int	chr1	48028445	48029445	0.251366	-0.0418276	0.141988	0.0357381	-0.0449068	-0.191072	-0.177107	0.0356453	-0.106286	0.13631	0.207386	-0.150267		0.247401	-0.117851	0.401505	0.140267	0.594437	0.607468	0.0191341	0.104598	0.12294	0.43763	0.121927	0.556444		0.330546	0.290838	0.0785104	0.0883003		0.235546	-0.00357866	0.225374	0.0465723		0.117176	-0.0667469	-0.0825827	0.0644763		0.177019	0.447391	0.082224	0.372
IAPLTR2a	chr1	48028853	48029853	-0.482815	-0.599261	-0.232242	-0.655899	-0.431336	-0.671807	-0.725379	-0.652076	-0.767058	-0.56771	-0.413485	-0.696628		-0.319504	-0.251428	-0.0600628	0.13288	-0.0944954	0.149487	-0.435787	-0.524248	-0.400627	-0.0253994	-0.421419	-0.0899618		-0.197185	-0.293851	-0.252133	-0.381029		-0.298187	-0.391855	-0.379129	-0.434612		-0.438106	-0.586347	-0.714838	-0.559274		-0.210332	0.0626236	-0.453554	-0.178927
IAPLTR1_Mm	chr1	48144844	48145844	-1.30574	-1.51398	-0.820423	-1.05852	-0.270419	-0.640488	-1.34636	-0.93153	-1.16151	-0.869867	-1.35589	-1.37155		-0.340803	-0.675127	-0.793701	-0.765943	-0.617177	-0.989839	-0.979785	-1.17618	-0.512634	-0.637095	-0.886012	0.354432		-0.755925	-0.545658	-0.224257	-0.255779		-0.311405	-0.263853	0.0644401	-0.028395		-1.21338	-0.656475	-1.14647	-1.1991		-0.60321	-0.790986	-0.889533	-0.389558
IAPEz int	chr1	48145318	48146318	-1.08526	-1.51214	-0.553266	-1.36341	-0.262174	-0.437959	-1.0935	-0.787983	-1.27304	-0.461091	-0.961146	-0.922014		-0.175044	-0.561962	-0.704605	-0.700502	-0.41082	-0.763705	-0.941548	-1.04382	-0.110972	-0.459434	-0.546426	0.285606		-1.09738	-0.645656	-0.0700024	-0.397142		-0.369828	-0.41905	0.041973	0.0587846		-1.05022	-0.687849	-1.05151	-0.781417		-0.480537	-0.625009	-0.698779	-0.240085
IAPLTR1_Mm	chr1	48146318	48147318
IAPEz int	chr1	48146510	48147510
IAPEz int	chr1	48147511	48148511
IAPLTR1_Mm	chr1	48149780	48150780
IAPEz int	chr1	48150778	48151778	-0.859309	-0.550099	-0.443743	-0.596479	-0.281109	-0.128403	-0.789578	-0.432245	-0.37664	-0.261242	-0.0700933	-0.478211		-0.674502	-0.657133	-0.842413	-0.724459	-1.04506	-0.63353	-0.950763	-1.16887	-0.812753	-0.646108	-1.15711	0.214084		-0.00402821	0.269551	0.360382	0.497399		0.174314	0.340647	0.108996	0.099548		-0.617717	-0.33533	-0.532821	-0.269849		-0.724683	-0.801015	-0.977463	-0.529711
IAPLTR1_Mm	chr1	48151133	48152133	-0.926256	-0.555531	-0.489899	-0.665671	-0.420817	-0.189526	-0.919953	-0.589937	-0.466527	-0.438295	-0.167838	-0.483741		-0.705108	-0.672676	-0.838073	-0.694326	-0.838614	-0.642306	-0.938187	-0.97763	-0.469806	-0.570694	-1.08215	0.133321		0.0761443	0.239778	0.282594	0.395797		0.138864	0.172866	0.0806928	0.0938158		-0.657229	-0.425338	-0.658806	-0.363291		-0.738619	-0.725082	-0.795208	-0.506506
IAPEy int	chr1	48379742	48380742	-0.641913	-0.60666	-0.303209	-0.793321	-0.411535	-0.882999	-0.717501	-0.520789	0.312674	-0.751003	-0.846623	-0.219721		-0.775645	-0.589805	-0.620307	-0.610425	-0.767181	-0.661473	-1.01114	-1.12686	0.0192694	-0.225373	-0.102417	-0.624503		-0.200297	0.00414224	0.127517	-0.122564		0.0180453	-0.236318	-0.00468517	0.175092		-0.517261	-0.695952	-0.308538	-0.605782		-0.661919	-0.679693	-0.706243	-0.317431
IAPEy int	chr1	48380428	48381428	-0.27827	0.257364	0.143529	-0.328755	-0.0106628	-0.0477588	-0.20129	-0.342757	0.00441616	-0.163591	0.212615	-0.0637339		-0.126802	0.383586	0.119446	-0.0798236	0.039709	0.114679	-0.0853233	-0.206151	0.187684	-0.00293573	0.434206	0.289551		0.718642	1.09508	0.963821	0.849021		0.244518	0.586082	0.712818	0.724955		0.0408744	-0.129059	-0.179877	-0.00490316		0.12541	0.0248549	-0.0345968	0.240274
IAPEy int	chr1	48381035	48382035
IAPEy int	chr1	48381055	48382055
IAPEy int	chr1	48382055	48383055	-1.1028	-0.435807	-0.910071	-0.903333	-0.739838	-0.938426	-0.84242	-1.13182	-0.97566	-0.861682	-0.755239	-0.886809		-1.18714	-0.280744	-1.17597	-0.440655	-1.11559	-0.975607	-0.749726	-1.07741	-1.04482	-1.21794	-0.676052	-0.501717		0.574119	0.701523	0.601445	0.480609		0.475431	0.366566	0.313073	0.296864		-0.816226	-0.860532	-0.983301	-0.834576		-0.881284	-0.843951	-0.957319	-0.79857
IAPEY_LTR	chr1	48383764	48384764	-0.704903	-0.286819	-0.745818	-0.52588	-0.625737	-0.663141	-0.59215	-0.682634	-0.742272	-0.640373	-0.602605	-0.496355		-0.269473	0.129638	-0.193307	-0.0692048	-0.39708	-0.158443	-0.44714	-0.439069	-0.225653	-0.576252	-0.151218	-0.264892		0.742691	0.809961	0.694806	0.370797		0.470864	0.559841	0.279678	0.444116		-0.57918	-0.604919	-0.672352	-0.579778		-0.111047	-0.208243	-0.37062	-0.330787
IAPEy int	chr1	48384764	48385764	-0.385577	-0.355834	-0.774646	-0.483024	-0.405909	-0.873015	-0.287842	-0.727546	-0.787156	-0.500956	-0.835496	-0.776029		-0.913007	-0.0240826	-0.464139	0.133989	-0.613396	-0.490049	-0.272594	-0.812039	-0.0893834	-0.845135	-0.319651	0.169346		0.0762663	-0.336731	-0.0944651	-0.275304		-0.189607	-0.0698421	-0.154109	-0.222825		-0.505352	-0.587316	-0.600848	-0.70416		-0.467076	-0.323152	-0.391339	-0.331813
IAPEY_LTR	chr1	48385091	48386091	-0.392586	-0.392591	-0.716556	-0.568538	-0.479482	-0.792878	-0.345904	-0.721209	-0.766966	-0.51026	-0.781125	-0.676515		-0.87384	-0.0281096	-0.424732	0.0923966	-0.627028	-0.38804	-0.349029	-0.758684	0.114241	-0.79843	-0.353236	0.114171		0.0728671	-0.331923	-0.114584	-0.208516		-0.152617	-0.0487844	-0.152963	-0.196651		-0.500578	-0.613633	-0.61136	-0.655967		-0.442227	-0.307557	-0.331157	-0.345832
IAPEY_LTR	chr1	49885507	49886507	-0.0198907	-0.419034	-0.0202933	-0.363162	-0.465021	-0.18417	-0.241699	-0.372012	-0.23863	0.0967319	0.0812144	0.159336		-0.0540837	-0.203128	-0.247903	-0.194084	-0.476559	0.136656	-0.239427	-0.203361	-0.172504	-0.349214	-0.624282	0.175262		0.387468	0.580949	0.460755	0.260388		0.471041	0.439513	0.34791	0.19519		-0.153073	-0.337451	-0.284114	0.112427		-0.168372	-0.177995	-0.205097	-0.266078
IAPEy int	chr1	49885848	49886848	0.233753	-0.211317	0.3079	-0.176629	-0.118545	0.138062	-0.0397191	-0.138816	-0.0597489	0.214803	0.442791	0.395796		0.131419	-0.00946276	-0.0780805	-0.0389826	-0.377316	0.106858	0.00519642	0.0390379	-0.10758	-0.20744	-0.408543	0.35358		0.917141	0.900563	0.759538	0.495698		0.627246	0.645878	0.545016	0.525062		0.110112	-0.0523707	-0.0794281	0.35113		0.0146252	-0.103147	-0.0211153	-0.0874676
IAPEy int	chr1	49886697	49887697	-0.142117	0.277524	0.233196	-0.0861491	0.108047	0.115116	0.0789678	-0.173459	0.142871	0.0538396	0.320403	0.00269083		-0.0271919	0.236892	-0.0224335	0.0679444	0.318595	0.260983	0.0509907	0.191125	-0.167353	0.16765	0.00975717	0.32301		1.43735	1.57735	1.50844	0.894983		0.763332	0.901716	0.8683	1.05082		0.122868	0.0456715	0.0161268	0.125644		0.0624221	0.215841	0.0249209	0.166806
IAPEY_LTR	chr1	49886848	49887848	-0.249147	0.195734	0.0360072	-0.160209	-0.00716436	-0.0529314	-0.00451375	-0.267751	0.0220627	-0.0471287	0.189674	-0.0814635		-0.181052	0.225431	-0.15556	0.058988	0.235423	0.131569	-0.000580229	0.0844103	-0.376753	0.0674448	-0.0707654	0.22903		1.31744	1.45766	1.35484	0.736173		0.681605	0.798503	0.676672	0.908508		-0.00580179	-0.073435	-0.0834008	0.0203606		-0.0370602	0.141994	-0.0976408	0.0752364
IAPEy int	chr1	49887269	49888269	-0.688599	-0.569129	-0.765383	-0.656071	-0.412187	-0.712524	-0.456324	-1.09278	-0.739039	-0.571938	-0.61766	-0.972967		-0.705963	-0.262832	-0.679794	-0.0938319	-0.182528	-0.346244	-0.441121	-0.473699	-0.954844	-0.159773	-0.776212	-0.347875		0.401209	0.604493	0.495198	0.264232		0.436814	0.547365	-0.0169058	0.325925		-0.67437	-0.593594	-0.762715	-0.720855		-0.54953	-0.207535	-0.623221	-0.427953
IAPEy int	chr1	49887811	49888811	-1.94611	-1.32805	-1.94737	-1.81615	-1.96512	-2.18069	-1.88812	-2.38605	-2.25736	-2.06743	-2.22622	-2.32264		-2.04346	-0.887933	-1.7959	-1.11324	-2.33541	-2.10529	-1.4599	-2.17105	-1.54309	-2.24629	-1.91446	-1.43438		-0.497747	-0.535255	-0.467871	-0.288342		-0.242269	-0.625728	-0.266869	-0.402063		-1.74051	-1.98732	-2.17718	-2.20543		-1.57577	-1.85131	-1.72468	-1.86504
IAPEy int	chr1	49887914	49888914	-1.94611	-1.32805	-1.94737	-1.81615	-1.96512	-2.18069	-1.88812	-2.38605	-2.25736	-2.06743	-2.22622	-2.32264		-2.04346	-0.887933	-1.7959	-1.11324	-2.33541	-2.10529	-1.4599	-2.17105	-1.54309	-2.24629	-1.91446	-1.43438		-0.497747	-0.535255	-0.467871	-0.288342		-0.242269	-0.625728	-0.266869	-0.402063		-1.74051	-1.98732	-2.17718	-2.20543		-1.57577	-1.85131	-1.72468	-1.86504
IAPEy int	chr1	49888059	49889059	-1.94611	-1.32805	-1.94737	-1.81615	-1.96512	-2.18069	-1.88812	-2.38605	-2.25736	-2.06743	-2.22622	-2.32264		-2.04346	-0.887933	-1.7959	-1.11324	-2.33541	-2.10529	-1.4599	-2.17105	-1.54309	-2.24629	-1.91446	-1.43438		-0.497747	-0.535255	-0.467871	-0.288342		-0.242269	-0.625728	-0.266869	-0.402063		-1.74051	-1.98732	-2.17718	-2.20543		-1.57577	-1.85131	-1.72468	-1.86504
IAPEy int	chr1	49888085	49889085	-1.94611	-1.32805	-1.94737	-1.81615	-1.96512	-2.18069	-1.88812	-2.38605	-2.25736	-2.06743	-2.22622	-2.32264		-2.04346	-0.887933	-1.7959	-1.11324	-2.33541	-2.10529	-1.4599	-2.17105	-1.54309	-2.24629	-1.91446	-1.43438		-0.497747	-0.535255	-0.467871	-0.288342		-0.242269	-0.625728	-0.266869	-0.402063		-1.74051	-1.98732	-2.17718	-2.20543		-1.57577	-1.85131	-1.72468	-1.86504
IAPEy int	chr1	49888114	49889114	-1.94611	-1.32805	-1.94737	-1.81615	-1.96512	-2.18069	-1.88812	-2.38605	-2.25736	-2.06743	-2.22622	-2.32264		-2.04346	-0.887933	-1.7959	-1.11324	-2.33541	-2.10529	-1.4599	-2.17105	-1.54309	-2.24629	-1.91446	-1.43438		-0.497747	-0.535255	-0.467871	-0.288342		-0.242269	-0.625728	-0.266869	-0.402063		-1.74051	-1.98732	-2.17718	-2.20543		-1.57577	-1.85131	-1.72468	-1.86504
IAPEy int	chr1	49888476	49889476	-1.94611	-1.32805	-1.94737	-1.81615	-1.96512	-2.18069	-1.88812	-2.38605	-2.25736	-2.06743	-2.22622	-2.32264		-2.04346	-0.887933	-1.7959	-1.11324	-2.33541	-2.10529	-1.4599	-2.17105	-1.54309	-2.24629	-1.91446	-1.43438		-0.497747	-0.535255	-0.467871	-0.288342		-0.242269	-0.625728	-0.266869	-0.402063		-1.74051	-1.98732	-2.17718	-2.20543		-1.57577	-1.85131	-1.72468	-1.86504
IAPEy int	chr1	49888902	49889902
IAPEy int	chr1	49888914	49889914
IAPEy int	chr1	49889033	49890033
IAPEy int	chr1	49889115	49890115
IAPEy int	chr1	49889220	49890220	-0.737039	-0.0187262	-0.903422	-0.428445	-0.805315	-0.576452	-0.53848	-0.820255	-0.70684	-0.791557	-0.697091	-0.746254		-0.67773	0.402341	-0.59659	0.225646	-0.825737	-0.705419	-0.245825	-1.04117	-0.818674	-0.984206	-0.706298	-0.683025		0.358985	0.565621	0.328919	0.14004		0.071024	0.156455	0.147715	-0.0469557		-0.553063	-0.603404	-0.688525	-0.744967		-0.29066	-0.43517	-0.70189	-0.791176
IAPEy int	chr1	49889357	49890357	-0.737039	-0.0187262	-0.903422	-0.428445	-0.805315	-0.576452	-0.53848	-0.820255	-0.70684	-0.791557	-0.697091	-0.746254		-0.67773	0.402341	-0.59659	0.225646	-0.825737	-0.705419	-0.245825	-1.04117	-0.818674	-0.984206	-0.706298	-0.683025		0.358985	0.565621	0.328919	0.14004		0.071024	0.156455	0.147715	-0.0469557		-0.553063	-0.603404	-0.688525	-0.744967		-0.29066	-0.43517	-0.70189	-0.791176
IAPEy int	chr1	49889923	49890923	-0.40131	0.130961	-0.313408	-0.337472	-0.341032	-0.245665	-0.117217	-0.324801	-0.194663	-0.262608	0.0606085	-0.198911		-0.361289	0.221376	-0.473289	-0.0396493	-0.485189	-0.262815	-0.176057	-0.288876	-0.526727	-0.484645	-0.0596168	-0.185528		1.13426	1.14443	0.95546	0.729561		0.536636	0.607986	0.500453	0.494679		-0.194586	-0.308056	-0.212227	-0.133637		-0.204401	-0.262551	-0.330553	-0.243263
IAPEY2_LTR	chr1	49890140	49891140	-0.255077	0.184286	-0.119569	-0.246685	-0.195286	-0.090256	-0.059242	-0.214588	-0.0282033	-0.112518	0.163983	-0.00316267		-0.22158	0.157286	-0.264171	-0.0599764	-0.281021	-0.126554	-0.12911	-0.107505	-0.401991	-0.32728	0.0508319	0.0211613		1.24014	1.24349	1.09788	0.879695		0.68127	0.673244	0.650099	0.683362		-0.0634535	-0.177409	-0.100678	0.016101		-0.109488	-0.15585	-0.212869	-0.0850956
IAPEy int	chr1	49890367	49891367	0.08352	0.564072	0.335218	0.199854	0.210326	0.270004	0.322315	0.0775176	0.307169	0.259901	0.545639	0.359972		0.108746	0.405862	0.125306	0.244004	0.169564	0.244915	0.20118	0.349001	0.0481233	0.104529	0.435187	0.42522		1.60355	1.57391	1.4579	1.21358		1.00058	1.11211	0.996604	1.13783		0.327603	0.226728	0.235667	0.388504		0.213305	0.219494	0.199435	0.321645
IAPEy int	chr1	49891140	49892140	0.424209	0.470565	0.503569	0.480465	0.41956	0.333242	0.145852	0.267192	0.582026	0.312635	0.717505	0.771628		0.600593	0.173106	0.276531	0.662969	0.364313	0.736545	0.30059	0.763323	0.430002	0.287773	0.560767	0.525467		1.11138	1.15831	0.985515	0.897404		0.874462	1.02135	1.02201	0.95576		0.466115	0.411089	0.33169	0.600589		0.350077	0.587942	0.497972	0.458003
IAPEY2_LTR	chr1	49891487	49892487	0.206091	0.230796	0.419009	0.191269	0.0800986	0.0718445	-0.0891074	0.120509	0.392818	0.0172516	0.301814	0.550786		0.309537	-0.0508128	0.191735	0.307015	0.149755	0.455694	-0.144329	0.427123	0.301367	0.121728	0.309463	0.414742		0.319124	0.511606	0.454817	0.374522		0.519223	0.556266	0.534381	0.542352		0.285299	0.114404	0.141407	0.28995		0.150153	0.304155	0.19472	0.281978
IAPEY2_LTR	chr1	49969413	49970413	-0.44861	-0.397531	-0.62576	-0.600415	-0.368569	-0.674809	-0.32102	-0.749069	-0.712725	-0.435514	-0.783181	-0.627063		-0.368223	-0.457926	-0.506459	-0.0951417	-0.340684	-0.445762	-0.275795	-0.0760442	-0.381525	-0.556335	-0.634928	-0.593471		0.33382	0.44331	0.305497	0.565842		0.470872	0.115279	0.284615	0.287656		-0.490634	-0.547931	-0.594271	-0.615252		-0.444203	-0.293862	-0.244455	-0.594911
IAPEY2_LTR	chr1	49970778	49971778	-0.188252	-0.088443	0.155531	0.0667606	0.146956	-0.24036	-0.351527	-0.159445	-0.110915	-0.399723	-0.0577439	-0.0579717		-0.33472	-0.0683096	-0.0699355	-0.1022	-0.221625	0.216321	0.0501926	-0.339174	0.407084	-0.342206	-0.0103098	-0.050369		0.111348	0.0793478	0.0509391	0.140768		0.225482	0.0120399	0.10534	-0.00614443		-0.0403878	-0.00888093	-0.207296	-0.171813		-0.157655	-0.0358349	0.0393675	-0.134295
IAPLTR2_Mm	chr1	50215309	50216309	0.492573	-0.105211	0.508041	-0.164355	-0.192958	-0.015766	-0.334208	-0.218824	0.474643	-0.469403	0.321717	-0.265607		0.516213	-0.281583	0.268645	-0.166911	-0.110831	-0.254559	-0.224152	-0.162521	-0.161692	0.294996	-0.736582	-0.12792		0.038485	0.0336914	0.160581	-0.140034		0.140672	-0.189279	0.115234	0.140503		0.298468	-0.12436	-0.0261296	-0.137764		0.167758	-0.177433	-0.182788	-0.189835
IAPEz int	chr1	50215753	50216753	0.357023	0.055254	0.668718	-0.0637947	0.00182076	0.252855	-0.35548	-0.181665	0.376123	-0.239225	0.30714	0.209349		0.568231	-0.251743	0.333268	-0.201413	-0.194296	-0.164193	-0.0058948	0.00669625	-0.184877	0.323896	-0.765612	-0.307076		0.216671	0.262713	0.411156	-0.0565376		0.509743	0.13778	0.487858	0.428859		0.360332	0.0636271	-0.0536741	0.0924211		0.216585	-0.186634	-0.0613585	-0.249597
IAPEz int	chr1	50215838	50216838	0.26795	0.200939	0.746644	-0.036601	0.162032	0.332669	-0.317643	-0.15742	0.400743	-0.0624407	0.421142	0.353066		0.562033	-0.233894	0.336199	-0.152082	-0.141541	-0.113873	0.0290328	0.0953946	-0.282413	0.341795	-0.91264	-0.32085		0.321358	0.379264	0.561456	-0.0647464		0.583138	0.169873	0.587335	0.489143		0.405177	0.1527	-0.0247733	0.237256		0.221446	-0.135832	-0.0526619	-0.297232
IAPEz int	chr1	50216360	50217360	0.982554	1.35755	1.03712	1.25236	1.05731	1.07671	1.37204	0.678237	1.02126	1.3465	1.03618	0.946282		0.813158	1.41602	1.04799	1.60874	1.24274	1.38382	1.38473	1.32478	0.737337	1.18331	1.21264	1.41376		1.62689	1.85621	1.58681	1.76804		1.94572	1.8567	1.76796	1.88909		1.12574	1.12879	1.02385	1.10965		1.09239	1.41177	1.14895	1.2699
IAPLTR2_Mm	chr1	50216751	50217751	0.982554	1.35755	1.03712	1.25236	1.05731	1.07671	1.37204	0.678237	1.02126	1.3465	1.03618	0.946282		0.813158	1.41602	1.04799	1.60874	1.24274	1.38382	1.38473	1.32478	0.737337	1.18331	1.21264	1.41376		1.62689	1.85621	1.58681	1.76804		1.94572	1.8567	1.76796	1.88909		1.12574	1.12879	1.02385	1.10965		1.09239	1.41177	1.14895	1.2699
IAPEz int	chr1	50216806	50217806	0.982554	1.35755	1.03712	1.25236	1.05731	1.07671	1.37204	0.678237	1.02126	1.3465	1.03618	0.946282		0.813158	1.41602	1.04799	1.60874	1.24274	1.38382	1.38473	1.32478	0.737337	1.18331	1.21264	1.41376		1.62689	1.85621	1.58681	1.76804		1.94572	1.8567	1.76796	1.88909		1.12574	1.12879	1.02385	1.10965		1.09239	1.41177	1.14895	1.2699
IAPEz int	chr1	50216826	50217826	0.982554	1.35755	1.03712	1.25236	1.05731	1.07671	1.37204	0.678237	1.02126	1.3465	1.03618	0.946282		0.813158	1.41602	1.04799	1.60874	1.24274	1.38382	1.38473	1.32478	0.737337	1.18331	1.21264	1.41376		1.62689	1.85621	1.58681	1.76804		1.94572	1.8567	1.76796	1.88909		1.12574	1.12879	1.02385	1.10965		1.09239	1.41177	1.14895	1.2699
IAPEz int	chr1	50217142	50218142	0.982554	1.35755	1.03712	1.25236	1.05731	1.07671	1.37204	0.678237	1.02126	1.3465	1.03618	0.946282		0.813158	1.41602	1.04799	1.60874	1.24274	1.38382	1.38473	1.32478	0.737337	1.18331	1.21264	1.41376		1.62689	1.85621	1.58681	1.76804		1.94572	1.8567	1.76796	1.88909		1.12574	1.12879	1.02385	1.10965		1.09239	1.41177	1.14895	1.2699
IAPEz int	chr1	50217393	50218393	1.39392	1.61315	1.10355	1.72805	1.35285	1.28517	1.83619	0.789391	0.967743	1.77835	1.17589	1.21016		0.914873	1.49992	1.43023	2.01086	1.35716	1.68976	1.77983	1.47999	0.840417	1.37815	1.62568	1.53611		1.24746	1.54473	1.2999	1.91315		2.21739	1.89581	1.85742	1.82166		1.37021	1.45536	1.19778	1.38813		1.28168	1.68593	1.36675	1.51331
IAPEz int	chr1	50217806	50218806
IAPLTR2_Mm	chr1	50217984	50218984
IAPEz int	chr1	50218149	50219149
IAPEz int	chr1	50218984	50219984	0.165877	0.845194	0.725336	-0.0995604	0.348072	0.136815	0.482516	0.353412	0.150817	-0.334838	0.302187	0.117188		-0.164446	0.340337	0.0447723	-0.0549773	0.031144	0.0887619	-0.167968	0.0730872	-0.0664383	0.203112	-0.242623	-0.0515339		0.405663	0.784937	0.760257	0.782146		0.819651	0.543609	1.03613	0.958041		0.578803	0.128442	0.328915	0.0281789		0.0735544	0.0216429	-0.053773	-0.0303482
IAPLTR2_Mm	chr1	50219426	50220426	-0.451911	0.0467817	0.128863	-0.541449	-0.052387	-0.532777	-0.00192995	-0.415978	0.0150529	-0.681449	0.0686772	-0.231324		-0.198697	-0.137285	-0.201569	-0.297437	-0.348006	-0.360711	-0.632422	-0.298795	-0.29196	-0.192264	-0.562716	-0.354803		0.0822032	0.196468	0.33122	0.362284		0.341977	0.00825256	0.171396	0.346615		-0.0920889	-0.375538	-0.134285	-0.281365		-0.179183	-0.335385	-0.407726	-0.369928
IAP d int	chr1	50868716	50869716	-0.517802	-0.0152599	-0.168124	-0.449562	-0.359675	-0.321868	-0.603314	-0.462086	-0.533344	-0.258302	0.0709442	-0.331102		-0.485012	-0.278831	-0.491117	-0.332373	-0.268212	-0.090766	-0.433865	-0.455053	-0.406851	-0.447554	-0.665998	-0.21434		0.0664717	0.329749	0.311358	0.107699		0.156498	-0.0618278	-0.168426	-0.0324695		-0.233729	-0.377035	-0.532914	-0.17282		-0.41832	-0.230451	-0.431923	-0.442631
IAP d int	chr1	50868919	50869919	-0.527809	0.0125754	-0.38903	-0.465934	-0.399105	-0.496946	-0.581413	-0.607902	-0.654827	-0.357649	-0.106368	-0.399337		-0.434864	-0.18879	-0.394344	-0.277055	-0.329628	-0.171799	-0.482027	-0.50868	-0.434134	-0.527257	-0.565929	-0.281492		0.29929	0.489059	0.383689	0.18941		0.32468	0.0879553	0.0206632	0.0527487		-0.301421	-0.453995	-0.614714	-0.287785		-0.339332	-0.259494	-0.474947	-0.458226
IAP d int	chr1	50869869	50870869	-1.1063	-0.845337	-1.3956	-0.845519	-1.13224	-1.30912	-0.918682	-1.35147	-1.59822	-1.09014	-1.42873	-1.22964		-0.959081	-0.558092	-0.286994	-0.549024	-1.32054	-0.93218	-0.881961	-1.05479	-0.475001	-1.29202	-0.613569	-0.719698		-0.0824456	-0.180185	-0.275727	-0.200791		-0.137006	-0.0321684	-0.0876647	-0.241563		-1.11575	-1.09563	-1.28946	-1.2495		-0.601389	-0.933914	-0.803916	-0.875096
IAP d int	chr1	50870999	50871999	-1.26042	-0.636262	-1.25118	-0.747564	-1.25347	-1.3381	-0.81783	-1.19906	-1.40068	-0.973592	-1.14297	-1.13998		-1.59542	-0.472241	-0.429039	-0.943052	-1.83058	-1.54082	-0.68083	-1.2904	-0.244464	-1.48112	-0.380288	-0.731009		-0.0600774	-0.138854	-0.27029	-0.0587726		-0.227322	-0.111488	0.0650176	-0.0491391		-1.04929	-1.11304	-1.13919	-1.08552		-0.832233	-1.43815	-0.738564	-0.864139
IAP d int	chr1	50871433	50872433	0.35646	0.67969	0.415677	0.371988	0.447104	0.324637	0.554567	0.00316398	0.114339	0.360446	0.389232	0.511637		0.251289	0.55719	0.647883	0.838403	0.401736	0.463685	0.459736	0.330983	0.809325	0.202772	0.36996	0.262548		1.21611	1.3868	1.43119	1.11909		1.15189	1.07011	0.988257	1.12142		0.483942	0.381243	0.224023	0.420438		0.485454	0.567941	0.533348	0.278426
IAP d int	chr1	50873000	50874000	-0.80006	-0.966189	-0.781824	-0.52309	-0.834364	-0.594347	-0.684418	-0.843138	-0.990472	-0.656041	-0.815692	-0.846548		-0.490861	-0.537641	-0.733207	-0.606015	-0.681044	-0.737675	-0.626657	-0.618677	-0.695555	-0.50319	-0.392803	-0.0330505		-0.34637	-0.144739	-0.154551	-0.272239		-0.104579	-0.112318	-0.338437	-0.240514		-0.849358	-0.650601	-0.839343	-0.77276		-0.587237	-0.674911	-0.646963	-0.309681
IAPLTR2_Mm	chr1	51440755	51441755	0.824272	0.542052	0.452094	0.429395	0.333978	0.510991	0.545677	0.46417	0.690867	0.698861	0.728549	0.618676		0.249967	0.00969728	0.0201683	0.718044	0.731249	0.479401	0.416806	0.900434	0.375363	0.590637	0.294519	0.834219		1.07622	1.14431	0.860444	0.893177		1.28498	0.831097	1.17912	1.20182		0.606139	0.424788	0.566905	0.682029		0.0932774	0.642898	0.564201	0.573125
IAPLTR2_Mm	chr1	51442384	51443384	0.556781	0.408315	0.411948	0.424429	0.271446	0.615273	0.605412	0.638978	0.691939	0.597092	0.307735	0.449271		-0.216109	0.0511346	0.158057	-0.410566	0.0847087	0.0718863	0.261053	0.164135	-0.00436901	-0.0463105	0.139192	0.00972309		1.28639	0.857856	0.709467	0.979551		1.1516	1.07245	0.947659	1.08261		0.459015	0.43705	0.645443	0.451366		-0.00230559	-0.0846569	0.140273	0.0342016
IAPLTR2b	chr1	52437215	52438215	0.361956	0.634141	0.405467	0.473687	0.48385	0.238693	0.552736	0.300289	0.589725	0.453638	0.330337	0.505916		-0.0395816	0.317773	0.76215	0.412507	0.0556599	0.548817	0.502523	0.469742	0.65923	0.427951	0.142961	0.831461		0.652176	0.599396	0.373315	0.90236		0.706534	0.747212	0.613889	0.735084		0.467188	0.398743	0.480916	0.429964		0.34678	0.338995	0.543831	0.467458
IAPLTR2b	chr1	52438448	52439448	0.241703	0.289621	0.324071	0.263402	0.330668	0.285584	0.35118	-0.0908478	0.0489575	0.198981	0.0750199	0.139601		0.0758657	0.0721587	0.167304	0.255388	0.190363	0.442759	0.143196	0.246422	0.0618302	0.0577509	0.235761	0.305872		0.662899	0.638328	0.873875	0.839198		0.720138	0.687534	0.881682	0.808125		0.285132	0.293218	0.103097	0.137867		0.10511	0.29617	0.150483	0.199794
IAPLTR2_Mm	chr1	52645709	52646709	-0.225247	-0.357057	0.0743923	-0.205244	-0.20249	0.134904	-0.11842	-0.0514503	0.037144	-0.222231	0.116096	-0.112676		-0.211967	0.395453	-0.206653	-0.213047	-0.335452	-0.217091	-0.274683	-0.319527	-0.641559	-0.0416593	-0.46228	-0.376198		0.185941	0.0898012	-0.0982301	0.405859		0.40984	0.299666	0.331194	0.387262		-0.169304	-0.0909434	-0.0442421	-0.0729368		-0.0077224	-0.255197	-0.411923	-0.293379
IAPEz int	chr1	52646172	52647172	0.815822	0.650725	0.918615	1.23368	0.583178	1.17084	1.163	0.98194	1.20968	0.79313	1.24299	1.06655		0.758179	1.06055	0.946131	0.905825	0.639632	0.94365	0.8234	0.684049	0.560875	0.789089	0.465714	0.4494		0.847147	1.11885	0.676357	1.29672		1.36123	1.44072	1.2838	1.24333		0.795054	0.995901	1.11821	1.03422		0.921621	0.829702	0.689441	0.568067
IAPEz int	chr1	52646840	52647840
IAPEz int	chr1	52646892	52647892
IAPEz int	chr1	52647149	52648149
IAPLTR2_Mm	chr1	52647171	52648171
IAPEz int	chr1	52647276	52648276
IAPEz int	chr1	52647840	52648840
IAPEz int	chr1	52647903	52648903
IAPEz int	chr1	52648154	52649154
IAPEz int	chr1	52648274	52649274
IAPLTR2_Mm	chr1	52649634	52650634
IAPEz int	chr1	52650634	52651634	0.856949	0.286626	0.637267	0.702615	0.705696	0.936133	0.668468	1.07978	0.620858	0.914523	0.68189	0.695785		0.565592	0.371497	0.478463	0.137474	0.77352	0.245493	0.769014	0.422414	0.665544	0.432706	0.380582	0.439076		1.08372	0.853619	0.62693	0.78997		0.907781	1.09408	1.35538	0.912972		0.593614	0.781481	0.789703	0.764066		0.471851	0.385496	0.618991	0.417455
IAPLTR2_Mm	chr1	52651097	52652097	0.275132	-0.155159	-0.0184347	0.252355	-0.205021	0.330961	-0.0437237	0.342477	-0.080821	0.289095	0.0889796	0.160264		0.0026184	-0.150025	-0.103752	-0.289735	0.230459	-0.161828	0.180072	0.0934221	0.0890559	-0.133642	-0.115901	-0.107264		0.520328	0.361823	0.29739	0.339952		0.430154	0.603819	0.660696	0.460074		0.033846	0.126098	0.0726441	0.179446		-0.0837194	-0.0737015	0.12085	-0.118936
IAPLTR2_Mm	chr1	53291393	53292393	-0.385212	-0.0392399	-0.00415011	0.0462446	-0.29555	-0.293721	-0.289669	-0.299965	-0.492111	-0.173176	-0.267854	-0.380724		-0.292072	0.129824	-0.176685	0.121253	-0.0618336	0.189446	0.0230851	-0.0861729	0.0145538	-0.0409778	-0.151313	0.41069		0.110198	0.287679	0.367626	0.457692		0.295025	0.351813	0.212958	0.0639899		-0.142867	-0.181009	-0.360582	-0.273918		-0.112978	0.0829552	-0.016178	0.0727998
IAPEz int	chr1	53291859	53292859	-0.00613427	0.34878	0.659182	0.303868	0.00285451	0.091175	0.158728	0.104055	0.193471	0.403442	0.521624	0.323754		0.262006	0.541427	0.0184588	0.63943	0.360281	0.594902	0.334992	0.273149	0.525719	0.421517	0.361525	0.767095		0.255942	0.392908	0.338744	0.50607		0.377142	0.453437	0.143042	-0.164934		0.333943	0.132633	0.152085	0.416273		0.273964	0.531538	0.377953	0.516712
IAPEz int	chr1	53292122	53293122	0.278693	0.591704	0.777365	0.431922	0.280454	0.403857	0.322405	0.348095	0.483965	0.503811	0.674246	0.482077		0.560073	0.726978	0.293543	0.708027	0.80358	0.753193	0.413047	0.559794	0.831964	0.661683	0.609756	0.933476		0.8321	0.936629	0.996673	0.690676		0.564175	0.608598	0.661831	0.536031		0.549254	0.372078	0.384822	0.553378		0.526864	0.754933	0.601601	0.734972
IAPEz int	chr1	53292688	53293688	0.767065	0.912641	1.21738	0.912199	0.883756	0.795418	0.806982	0.9399	1.14856	0.792705	1.23124	0.837051		1.01518	0.83058	0.794914	0.925977	1.55505	1.16088	0.857952	1.37203	1.00617	1.36308	0.900532	1.27979		1.95543	1.97019	2.06317	1.25176		1.04908	0.942551	1.36692	1.62344		0.965696	0.863791	0.965146	0.953667		0.880225	1.21397	1.07872	1.18113
IAPLTR2_Mm	chr1	53292858	53293858	0.767065	0.912641	1.21738	0.912199	0.883756	0.795418	0.806982	0.9399	1.14856	0.792705	1.23124	0.837051		1.01518	0.83058	0.794914	0.925977	1.55505	1.16088	0.857952	1.37203	1.00617	1.36308	0.900532	1.27979		1.95543	1.97019	2.06317	1.25176		1.04908	0.942551	1.36692	1.62344		0.965696	0.863791	0.965146	0.953667		0.880225	1.21397	1.07872	1.18113
IAPEz int	chr1	53292965	53293965
IAPEz int	chr1	53292996	53293996
IAPEz int	chr1	53293688	53294688
IAPLTR2_Mm	chr1	53293724	53294724
IAPEz int	chr1	53293966	53294966
IAPEz int	chr1	53294724	53295724	-0.121547	0.0561442	0.0375836	0.0752939	0.00862167	-0.112848	0.00734872	0.107862	-0.336049	0.104831	-0.138049	0.0448745		0.198674	0.31356	0.396792	0.469403	-0.0734577	0.674812	0.0994302	0.00437443	0.587761	-0.272522	0.516625	0.535038		0.893474	0.686078	0.868377	0.904039		0.742933	0.761057	0.679134	0.880012		-0.00927309	-0.00964403	-0.0736127	0.00388568		0.303009	0.356919	0.230522	0.259714
IAPLTR2_Mm	chr1	53295189	53296189	-0.121547	0.0561442	0.0375836	0.0752939	0.00862167	-0.112848	0.00734872	0.107862	-0.336049	0.104831	-0.138049	0.0448745		0.198674	0.31356	0.396792	0.469403	-0.0734577	0.674812	0.0994302	0.00437443	0.587761	-0.272522	0.516625	0.535038		0.893474	0.686078	0.868377	0.904039		0.742933	0.761057	0.679134	0.880012		-0.00927309	-0.00964403	-0.0736127	0.00388568		0.303009	0.356919	0.230522	0.259714
IAPLTR2_Mm	chr1	53560542	53561542	0.907018	0.909283	0.442953	0.58977	0.770332	0.453075	0.693191	0.423241	0.466349	0.732915	0.764289	0.501692		0.696448	0.570688	0.706988	0.428514	0.56928	0.624308	0.301099	0.536428	0.846659	1.18954	0.970851	0.803472		1.22719	0.955711	1.07224	0.876852		1.14022	0.943441	1.09552	1.35717		0.753085	0.604393	0.527594	0.666299		0.658041	0.540701	0.561395	0.987954
IAPEz int	chr1	53561043	53562043	1.39864	1.25617	1.18719	1.2421	1.41287	0.924785	1.20575	1.02317	0.973496	1.33826	1.10225	0.897258		1.00539	0.477626	0.749914	0.731274	1.03479	0.962168	0.721383	0.977312	1.19707	1.47953	1.04289	0.855176		1.02614	0.584394	0.965227	0.13014		0.931135	0.861979	0.980475	1.08878		1.28067	1.19325	1.06747	1.11259		0.744311	0.909412	0.965254	1.12586
IAPEz int	chr1	53561316	53562316	1.75201	1.58888	1.82624	1.27928	1.67873	1.44594	1.38228	1.42804	1.24956	2.04078	1.32495	1.51082		1.46264	1.02529	1.4438	1.15278	1.53305	1.6901	1.25846	1.43438	1.82218	1.72079	1.8227	1.34102		1.13009	0.934741	1.33158	0.629863		1.15289	1.30147	1.53271	1.23802		1.72238	1.46798	1.35329	1.62552		1.31058	1.45864	1.50501	1.62817
IAPEz int	chr1	53561817	53562817
IAPEz int	chr1	53561931	53562931
IAPLTR2_Mm	chr1	53562042	53563042
IAPEz int	chr1	53562182	53563182
IAPEz int	chr1	53562263	53563263
IAPEz int	chr1	53562817	53563817
IAPEz int	chr1	53562936	53563936
IAPEz int	chr1	53563183	53564183
IAPLTR2_Mm	chr1	53564002	53565002
IAPEz int	chr1	53565002	53566002	0.269557	0.055461	0.0315387	-0.104306	0.0503446	-0.095798	0.20194	-0.262597	0.101147	0.117521	-0.0328367	-0.422298		0.31461	0.220764	0.702812	-0.000788729	0.00524114	-0.0588582	0.0261486	-0.147056	0.421176	-0.0279761	0.488474	0.114788		1.26421	0.838565	1.10237	0.375132		0.804833	0.570678	1.05096	0.711498		0.118852	-0.0499198	0.0134966	-0.112538		0.412728	-0.0181353	0.100089	0.191762
IAPLTR2_Mm	chr1	53565494	53566494	-0.234157	-0.0869513	-0.215268	-0.363013	-0.177643	-0.244133	-0.206518	-0.514771	-0.224913	-0.153584	-0.362295	-0.576634		-0.270026	-0.12838	-0.107235	-0.341202	-0.399421	-0.210236	-0.355802	-0.328395	-0.106859	-0.447344	0.035333	-0.12274		0.470776	0.359704	0.561572	0.149186		0.252696	0.302829	0.507968	0.255674		-0.178792	-0.261597	-0.315401	-0.364171		-0.168547	-0.316953	-0.263685	-0.17825
IAPLTR2_Mm	chr1	54518199	54519199	0.67117	0.907031	0.791627	1.00708	0.945691	0.815014	0.951714	0.626591	0.730645	1.19826	0.824468	0.989819		0.198743	0.195064	0.268287	0.266709	0.198203	-0.043478	0.419869	0.285851	0.154908	-0.0293468	-0.0104681	1.06254		0.834237	0.661356	0.792794	0.492871		0.679617	0.911144	0.787039	0.937948		0.789943	0.922596	0.76965	1.00418		0.220698	0.140478	0.286876	0.340909
IAPLTR2_Mm	chr1	54519646	54520646	0.242458	0.254949	0.014982	0.053555	0.458504	-0.144468	0.0882473	-0.00708402	-0.188957	0.087711	-0.289681	0.0577564		0.0458156	0.172801	0.232365	0.111861	0.0931083	-0.122091	0.0657507	0.188635	0.0932356	0.0703099	-0.158446	-0.281434		0.0976819	0.186058	0.0582337	0.0757155		0.29142	0.388338	0.233401	0.186955		0.170796	0.122531	-0.0359313	-0.0480713		0.150327	0.0276263	0.115874	-0.12319
IAPLTR1_Mm	chr1	55834205	55835205
IAPEz int	chr1	55834575	55835575
IAPLTR1_Mm	chr1	55835575	55836575
IAPEz int	chr1	55837619	55838619
IAPEz int	chr1	55838630	55839630
IAPLTR1_Mm	chr1	55838754	55839754
IAPEz int	chr1	55839754	55840754
IAPLTR1_Mm	chr1	55840124	55841124
IAPLTR1_Mm	chr1	56828092	56829092	0.673304	0.914566	0.951726	0.689891	0.759233	0.635824	0.968394	1.06219	0.843433	0.957173	0.783742	0.867684		0.357483	0.761653	0.678158	0.411497	0.45936	0.846124	0.694464	0.608168	0.465019	0.624531	0.977824	0.891706		0.990977	0.762832	0.863904	1.00345		0.714541	0.796991	0.822112	0.825642		0.846532	0.694983	0.958005	0.869533		0.599098	0.572327	0.589217	0.831353
IAPEz int	chr1	56828429	56829429	0.673304	0.914566	0.951726	0.689891	0.759233	0.635824	0.968394	1.06219	0.843433	0.957173	0.783742	0.867684		0.357483	0.761653	0.678158	0.411497	0.45936	0.846124	0.694464	0.608168	0.465019	0.624531	0.977824	0.891706		0.990977	0.762832	0.863904	1.00345		0.714541	0.796991	0.822112	0.825642		0.846532	0.694983	0.958005	0.869533		0.599098	0.572327	0.589217	0.831353
IAPLTR1_Mm	chr1	56829429	56830429
IAPLTR1_Mm	chr1	56834795	56835795
IAPEz int	chr1	56835795	56836795	0.931955	0.556426	0.674613	0.877272	0.655169	0.679748	0.693028	0.65643	0.629129	0.938976	0.557675	0.861325		0.731641	0.845109	0.400215	0.587715	0.75106	0.850552	0.633256	0.870286	1.10034	0.881176	0.809204	0.865208		1.32787	0.866291	1.10011	0.705328		1.22841	1.01145	1.16083	1.21088		0.720998	0.737396	0.659529	0.785992		0.658988	0.729775	0.867962	0.851863
IAPLTR1_Mm	chr1	56836132	56837132	0.755137	0.517471	0.333772	0.674739	0.347607	0.758331	0.544357	0.667205	0.639191	0.876275	0.383937	0.646019		0.411513	0.581486	0.0408529	0.43257	0.54244	0.666692	0.403799	0.723389	0.705014	0.586509	0.637967	0.533257		0.918916	0.666207	0.753392	0.479761		0.797094	0.707328	0.783068	0.759283		0.53546	0.593559	0.616917	0.63541		0.344617	0.547234	0.610734	0.585911
IAPLTR2a	chr1	57364188	57365188	-0.376464	-0.11367	-1.05549	-0.46656	-0.720421	-0.559513	-0.364604	-0.584091	-0.945108	-0.392509	-0.538036	-0.350377		-0.0917016	-0.409277	-0.502237	-0.647162	-0.197464	-0.429279	-0.680639	-0.414449	-0.23008	-0.433558	-0.436649	0.295867		0.340321	0.0884349	0.168499	0.297287		0.380651	-0.112232	0.198378	-0.0927594		-0.515208	-0.582165	-0.631268	-0.426974		-0.334405	-0.424635	-0.441723	-0.191447
IAPEz int	chr1	57364577	57365577	0.183261	0.265095	-0.403423	0.124167	-0.012791	0.0998616	0.116202	0.00149893	-0.305332	0.204268	0.305656	0.439332		0.0853512	-0.0645882	-0.101505	-0.478538	0.404122	0.0630071	-0.205734	0.0883071	-0.0205258	0.0715194	0.019808	0.433691		0.683048	0.145125	0.569368	0.406448		0.737614	0.397498	0.656598	0.294555		0.0149779	0.0704127	-0.0625438	0.316419		-0.0269139	-0.00380296	-0.0459841	0.175006
IAPEz int	chr1	57364990	57365990	0.620882	0.608709	0.442166	0.417522	0.234217	0.475697	0.527361	0.42847	0.36881	0.736774	0.826803	0.985711		0.151567	0.252011	0.0810384	-0.155406	0.664386	0.387476	0.00255977	0.253429	0.430402	0.326566	0.312241	0.011248		1.10891	0.522831	1.19019	1.19655		1.14055	1.03895	1.36252	0.936006		0.557253	0.375812	0.441547	0.849763		0.161539	0.298819	0.228797	0.216685
IAPLTR2a	chr1	57365576	57366576
IAPEz int	chr1	57365631	57366631
IAPEz int	chr1	57365775	57366775
IAPEz int	chr1	57365967	57366967
IAPEz int	chr1	57366631	57367631
IAPLTR2a	chr1	57366804	57367804
IAPEz int	chr1	57366974	57367974
IAPEz int	chr1	57367802	57368802	-0.283663	0.842549	0.493299	0.0923938	0.713865	0.44497	0.229854	0.18349	0.486527	0.81139	0.687832	0.496882		-0.367377	0.146141	0.083137	-0.112886	0.201025	0.665941	0.0551309	0.267194	-0.00708764	0.286907	0.69431	0.090563		0.713095	0.89554	0.866563	0.711781		0.684475	0.868519	0.402564	0.571066		0.350728	0.417076	0.299957	0.665368		-0.0460332	0.25136	0.105079	0.35726
IAPLTR2a	chr1	57368194	57369194	-0.283663	0.842549	0.493299	0.0923938	0.713865	0.44497	0.229854	0.18349	0.486527	0.81139	0.687832	0.496882		-0.367377	0.146141	0.083137	-0.112886	0.201025	0.665941	0.0551309	0.267194	-0.00708764	0.286907	0.69431	0.090563		0.713095	0.89554	0.866563	0.711781		0.684475	0.868519	0.402564	0.571066		0.350728	0.417076	0.299957	0.665368		-0.0460332	0.25136	0.105079	0.35726
IAPEY2_LTR	chr1	57579167	57580167	0.528514	0.393801	0.237924	0.733053	0.178855	0.606771	0.711465	0.498214	0.414974	0.273513	0.723065	0.464695		0.263781	0.489382	0.238419	0.510638	0.53835	0.42393	0.414675	0.268441	0.0156205	0.583477	0.397542	0.465738		0.305286	0.609702	0.563686	0.568287		0.52728	0.697486	0.259034	0.560797		0.386746	0.506226	0.541551	0.487091		0.330527	0.490973	0.232912	0.482253
IAPEY2_LTR	chr1	57580495	57581495	0.449518	0.289664	-0.199014	0.231709	0.588768	0.552929	0.511885	0.282996	0.427483	0.481741	0.0372333	0.62238		-0.460546	-0.424472	0.137482	0.545165	0.0226083	0.0480414	0.224623	0.184254	0.298558	-0.17461	0.181232	0.246524		0.682614	0.55473	0.318676	0.158234		1.03303	0.489172	0.24426	0.475494		0.180056	0.457802	0.407455	0.380451		-0.249179	0.205272	0.235811	0.0843818
IAP d int	chr1	58761515	58762515
IAPEY3 int	chr1	58761744	58762744	-0.322244	-0.208968	-0.277889	-0.20954	-0.167106	-0.02344	-0.204797	-0.271249	-0.204345	-0.0522014	0.113615	-0.111203		-0.485434	-0.159497	-0.331072	-0.419732	-0.131806	-0.182269	-0.313162	-0.355221	-0.558347	-0.12479	-0.147477	-0.104642		0.959452	0.969808	0.852373	0.475605		0.434531	0.605509	0.467411	0.481905		-0.2697	-0.133362	-0.226797	-0.0165966		-0.325334	-0.244602	-0.40891	-0.125636
IAP d int	chr1	58762741	58763741	-0.410525	-0.470837	-0.394423	-0.32877	-0.139449	0.0640594	-0.336852	-0.209021	-0.4184	-0.00831032	-0.0150112	-0.272876		-0.496336	-0.373932	-0.470876	-0.752936	-0.212491	-0.191674	-0.410252	-0.41789	-0.547493	-0.194744	-0.079288	-0.162939		0.897054	0.829704	0.804185	0.332116		0.376396	0.556135	0.413933	0.277274		-0.425262	-0.13472	-0.321424	-0.0987326		-0.447048	-0.3857	-0.458545	-0.145657
IAPEY3 int	chr1	58763418	58764418	-0.614431	-0.433188	-0.443954	-0.509556	-0.669593	-0.995217	-0.899102	-0.931988	-1.15795	-0.605712	-0.818155	-0.704743		-0.641738	-0.458975	-1.04724	-0.275796	-0.585889	-0.825629	-0.596625	-0.552499	-0.969603	-0.659459	0.0126523	-0.127564		0.232033	0.302795	0.341726	0.171672		0.0453409	0.0948209	-0.196019	0.00722601		-0.497191	-0.724789	-0.996345	-0.709537		-0.715983	-0.562438	-0.706242	-0.258124
IAPEY3 int	chr1	58939269	58940269	-0.938831	-0.805955	-1.06758	-1.05435	-0.899108	-1.14736	-0.982015	-1.28425	-1.46877	-1.0643	-1.43304	-1.08379		-0.747669	-0.688141	-0.321731	-0.764907	-1.08487	-0.954068	-0.974175	-1.10669	-0.476198	-1.21444	-0.638685	-0.690226		-0.012543	-0.111734	-0.0294231	-0.0228955		-0.118253	-0.0220546	-0.0517155	-0.207255		-0.937454	-1.03361	-1.24501	-1.19371		-0.585847	-0.934615	-0.852354	-0.847782
IAPEy int	chr1	58939419	58940419	-0.378343	-0.349833	-0.516517	-0.584796	-0.30434	-0.703508	-0.506167	-0.823801	-0.829182	-0.53399	-0.828735	-0.535186		-0.283214	-0.27947	-0.04067	-0.297779	-0.413235	-0.44101	-0.546368	-0.531948	-0.0975703	-0.644578	-0.238691	-0.298428		0.383771	0.327231	0.389782	0.295191		0.265885	0.322627	0.318001	0.163273		-0.414898	-0.530882	-0.719717	-0.632637		-0.201118	-0.384008	-0.391962	-0.393899
IAPEY3 int	chr1	58940438	58941438	-0.406046	-0.246762	-0.690714	-0.629178	-0.452127	-0.415875	-0.409752	-0.621706	-0.92804	-0.33826	-0.61042	-0.401912		-0.483996	-0.173324	0.0987147	-0.606566	-0.274924	-0.266867	-0.314343	-0.43329	-0.258334	-0.363668	0.0145455	-0.181957		0.696647	0.652839	0.617821	0.616761		0.60454	0.804614	0.319814	0.257576		-0.44784	-0.49906	-0.653166	-0.450198		-0.186202	-0.382786	-0.335322	-0.177027
IAPEY2_LTR	chr1	58940785	58941785	-0.674347	-0.477479	-0.575245	-0.732438	-0.250554	-0.794445	-0.462431	-0.721109	-0.933748	-0.36734	-0.519225	-0.588533		-0.659443	-0.218393	-0.398889	-0.810219	-0.0600124	-0.459827	-0.478083	-0.403376	-0.822557	-0.252357	-0.510424	-0.395759		0.757418	0.896188	0.849769	0.566939		0.745284	0.894123	0.28925	0.175473		-0.57569	-0.592479	-0.705762	-0.491699		-0.425575	-0.443353	-0.568005	-0.38618
IAPEy int	chr1	58941785	58942785	0.125189	0.287246	-0.129609	-0.161526	0.188132	-0.0676099	0.0251247	-0.198006	-0.323842	-0.246386	-0.0588162	-0.00257481		0.233466	0.502967	0.401118	0.500637	0.0766099	0.153212	0.077567	-0.283238	0.284501	0.00113301	0.115833	0.349581		0.472054	0.552219	0.487123	0.485304		0.00379212	0.241774	0.283324	0.254196		0.0942754	-0.0136682	-0.165575	-0.102592		0.379184	0.243486	0.0262767	0.155516
IAPEY2_LTR	chr1	58942115	58943115	0.125189	0.287246	-0.129609	-0.161526	0.188132	-0.0676099	0.0251247	-0.198006	-0.323842	-0.246386	-0.0588162	-0.00257481		0.233466	0.502967	0.401118	0.500637	0.0766099	0.153212	0.077567	-0.283238	0.284501	0.00113301	0.115833	0.349581		0.472054	0.552219	0.487123	0.485304		0.00379212	0.241774	0.283324	0.254196		0.0942754	-0.0136682	-0.165575	-0.102592		0.379184	0.243486	0.0262767	0.155516
IAPLTR1a_Mm	chr1	58986594	58987594	0.838222	0.342935	0.133448	0.292337	0.415282	0.450684	0.422181	0.508572	0.475448	0.367336	0.384105	0.307262		0.36445	0.208663	0.478038	0.645807	0.777211	0.485358	0.612959	0.697653	-0.172466	0.156766	0.796658	0.398974		0.809506	0.798663	0.389319	0.531844		0.93802	0.705251	0.993397	0.956183		0.438202	0.386101	0.468734	0.352901		0.350384	0.636125	0.379382	0.450799
IAPEz int	chr1	58986933	58987933	0.8712	0.542874	0.288905	0.397207	0.51335	0.533142	0.541798	0.610597	0.616975	0.481249	0.476997	0.495118		0.439455	0.325153	0.592219	0.808711	0.84202	0.520006	0.694668	0.790584	-0.150294	0.185633	0.882942	0.546383		0.99609	0.979275	0.545711	0.589956		1.07047	0.803482	1.11112	1.10231		0.56766	0.481233	0.58979	0.484455		0.452276	0.723579	0.444986	0.538319
IAPLTR1a_Mm	chr1	58987933	58988933
IAPEz int	chr1	58988964	58989964
IAPEz int	chr1	58989971	58990971
IAPLTR1a_Mm	chr1	58990713	58991713
IAPEz int	chr1	58991713	58992713	0.870976	0.943629	1.25645	1.0635	0.909477	1.13407	1.18316	0.947336	1.14454	1.09863	1.3212	1.13346		0.918916	0.761577	0.783142	0.99467	0.604766	0.752667	0.556552	0.882013	1.04431	0.804443	0.933938	0.818117		1.30725	1.38805	1.33894	1.33859		1.44403	1.23254	1.26183	1.25323		1.02369	1.03568	1.09168	1.18443		0.821212	0.784034	0.827624	0.852166
IAPLTR1a_Mm	chr1	58992053	58993053	0.744444	0.910834	1.26402	1.05483	1.07798	1.12434	1.14332	0.914577	1.0565	1.01332	1.21118	1.1006		0.677709	0.6611	0.728666	0.870121	0.477234	0.814311	0.359383	0.887571	0.989003	0.748092	0.744945	0.850009		1.05609	1.11143	1.15118	1.15795		1.15198	1.02022	1.13119	1.0447		0.973101	1.08572	1.03813	1.10837		0.689158	0.720556	0.745319	0.781015
IAPLTR2b	chr1	62689178	62690178	0.33102	0.24841	0.0680099	0.570795	0.305213	0.243777	0.392958	0.298246	0.335272	0.170293	0.582019	0.0191547		0.183467	-0.276249	-0.624472	-0.544788	0.138089	-0.516463	-0.0397261	0.217534	0.348235	0.09938	0.19521	0.414451		0.0856532	0.248971	0.299283	0.197867		0.408369	0.173344	0.313792	0.697571		0.215813	0.373261	0.342159	0.257156		-0.239085	-0.307721	0.175347	0.236347
IAPLTR2b	chr1	62690505	62691505	0.72396	0.847795	0.816805	1.0824	0.9082	1.29276	0.984967	1.22906	0.963298	1.02568	0.999593	0.972785		1.38275	0.7118	0.876044	0.691283	1.43194	0.911932	0.941198	0.77227	0.743252	1.70755	1.09663	0.77883		0.63673	0.959351	0.793658	0.527618		0.766073	0.676475	0.321133	0.324884		0.796187	1.09445	1.05911	0.999353		0.990197	1.01172	0.818907	1.19434
DMR_Zdbf2_1	chr1	63305567	63307885	0.299276	0.512896	0.573185	0.597469	0.666861	0.556124	0.617494	0.567262	0.486044	0.498124	0.593278	0.513238		0.519573	0.620745	0.605351	0.498338	0.579176	0.55832	0.869782	0.988603	0.400773	0.768976	0.73633	0.532477		0.744284	0.810146	0.762983	0.767655		1.02435	1.01567	0.574101	0.974612		0.461786	0.606818	0.556933	0.53488		0.58189	0.545278	0.753052	0.679261
DMR_Zdbf2_2	chr1	63310052	63312120	0.811049	1.2662	0.741297	1.01981	0.588655	1.00593	1.062	0.654257	0.747543	0.963674	0.878836	1.12585		0.676569	0.623357	0.338568	0.501351	0.510508	0.738217	0.453277	0.704864	0.520419	0.647667	0.765204	0.319388		1.33237	1.30143	1.35655	1.30316		1.46141	1.3058	1.40368	1.46754		0.939514	0.871467	0.821267	0.989454		0.546165	0.583359	0.55952	0.57742
DMR_Zdbf2_3	chr1	63314244	63315360	1.48737	1.53492	1.73035	1.35383	1.45464	1.67727	1.50988	1.18417	1.45228	1.40809	1.49425	1.6406		1.00497	1.06177	1.08572	0.504713	1.23422	1.46293	0.967996	1.03066	1.41584	1.04684	1.11094	0.938903		1.76623	1.82867	1.88628	1.66838		1.84479	1.80337	1.84269	1.95648		1.58421	1.49525	1.38211	1.51431		1.05082	1.06729	1.13817	1.03222
IAPLTR1a_Mm	chr1	64428660	64429660	-0.0879891	-0.153965	-0.506298	-0.0918757	0.15692	0.0662696	-0.0882939	0.115344	0.464373	0.25635	0.184409	0.165702		0.100477	0.0942241	-0.321088	-0.43924	0.0499733	0.475041	-0.0895168	0.500582	0.275066	-0.160656	-0.0376145	-0.131843		-0.129318	-0.183575	-0.137861	-0.323985		-0.317998	-0.171456	-0.269221	-0.716678		-0.249418	0.0437714	0.163808	0.202153		-0.0421289	0.0285918	0.22871	-0.110038
IAPEz int	chr1	64428998	64429998	-0.243239	-0.10847	-0.605801	-0.0294273	0.101916	-0.100161	-0.180094	0.0536503	0.420956	0.132131	0.123701	0.0704396		-0.0168141	0.199175	-0.410898	-0.674487	0.178722	0.612068	-0.155435	0.508054	0.146318	-0.301552	0.0796128	-0.316062		-0.184229	-0.149914	-0.158449	-0.469005		-0.41017	-0.212036	-0.255554	-0.718748		-0.31917	-0.00922409	0.0981708	0.108757		-0.0761791	0.0387677	0.166312	-0.179334
IAPLTR1a_Mm	chr1	64429998	64430998
IAPLTR1a_Mm	chr1	64435427	64436427
IAPEz int	chr1	64436423	64437423	-0.840558	-0.74918	-0.671369	-0.28472	-0.561766	-0.524671	-0.240149	-0.382088	-0.12768	-0.441657	-0.323258	-0.60033		-0.827607	-0.893502	-1.02973	-0.924465	-0.854544	-0.860744	-0.629498	-0.526967	0.371084	-0.637035	0.235333	0.110313		-0.0807953	0.0829467	-0.00857117	0.00899373		-0.0498995	-0.41459	-0.0696339	-0.663264		-0.753702	-0.457052	-0.249972	-0.455082		-0.916948	-0.879918	-0.261793	-0.0971299
IAPLTR1a_Mm	chr1	64436765	64437765	-0.679474	-0.620551	-0.468499	-0.0578252	-0.370893	-0.280407	-0.113369	-0.342199	-0.165009	-0.351234	-0.309071	-0.492937		-0.726375	-0.769804	-0.950041	-0.741384	-0.655074	-0.825762	-0.697537	-0.441487	0.22848	-0.531276	0.257183	0.229026		-0.370563	-0.237004	-0.0866097	-0.114104		-0.128976	-0.55538	-0.153893	-0.602353		-0.589508	-0.236375	-0.206859	-0.384414		-0.815407	-0.74074	-0.303515	-0.0150221
IAPLTR2a	chr1	64688353	64689353	0.350288	0.34748	0.219446	0.479745	0.286338	0.11327	0.37261	-0.0629233	0.147283	0.564135	0.291466	0.335703		-0.208819	0.35158	0.00325139	0.476228	0.0155504	-0.0706627	0.157165	0.146849	-0.562688	0.297059	0.244704	0.103754		0.692149	0.573479	0.624387	0.443066		0.797223	0.655079	0.692597	1.04557		0.305738	0.293118	0.152323	0.397101		0.0486706	0.140372	-0.0862249	0.215172
IAPLTR2a	chr1	64689702	64690702	1.35974	1.38887	0.952072	1.04453	1.00094	1.1901	1.19178	1.18917	1.19131	1.12232	1.09979	1.39286		0.87267	1.09231	1.08993	1.53459	1.0967	0.905062	1.35942	1.34865	1.07145	0.790621	1.02143	1.12645		1.28134	1.2366	1.44751	1.26102		1.44909	1.31726	1.66776	1.26418		1.23356	1.07853	1.19075	1.20499		1.0183	1.17879	1.25984	0.9795
IAPLTR2_Mm	chr1	65714246	65715246	0.10568	0.175445	-0.235784	0.279365	-0.266694	0.0665453	-0.349741	0.131256	0.283622	0.0708442	-0.114424	-0.229434		-0.77515	-0.550823	-0.387108	-0.405468	-0.450936	-0.434249	-0.415612	-0.989939	-0.249255	-0.599304	-0.412881	-0.523818		0.279861	0.47191	0.267393	0.652874		0.299106	0.239901	0.693127	0.42023		0.0151138	0.0264054	0.0217124	-0.0910046		-0.571027	-0.430218	-0.551602	-0.512001
IAPLTR2_Mm	chr1	65715745	65716745	-0.429504	-0.310809	-0.583983	-0.438748	-0.885679	-0.756015	-0.663105	-0.392374	-1.0094	-0.976749	-0.634081	-0.626652		-0.365378	-0.372584	-0.307276	-0.357268	-0.290877	-0.252743	-0.902061	-0.666818	-0.555561	-0.569409	-0.644766	-0.605583		-0.247066	-0.160212	-0.107271	0.0189842		-0.402368	-0.307966	-0.310623	-0.296078		-0.441432	-0.69348	-0.688291	-0.745827		-0.348412	-0.300296	-0.708147	-0.606586
IAPLTR2_Mm	chr1	65753698	65754698	-0.604222	-0.46657	-0.223041	-0.30085	-0.480661	-0.448013	-0.493173	-0.379538	-0.50566	-0.397788	-0.586926	-0.383592		-0.496726	0.0177538	-0.0865764	0.0683944	-0.442984	-0.0815558	-0.278977	-1.0164	-0.142177	-0.432789	-0.343099	0.222884		-0.104183	0.0450878	0.21589	-0.0142618		-0.00316679	0.0438417	0.146502	0.0849953		-0.431277	-0.409841	-0.459457	-0.456102		-0.188516	-0.152049	-0.479185	-0.184335
IAPEz int	chr1	65754148	65755148	-0.631858	-0.472675	-0.233048	-0.279582	-0.536221	-0.382094	-0.527056	-0.359028	-0.535711	-0.421527	-0.570026	-0.447826		-0.666769	-0.0730857	0.00840519	-0.071306	-0.577517	-0.0781654	-0.247318	-1.09182	-0.0352141	-0.480786	-0.33334	0.191364		-0.056097	0.0534961	0.208274	-0.0422179		0.0637413	0.0955824	0.157939	0.125624		-0.445861	-0.399299	-0.473931	-0.479793		-0.243817	-0.24233	-0.458119	-0.207587
IAPEz int	chr1	65754862	65755862
IAPEz int	chr1	65755139	65756139
IAPLTR2_Mm	chr1	65755146	65756146
IAPEz int	chr1	65755862	65756862
IAPEz int	chr1	65756140	65757140	0.73248	0.748538	0.645102	0.482904	0.461954	0.351349	0.517341	0.214336	0.0384683	-0.159116	0.195338	0.709119		0.960124	0.797049	0.803794	1.34297	0.424611	1.31336	0.588944	0.582681	0.446501	0.556629	1.09818	1.37372		0.771924	0.764461	0.886263	0.794809		0.20233	0.643496	0.710195	0.698436		0.708707	0.432069	0.256715	0.248447		0.853656	1.02698	0.539375	1.00951
IAPEz int	chr1	65756884	65757884	-0.566422	-0.736666	-0.868344	-0.782594	-0.769503	-0.992718	-0.915648	-1.07954	-1.15667	-1.14792	-1.24686	-0.876118		-0.468218	-0.230062	-0.488715	-0.197594	-0.601125	-0.387246	-0.486836	-0.66309	-0.358732	-0.607403	-0.287468	0.217361		-0.25548	-0.220275	-0.149039	-0.136481		-0.388533	-0.17649	-0.319455	-0.286524		-0.72381	-0.848271	-1.05062	-1.0903		-0.395665	-0.395322	-0.502886	-0.225837
IAPLTR2a	chr1	65860633	65861633	-0.441404	-0.190044	-0.567406	-0.441378	-0.671099	-0.625949	-0.383265	-0.842511	-0.954637	-0.563153	-0.80658	-0.699215		-0.273262	0.0603631	-0.138317	0.114977	-0.331022	-0.273403	-0.179859	-0.622637	-0.242633	-0.474768	-0.421104	-0.0701291		-0.448982	-0.414347	-0.232355	-0.040914		-0.381617	0.459162	-0.237363	-0.491449		-0.399618	-0.579475	-0.726805	-0.689649		-0.117072	-0.163149	-0.348376	-0.322
IAPEz int	chr1	65861082	65862082	-0.168174	0.218839	-0.0361282	-0.134668	-0.181397	-0.148473	0.0768694	-0.431928	-0.428375	-0.111226	-0.244571	-0.187816		-0.00571197	0.402053	-0.0143946	0.414196	0.121683	-0.0141236	0.193395	-0.0803553	0.134964	-0.0179398	0.155003	0.261652		0.222398	0.232018	0.490006	0.438022		0.0683043	0.295214	0.224965	0.179558		0.00484571	-0.154846	-0.261145	-0.181204		0.127315	0.173918	0.0826679	0.132905
IAPEz int	chr1	65861288	65862288	-0.0263895	0.34415	0.0188503	-0.0450082	-0.0756108	-0.187299	0.186231	-0.423182	-0.323176	-0.00160926	-0.0833563	-0.0478895		0.214529	0.568147	0.0972498	0.563902	0.337128	0.0339698	0.297382	-0.0271935	0.269594	0.165343	0.295251	0.426548		0.428213	0.391317	0.678291	0.59987		0.179768	0.358965	0.331587	0.294994		0.112204	-0.102639	-0.186709	-0.044285		0.293309	0.311667	0.179927	0.295714
IAPEz int	chr1	65861854	65862854	0.697732	0.974039	1.07807	0.581317	0.746463	0.792876	0.862452	0.67495	1.18514	1.03238	1.22886	0.93289		0.878878	0.868246	0.608724	0.864254	1.23223	1.07129	0.905709	1.22369	1.24455	1.02222	0.878233	1.28929		1.62989	1.74267	1.89842	1.69591		1.1519	1.21572	1.33915	1.59997		0.916615	0.706886	0.907512	1.06471		0.785282	1.05592	1.12465	1.06325
IAPLTR2a	chr1	65862025	65863025	0.697732	0.974039	1.07807	0.581317	0.746463	0.792876	0.862452	0.67495	1.18514	1.03238	1.22886	0.93289		0.878878	0.868246	0.608724	0.864254	1.23223	1.07129	0.905709	1.22369	1.24455	1.02222	0.878233	1.28929		1.62989	1.74267	1.89842	1.69591		1.1519	1.21572	1.33915	1.59997		0.916615	0.706886	0.907512	1.06471		0.785282	1.05592	1.12465	1.06325
IAPEz int	chr1	65862129	65863129
IAPEz int	chr1	65862233	65863233
IAPEz int	chr1	65862854	65863854
IAPLTR2a	chr1	65862887	65863887
IAPEz int	chr1	65863130	65864130
IAPEz int	chr1	65863885	65864885	0.490565	0.480014	0.0995054	-0.513497	0.0152548	-0.587708	0.328836	-0.404187	0.164909	0.236732	-0.0549066	0.165895		-0.329494	-0.323949	-0.164878	0.648974	0.123699	0.457385	-0.645941	0.42161	-0.155058	-0.240325	-0.29335	0.188473		0.775908	0.297169	0.646587	0.558965		0.60296	0.663811	1.05936	0.86228		0.356694	-0.361983	0.0298529	0.115907		-0.272774	0.410019	-0.126463	-0.115067
IAPLTR2a	chr1	65864278	65865278	0.440232	0.470661	0.172624	-0.378589	0.0755317	-0.560533	0.350864	-0.361827	0.256624	0.262237	0.0506494	0.229781		-0.30302	-0.284724	-0.133948	0.579498	0.230511	0.32694	-0.570583	0.345696	-0.109037	-0.149866	-0.321411	0.139349		0.776025	0.329383	0.617978	0.543991		0.592659	0.653034	1.09842	0.810325		0.361172	-0.287863	0.0818875	0.180889		-0.240564	0.378983	-0.111308	-0.110642
IAPEY_LTR	chr1	67304887	67305887	-0.646138	-0.291256	-0.78018	-0.772918	-0.770855	-0.808379	-0.702009	-0.883013	-0.750184	-0.706399	-0.765882	-0.833936		-0.636165	-0.500716	-0.794743	-0.556521	-0.556909	-0.81082	-0.704338	-0.733935	-0.611009	-0.647497	-0.793213	-0.801938		-0.382618	-0.510363	-0.249879	-0.297891		-0.366041	-0.357062	-0.348296	-0.380062		-0.572525	-0.784051	-0.778402	-0.768739		-0.643875	-0.641416	-0.683094	-0.747549
IAPEY_LTR	chr1	67306257	67307257	-0.663979	-0.535881	-0.898356	-0.856554	-0.96154	-0.603268	-1.03034	-0.620637	-0.647844	-1.10786	-1.16239	-0.634245		-0.708216	-0.365345	-0.545943	-0.477582	-0.454001	0.0140378	-0.198446	-0.534529	-0.179004	-0.442983	-0.262727	-0.803329		-0.170236	-0.529243	-0.17271	-0.300867		-0.764589	-0.185798	-0.442111	-0.599094		-0.699405	-0.807121	-0.766272	-0.968165		-0.539835	-0.305849	-0.303993	-0.503013
IAPEY_LTR	chr1	67487617	67488617	-0.491472	-0.406621	-0.10011	-0.589985	-0.721486	0.0302932	-0.623034	-0.0963103	-0.299336	-0.925873	-0.743033	-0.851507		-0.305204	-0.377715	0.0161377	-0.249698	-0.369848	-0.193938	-0.507198	-0.885339	-0.114174	-0.0867042	-0.250337	0.495739		-0.519673	-0.00963087	-0.336828	0.00582239		-0.328106	-0.362815	-0.170232	-0.183794		-0.332734	-0.427059	-0.33956	-0.840138		-0.222261	-0.271162	-0.502237	0.0528992
IAPEY_LTR	chr1	67489002	67490002	-1.13723	-0.92947	-0.768745	-0.608367	-0.592794	-1.43464	-0.981224	-1.49127	-1.32677	-0.900871	-0.803991	-1.21718		-0.730628	-0.473035	-0.792289	-0.890976	-0.66732	-0.691822	-0.652099	-1.13561	-0.732137	-0.438259	-1.04523	-0.432877		-0.192508	0.142453	-0.17664	0.114488		-0.0903985	-0.335803	-0.0992962	-0.405972		-0.945149	-0.878599	-1.26642	-0.974016		-0.665317	-0.750039	-0.839948	-0.63879
IAPEY2_LTR	chr1	67710563	67711563	0.107607	-0.113419	-0.0861249	-0.469621	0.111927	-0.177753	-0.251293	-0.540839	-0.235772	0.0442816	-0.0581574	-0.225112		-0.250458	-0.0840799	0.201733	0.130021	-0.360916	-0.124816	-0.118716	-0.283656	0.0313151	-0.124921	-0.530056	0.570302		0.36077	0.174863	0.329408	0.361263		0.270352	0.475277	0.334886	0.445732		-0.0306458	-0.178482	-0.342635	-0.0796626		-0.0442681	-0.11857	-0.123686	-0.0282249
IAPEY2_LTR	chr1	67711925	67712925	-0.362126	0.0826571	-0.618984	-0.381433	-0.387542	-0.31537	-0.0373459	-0.365704	-0.498084	-0.381285	-0.700627	-0.564357		-0.347043	-0.108795	-0.184596	0.222264	-0.614491	0.0988499	0.0326212	-0.605625	-0.00476873	-0.408742	0.159604	-0.363203		0.436686	0.363048	0.214337	0.372286		0.394343	0.42585	0.525457	0.53117		-0.299485	-0.361448	-0.300378	-0.548756		-0.213478	-0.0977921	-0.192591	-0.204113
IAPLTR2a	chr1	68656325	68657325	0.220925	-0.209089	0.59809	-0.172407	0.269949	-0.300308	-0.0270079	-0.0773983	-0.223919	-0.18233	0.498355	-0.0901426		0.0788413	0.0197054	0.352422	0.434335	0.194906	0.667949	-0.190936	0.280845	0.103426	0.878511	-0.0764696	0.401163		0.299103	0.353864	0.359652	0.192788		0.410141	0.161657	0.418616	0.324234		0.203309	-0.0675886	-0.109442	0.0752941		0.150323	0.432397	0.0644449	0.401068
IAPEz int	chr1	68656716	68657716	0.317024	-0.542195	0.471283	-0.40973	0.433116	-0.653164	-0.0668026	-0.261522	-0.487524	-0.449058	0.531741	-0.324319		-0.130013	-0.124307	0.395536	0.521852	-0.0651299	0.335979	-0.661117	-0.14024	-0.125148	0.889855	-0.229635	-0.119009		0.149358	0.302297	0.323584	-0.0342267		0.300921	-0.0529237	0.151418	0.100516		0.0820372	-0.209926	-0.27195	-0.0805453		0.0470718	0.264234	-0.308835	0.180404
IAPEz int	chr1	68656968	68657968	0.28582	-0.705469	0.708086	-0.151134	0.743013	-0.237759	0.068219	-0.173981	0.196377	-0.185919	0.776183	-0.190045		0.256594	0.0713161	0.315547	0.546385	0.302369	0.357639	-0.35168	-0.121822	-0.380242	0.864356	-0.357532	0.232409		0.212249	0.202542	0.362929	-0.0193243		0.227559	-0.117668	0.280732	0.105079		0.0961457	0.11804	0.0302049	0.133406		0.214486	0.402131	-0.284581	0.246411
IAPEz int	chr1	68657546	68658546
IAPLTR2a	chr1	68657715	68658715
IAPEz int	chr1	68657884	68658884
IAPEz int	chr1	68657915	68658915
IAPEz int	chr1	68658546	68659546
IAPLTR2a	chr1	68658725	68659725
IAPEz int	chr1	68658889	68659889
IAPEz int	chr1	68659723	68660723	-0.595903	-0.353966	-0.6197	-0.492212	-0.642006	-0.743946	-0.627058	-1.01179	-0.870402	-0.677112	-0.809186	-0.902719		-0.641543	-0.100653	-0.140721	-0.160858	-0.590657	-0.663135	-0.391807	-0.78832	-0.569135	-0.689955	-0.713783	-0.380979		-0.378768	-0.37786	-0.346048	-0.046088		-0.443532	-0.371369	-0.371754	-0.405121		-0.523189	-0.626054	-0.836416	-0.796339		-0.294306	-0.47155	-0.583088	-0.594906
IAPLTR2a	chr1	68660115	68661115	-0.539348	-0.413588	-0.669879	-0.533791	-0.586057	-0.678711	-0.599112	-0.883741	-0.491566	-0.516162	-0.581304	-0.825556		-0.355392	-0.17272	-0.167125	0.0857967	-0.215722	-0.43198	-0.348541	-0.825355	-0.20652	-0.446567	-0.496589	-0.245924		-0.304118	-0.317847	-0.231599	-0.0354569		-0.383404	-0.212591	-0.0526058	-0.131013		-0.540938	-0.59952	-0.65814	-0.641007		-0.231746	-0.187302	-0.460139	-0.39636
IAP d int	chr1	69266775	69267775	-0.56988	-0.328372	0.126278	-0.366411	-0.236613	-0.558544	-0.599459	-0.371861	-0.383071	-0.378307	-0.10319	-0.199073		-0.355706	-0.362887	-0.275054	-0.35108	-0.159377	-0.0307512	-0.422891	-0.266548	-0.471903	-0.296603	-0.96798	-0.267897		-0.136103	-0.0567849	-0.119978	0.236578		-0.316576	-0.0990153	0.00839983	-0.402067		-0.257324	-0.387189	-0.451464	-0.226857		-0.331216	-0.180402	-0.387114	-0.510827
IAP d int	chr1	69268983	69269983	-1.12677	-0.780599	-0.848444	-1.27629	-0.641213	-0.841859	-0.971597	-1.13186	-0.828882	-0.828044	-0.524706	-0.671019		-0.944709	-0.485869	-1.26414	-0.665008	-0.728933	-0.582628	-0.880186	-0.909885	-1.00296	-0.849152	-0.516822	-0.47209		0.336181	0.392233	0.164425	-0.129591		-0.0949091	-0.251467	-0.250497	-0.258683		-0.918603	-0.919787	-0.977446	-0.67459		-0.898239	-0.658856	-0.93101	-0.612688
IAP d int	chr1	69269970	69270970	-0.783498	-0.359831	-0.703701	-0.765214	-0.59958	-0.919734	-0.750681	-0.938064	-0.981114	-0.764067	-0.69563	-0.689017		-0.71879	-0.167388	-0.766875	-0.341659	-1.04266	-0.824267	-0.60318	-0.95281	-0.879515	-0.881543	-0.624856	-0.448526		0.0934494	0.251083	0.0221233	-0.0873958		-0.0545277	-0.197419	-0.210859	-0.0700636		-0.615677	-0.761509	-0.889953	-0.716238		-0.551018	-0.736195	-0.811835	-0.651642
IAP d int	chr1	69271223	69272223	0.14808	0.128354	0.115095	-0.440718	0.0649749	0.0750623	-0.0445796	-0.171372	-0.105545	0.0228963	0.234539	0.309927		0.0890367	0.159464	-0.00480507	-0.161994	0.064931	0.147198	-0.0521445	0.090705	0.0227206	-0.0110056	0.236327	0.318742		1.02346	1.10347	1.11087	0.493297		0.592818	0.516193	0.448762	0.716591		0.13051	-0.100227	-0.107166	0.189121		0.081232	0.0167118	0.020427	0.181354
IAP d int	chr1	69272184	69273184	-0.0947501	-0.15623	-0.400742	0.0056441	-0.0583531	-0.380445	0.308171	-0.303251	-0.226835	-0.162659	-0.167326	-0.0932111		-0.211185	0.058839	-0.0461215	-0.141955	-0.272381	-0.159989	0.0435459	-0.318903	-0.0763817	-0.294216	0.207054	-0.682928		0.55339	0.578407	0.48156	0.37295		0.652414	0.548372	0.419249	0.493682		-0.217241	-0.144385	-0.0739716	-0.141065		-0.0661557	-0.191442	-0.117246	-0.256697
IAP d int	chr1	69272339	69273339	-0.0870493	-0.0803904	-0.410875	0.068987	-0.0675509	-0.334545	0.34241	-0.31118	-0.258398	-0.163614	-0.14401	-0.0561624		-0.245344	0.102511	-0.0832463	-0.0536836	-0.300428	-0.146701	0.0706603	-0.302417	-0.121879	-0.35405	0.177288	-0.73815		0.509546	0.55866	0.474025	0.412602		0.654277	0.572798	0.467085	0.526122		-0.192772	-0.111036	-0.0757226	-0.121262		-0.0753598	-0.166938	-0.117879	-0.30497
IAP d int	chr1	69273258	69274258	0.077056	0.35101	-0.00130648	0.256511	0.182216	0.0146452	0.385733	-0.0380394	0.0566807	0.136966	0.232598	0.18227		-0.0636543	0.40547	0.10706	0.410261	0.0907568	0.188085	0.232903	-0.00510896	0.364462	-0.151788	0.206909	-0.0683267		0.641787	0.673156	0.620512	0.632546		0.66514	0.64804	0.640883	0.736979		0.142253	0.151124	0.134791	0.183945		0.149625	0.229701	0.197419	-0.00440188
IAP d int	chr1	69273704	69274704	0.200717	-0.117429	-0.400746	0.0712025	-0.036658	-0.190789	0.335643	0.2943	0.264442	0.0395043	0.273626	-0.183717		0.472523	0.636711	0.25136	0.312706	0.543218	0.453223	0.0912653	0.0038477	0.915779	0.548587	-0.0566292	0.876523		0.719854	0.195797	0.137827	0.325788		0.266886	0.175689	0.249152	0.504996		-0.105819	-0.0520816	0.298128	0.0431375		0.453531	0.436382	0.336964	0.45616
IAPLTR2b	chr1	69877087	69878087	0.250292	0.131682	-0.100343	0.133834	0.0774759	-0.0304124	0.0725816	-0.00926019	0.0484846	0.09109	-0.145608	-0.158275		0.13179	0.505445	-0.0819862	-0.0146885	0.101253	0.107591	0.158918	-0.0751144	-0.281838	0.0609337	0.11676	0.034139		0.346985	0.379986	0.146786	0.286131		0.477435	0.296222	0.283145	0.102474		0.093877	0.060299	0.0372687	-0.070931		0.185083	0.0647185	-0.0660116	0.0706108
IAPLTR2b	chr1	69878430	69879430	0.854237	1.00807	0.920805	0.668094	0.77763	0.828668	1.14705	0.919432	1.11297	0.782115	0.905619	1.13439		1.01889	0.878697	0.687561	0.469973	-0.0538702	0.964473	0.770028	0.978445	0.717343	0.428439	0.827291	0.916254		1.01841	0.62856	0.962272	0.822827		1.02986	0.883961	1.11042	0.640437		0.927705	0.758131	1.05982	0.940708		0.861715	0.460192	0.821938	0.723995
IAPLTR1a_Mm	chr1	70282655	70283655	0.478868	-0.055794	0.414544	0.416141	0.970452	0.358025	0.449502	0.470983	0.779029	0.944567	0.590231	0.167729		-0.0932258	-0.26632	0.0816014	0.0651568	0.462069	0.0545332	0.307373	0.280261	0.0213723	0.32002	-0.259413	-0.0511551		0.757203	0.4718	0.689149	0.695284		1.01666	0.627816	0.869776	1.1322		0.279206	0.581539	0.566505	0.567509		-0.0926481	0.19392	0.203002	0.00315067
IAPEz int	chr1	70282993	70283993	1.09078	0.486517	1.35695	1.34586	1.53238	1.14959	1.16009	1.39023	1.27643	1.74909	1.33727	0.90911		0.691062	0.517718	0.515289	1.05791	1.34448	0.630823	0.869632	1.00176	0.435294	1.02081	0.626653	0.722		1.09792	0.761366	0.867207	0.818154		1.42612	0.843138	1.09615	1.45702		0.978082	1.34261	1.27558	1.33182		0.57469	1.01107	0.768895	0.78982
IAPLTR1a_Mm	chr1	70283993	70284993
IAPEz int	chr1	70285992	70286992
IAPLTR1a_Mm	chr1	70286847	70287847
IAPEz int	chr1	70287006	70288006
IAPEz int	chr1	70287847	70288847	0.437819	0.852026	0.445022	0.606886	0.199131	-0.182538	0.31033	0.393226	0.433655	0.351296	0.403524	0.492671		0.677687	0.908302	0.242945	0.920583	0.704496	0.602087	0.425871	0.726741	0.71917	1.06626	0.763309	0.993146		1.0025	0.717596	0.71647	0.858257		0.844385	0.716967	0.924733	0.801729		0.578289	0.207826	0.379071	0.41583		0.609645	0.742388	0.623928	0.940907
IAPLTR1a_Mm	chr1	70288185	70289185	0.0611651	0.491282	-0.0859455	0.255883	-0.112808	-0.515616	-0.153947	0.0310531	-0.0738054	-0.0607114	-0.0412699	0.0886795		0.13338	0.574531	0.265954	0.756875	0.354219	0.0875734	-0.0517523	0.211284	0.604997	0.548299	0.220889	0.452012		0.546047	0.37063	0.521663	0.657038		0.541801	0.48003	0.668269	0.679457		0.155501	-0.12418	-0.0655663	-0.00443391		0.324622	0.399556	0.254843	0.407067
IAPLTR2b	chr1	71908629	71909629	0.301288	0.29171	0.213011	-0.231805	0.0466972	0.0916596	0.0240396	-0.285278	0.0141175	-0.0523325	0.0246108	0.431015		-0.250374	0.0465285	-0.352837	-0.133221	-0.0396433	-0.369661	-0.0298461	-0.380423	-0.257252	-0.195575	-0.386899	-0.526126		-0.259742	-0.0919135	-0.224952	0.309472		-0.202459	-0.218839	-0.135226	-0.0830651		0.26867	-0.0311492	-0.0823735	0.134431		-0.185561	-0.180842	-0.222507	-0.369533
IAPLTR2b	chr1	71909980	71910980	0.751472	1.04507	0.571803	0.495281	0.894564	0.943354	0.796853	0.960134	0.525791	0.665858	0.952878	1.36485		0.410295	1.38778	1.04424	0.779212	1.15258	0.7953	1.10942	0.842079	0.175633	0.828816	0.534758	-0.391881		0.83378	1.00972	0.798428	0.787963		0.660305	0.823519	0.605153	0.473287		0.789447	0.777733	0.760926	0.994527		0.94744	0.909032	0.709044	0.323898
IAPLTR2_Mm	chr1	71915268	71916268	-0.119279	0.115103	-0.0807528	-0.204072	-0.447617	-0.157744	-0.140996	-0.284799	0.034989	-0.451176	-0.16392	-0.0425108		0.113644	-0.00616908	-0.195338	-0.108378	0.129931	0.0129664	0.0965004	0.15343	-0.248088	0.0529374	-0.205014	-0.143116		0.170725	0.103606	0.311627	0.270895		0.100618	0.455942	0.403002	-0.0123638		-0.0283095	-0.269811	-0.130269	-0.219202		-0.0292878	0.0115067	0.000614202	-0.0983977
IAPLTR2_Mm	chr1	71916670	71917670	0.35418	0.178933	-0.181559	0.314907	-0.0677194	0.0724895	0.40389	0.00114597	0.5326	0.26489	0.574424	0.414597		0.13485	1.0274	-0.029735	0.368467	-0.00574445	0.212727	0.564258	0.283008	-0.0738173	0.393727	0.436894	0.571377		1.01522	0.867122	0.946087	0.617614		0.924114	0.908174	1.01326	0.704858		0.117184	0.106559	0.312545	0.41797		0.377505	0.191816	0.257816	0.467333
IAPEY3_LTR	chr1	72443679	72444679	1.01769	1.13662	1.571	1.11605	1.30334	0.967601	0.974783	1.06014	1.17737	1.09373	1.19959	1.08288		1.12149	1.22035	0.881593	1.28322	1.46059	1.34355	1.07795	1.49728	1.55101	0.956282	1.42316	1.24436		0.675674	0.540156	0.266097	0.173918		0.289402	0.403359	0.663088	0.352898		1.24177	1.129	1.07076	1.1254		1.07448	1.36245	1.37541	1.20793
IAPEY3_LTR	chr1	72445011	72446011	1.58092	1.54244	1.59884	1.46668	1.36983	1.44067	1.25784	1.5093	1.37058	1.61957	1.45169	1.40216		1.81432	1.53805	1.58374	1.91685	2.03965	1.65571	1.79243	1.88113	2.01611	1.8613	1.95125	1.57096		1.86049	1.67215	1.58782	1.54017		1.60886	1.45405	1.68248	1.80188		1.57406	1.42573	1.37924	1.49114		1.64537	1.87074	1.89656	1.7945
IAPLTR2b	chr1	73156144	73157144	-0.134275	0.161868	0.0461505	0.39254	-0.113547	-0.229406	0.332073	0.15614	0.183497	0.0264777	0.244432	0.153927		0.0186047	0.204638	0.106086	-0.272936	-0.128757	-0.0377013	0.0215208	0.135841	-0.10252	-0.0235621	0.519549	0.296705		0.364201	0.232696	0.253617	0.410322		0.42759	0.493541	0.555469	0.367885		0.0245809	0.0165291	0.223904	0.141612		0.109776	-0.146465	0.0182806	0.264231
IAPLTR2b	chr1	73157483	73158483	-0.244471	-0.252493	-0.0379066	-0.0314144	0.170992	0.273388	-0.474647	0.0566749	0.0662032	-0.129688	0.108087	0.132688		0.354933	-0.660029	-0.456671	-0.0112458	-0.426464	-0.110105	-0.205225	0.289899	0.193248	0.302504	0.087587	-0.593569		0.696897	0.424073	0.322399	0.115872		0.621352	0.436135	0.681949	0.50592		-0.17829	0.137655	-0.117256	0.0370293		-0.253922	-0.182605	0.0926406	-0.067826
IAPEY3_LTR	chr1	75325802	75326802	0.0996899	0.467353	0.5894	0.277081	0.224517	0.466243	0.34697	0.307922	0.467057	0.185618	0.291958	0.350293		0.366863	0.42894	0.18012	-0.0781177	0.337116	0.303095	0.288805	0.208472	0.620062	0.212158	0.793318	0.450113		0.43496	0.30006	0.343418	-0.157976		0.359874	0.234369	0.12776	0.488034		0.385481	0.322614	0.373983	0.275956		0.325307	0.187364	0.372446	0.485196
IAPEY3_LTR	chr1	75327134	75328134	0.0201	-0.128461	0.11858	0.0118156	-0.106829	0.117851	0.206623	0.00577871	0.103581	0.00663853	-0.135322	-0.0688243		0.0254367	-0.167895	0.249789	-0.120285	-0.137461	0.15471	-0.0225529	0.152238	-0.0650148	0.229256	0.18067	0.19814		0.176411	0.146837	0.244782	0.0992035		0.31	0.300855	0.211941	0.280635		0.00340626	0.00761266	0.105328	-0.065836		0.0357769	-0.0343456	0.0215569	0.202689
IAPLTR2_Mm	chr1	75638948	75639948	0.224038	0.108258	0.388797	0.0113811	-0.138482	0.365054	0.117599	0.00133942	0.19317	0.00369432	0.300301	0.183052		-0.327928	0.256118	-0.214842	-0.18453	-0.375295	-0.2019	0.014732	0.0574621	-0.302855	-0.184622	-0.138273	-0.0792103		0.709307	0.58315	0.534979	0.703122		0.309139	0.384283	0.731029	0.393138		0.240364	0.079318	0.104036	0.162349		-0.0955509	-0.253908	-0.0768871	-0.134035
IAPLTR2_Mm	chr1	75640439	75641439	0.204592	0.712242	0.557119	0.413202	0.659369	0.569299	0.421055	0.328146	0.117878	0.469156	0.651584	0.818145		-0.103541	0.0792239	-0.263412	-0.469736	0.261808	-0.159456	0.483842	0.623277	-0.247098	0.0578581	0.562384	0.0601442		0.225721	0.632513	0.0898915	0.398838		0.478069	0.620946	0.430208	0.660142		0.491318	0.54729	0.289027	0.646295		-0.0959099	-0.122461	0.286674	0.226795
IAPLTR2_Mm	chr1	75998489	75999489	-0.234375	-0.608141	-0.913851	-0.535527	0.251173	0.0972917	-0.30435	-0.317823	-0.236591	-0.54104	-0.552141	-0.264203		-0.233799	-0.467934	-0.358011	-0.295791	-0.647719	-0.61205	-0.448385	-0.491645	-0.313747	-0.440368	-0.463742	-0.368615		-0.791891	-0.593433	-0.663192	-0.205017		-0.26908	-0.423887	-0.500173	-0.562589		-0.585456	-0.062354	-0.286254	-0.452461		-0.353248	-0.51852	-0.417926	-0.424241
IAPEz int	chr1	75999000	76000000	0.0030182	-0.409771	-0.821268	-0.449477	0.00899453	0.0151245	-0.328688	-0.71812	-0.365707	-0.563369	-0.560237	-0.253873		0.016421	-0.560115	-0.494015	-0.266716	-0.683473	-0.688745	-0.671633	-0.458286	-0.500695	-0.582478	-0.342932	-0.159103		-0.721034	-0.627364	-0.44565	-0.215721		-0.339946	-0.361107	-0.678512	-0.817023		-0.40934	-0.141786	-0.470838	-0.45916		-0.345903	-0.546312	-0.543538	-0.361505
IAPEz int	chr1	75999157	76000157	0.0702886	-0.486355	-0.916561	-0.415222	-0.0622289	0.0330793	-0.30576	-0.792549	-0.330539	-0.537756	-0.524705	-0.295134		-0.137695	-0.734744	-0.529332	-0.476713	-0.83235	-0.787282	-0.776115	-0.430653	-0.389659	-0.721583	-0.339724	-0.0568206		-0.689815	-0.757843	-0.493997	-0.431813		-0.421028	-0.418997	-0.689744	-1.03153		-0.444209	-0.148124	-0.476282	-0.452531		-0.467257	-0.698781	-0.532143	-0.372709
IAPEz int	chr1	75999238	76000238	0.162089	-0.272389	-0.724069	-0.131955	0.093438	0.0979324	-0.0929581	-0.658929	-0.212899	-0.34086	-0.264895	-0.152876		-0.118996	-0.405598	-0.349862	-0.267845	-0.661712	-0.610044	-0.554888	-0.249528	-0.401248	-0.571464	-0.339366	-0.0591012		-0.436534	-0.573596	-0.374234	-0.385942		-0.359756	-0.285142	-0.457208	-0.885236		-0.278123	0.0198052	-0.321595	-0.252877		-0.291485	-0.5132	-0.401888	-0.32331
IAPEz int	chr1	75999817	76000817
IAPLTR2_Mm	chr1	75999901	76000901
IAPEz int	chr1	76000113	76001113
IAPEz int	chr1	76000153	76001153
IAPEz int	chr1	76000193	76001193
IAPEz int	chr1	76000817	76001817
IAPLTR2_Mm	chr1	76001002	76002002
IAPEz int	chr1	76001160	76002160
IAPEz int	chr1	76002002	76003002	-0.0794022	-0.10877	-0.130272	0.0629513	-0.0388884	-0.483972	-0.0676429	-0.764761	-0.224516	-0.294966	-0.24182	-0.640963		-0.283324	-0.138207	-0.176245	0.078656	-0.215364	-0.123799	-0.0377506	-0.222456	-0.45488	-0.210995	-0.163699	-0.182618		0.083877	-0.0622867	0.303627	0.192506		0.0287774	0.314837	0.0787771	-0.156131		-0.106148	-0.153303	-0.352307	-0.392583		-0.199259	-0.0868357	-0.238362	-0.185771
IAPLTR2_Mm	chr1	76002416	76003416	-0.466337	-0.500615	-0.776558	-0.236837	-0.564615	-0.870574	-0.538696	-1.07272	-0.83128	-0.662696	-0.936329	-1.06849		-0.762078	-0.335432	-0.422917	-0.443142	-0.604932	-0.45825	-0.56547	-0.467837	-0.346894	-0.803324	-0.427645	-0.314518		-0.298897	-0.26695	0.144782	-0.0137304		-0.114412	0.215956	-0.153867	-0.228737		-0.58117	-0.557342	-0.814234	-0.889172		-0.506809	-0.502108	-0.460067	-0.515163
IAPLTR2_Mm	chr1	76584033	76585033	-1.26258	-0.999553	-1.60714	-1.11607	-1.5572	-0.860514	-1.52089	-1.0922	-1.52287	-1.22623	-0.891267	-1.17202		-1.11596	-1.07091	-1.15109	-0.556704	-1.27684	-0.930177	-1.06883	-1.74359	-1.2456	-1.17489	-1.40689	-0.875112		-0.795873	-0.71184	-0.576541	-0.458132		-0.513922	-0.794698	-0.520682	-0.465333		-1.28976	-1.17793	-1.37866	-1.09651		-1.11265	-0.921242	-1.35268	-1.1523
IAPEz int	chr1	76584476	76585476	-0.632111	-0.661295	-1.29912	-0.614568	-1.29631	-0.446382	-0.756373	-0.497555	-0.816763	-0.543007	-0.30491	-0.698235		-0.534355	-0.47042	-0.560716	-0.123206	-0.67805	-0.416948	-0.267554	-1.12933	-0.343407	-0.364154	-0.42921	-0.665855		-0.293827	-0.546255	-0.411108	-0.233923		-0.349824	-0.324584	-0.218254	-0.24424		-0.864177	-0.785754	-0.69023	-0.515384		-0.52183	-0.406068	-0.580098	-0.486407
IAPEz int	chr1	76584733	76585733	-0.248984	-0.0390301	-0.443128	-0.281049	-0.645413	-0.320762	-0.364734	-0.241613	-0.229739	-0.160268	-0.219002	-0.25583		-0.391922	0.00794981	-0.640495	-0.067099	-0.367694	-0.450576	-0.0603813	-0.52098	-0.0247584	-0.272692	0.06675	-0.242674		0.0256949	-0.160263	-0.0692669	-0.161644		-0.262846	-0.323751	-0.135182	-0.359521		-0.243714	-0.415741	-0.278695	-0.2117		-0.341489	-0.295123	-0.20204	-0.149539
IAPEz int	chr1	76584850	76585850
IAPLTR2_Mm	chr1	76585475	76586475
IAPEz int	chr1	76585678	76586678
IAPEz int	chr1	76585850	76586850
IAPEz int	chr1	76587293	76588293	0.435777	0.70036	0.566928	0.509719	0.574809	0.409283	0.560588	0.435448	0.621207	0.692351	0.938945	0.501574		0.819451	0.881628	1.02315	0.749431	0.976562	0.774053	0.798902	0.948292	1.36478	1.00482	1.11301	1.04966		1.37172	1.53165	1.42315	0.887486		0.963202	0.994787	1.56998	1.16783		0.567688	0.497937	0.539081	0.710957		0.908075	0.833349	1.03733	1.05583
IAPLTR1a_Mm	chr1	76610368	76611368	0.0698297	-0.130561	0.253818	-0.0539481	-0.0211188	-0.133379	-0.285194	0.0515804	-0.146377	-0.0357368	-0.775356	-0.21437		-0.0124138	-0.368365	-0.255863	-0.173545	0.0200491	-0.0321574	-0.0575399	-0.122274	-0.0140527	0.052818	0.0945104	0.768015		-0.128714	-0.114373	0.239248	0.10992		0.144001	0.261897	-0.00301141	0.300337		0.0643623	-0.0694819	-0.126663	-0.341821		-0.212214	-0.0618843	-0.0646222	0.305114
IAPEz int	chr1	76610710	76611710	0.184555	-0.133178	0.132598	0.150412	0.155648	-0.140821	-0.167275	0.114611	-0.145226	0.0383024	-0.405114	-0.15991		-0.0329491	-0.153039	-0.261321	-0.18686	0.303622	-0.0471162	-0.0630812	-0.195174	0.124079	0.157146	0.031095	0.542175		-0.270628	-0.172588	0.0484049	0.121341		0.00423691	0.204049	0.0439142	0.282793		0.061325	0.0550795	-0.0659634	-0.175574		-0.149103	0.0232149	-0.0447251	0.243472
IAPEz int	chr1	76610746	76611746	0.222977	-0.131371	0.043024	0.166244	0.20883	-0.144838	-0.17891	0.107949	-0.122212	0.00677866	-0.332079	-0.169997		-0.0255355	-0.266237	-0.338974	-0.228785	0.336423	-0.00286931	-0.0769308	-0.201427	0.0636653	0.128526	0.0393935	0.479397		-0.338489	-0.172332	0.0309886	0.15264		0.0109605	0.29456	0.054726	0.271193		0.0448765	0.0767454	-0.0643909	-0.165099		-0.210249	0.0349229	-0.0715643	0.215772
IAPEz int	chr1	76610911	76611911	0.279199	-0.142321	0.00488989	0.188636	0.277337	-0.141924	-0.210761	0.049377	-0.142012	-0.040477	-0.432142	-0.264964		-0.0667807	-0.242768	-0.26206	-0.275014	0.389735	-0.00964574	-0.0992725	-0.178464	0.161987	0.0735496	0.0058579	0.461187		-0.432855	-0.166516	0.0329171	0.102514		-0.0358117	0.344862	0.0759333	0.29513		0.0472562	0.108016	-0.101132	-0.245861		-0.190536	0.035025	-0.0385832	0.180198
IAPLTR1a_Mm	chr1	76611708	76612708
IAPEz int	chr1	76611765	76612765
IAPEz int	chr1	76611855	76612855
IAPEz int	chr1	76613339	76614339
IAPEz int	chr1	76613687	76614687
IAPEz int	chr1	76614341	76615341
IAPLTR1a_Mm	chr1	76614464	76615464
IAPEz int	chr1	76614696	76615696
IAPEz int	chr1	76615462	76616462	0.77403	0.670421	0.124539	0.36302	0.274891	0.378424	0.568865	0.393508	0.523918	0.47977	0.556734	0.484059		0.299072	0.109569	0.523092	0.929956	0.408105	0.153834	0.121059	-0.334858	0.24866	0.0654156	0.337467	0.12642		0.216774	0.20671	0.370678	0.140102		-0.00921496	0.183291	-0.142025	0.258642		0.522997	0.338778	0.49543	0.506855		0.310578	0.497298	0.0116205	0.176434
IAPLTR1a_Mm	chr1	76615804	76616804	0.273961	-0.0516859	-0.389939	-0.102247	-0.0739266	-0.0870586	-0.0371364	-0.010108	-0.0606859	-0.155816	0.186631	-0.0853943		-0.246856	0.113382	0.0394163	0.373056	-0.0370842	-0.31076	-0.210735	-0.55246	-0.117472	-0.150731	-0.0371619	0.0592973		0.208885	0.163134	0.114432	0.247038		-0.0172854	0.139267	0.0181041	0.462306		-0.0558879	-0.0877441	-0.0359768	-0.0181929		-0.0313525	0.00840391	-0.293556	-0.0428653
IAPLTR2a	chr1	77663218	77664218	0.216369	-0.570566	-0.551466	-0.323721	-0.999698	0.052433	-0.819368	-0.059979	-0.66708	-0.454819	-0.300994	-0.0380168		-0.424747	-0.65786	-0.255966	-0.52339	-0.382294	-0.12539	-0.406149	-0.228658	-0.525359	-0.075612	-0.386207	-0.627919		0.117508	0.131606	-0.130667	-0.0126359		-0.0117737	-0.166041	-0.0469571	0.112017		-0.301888	-0.423662	-0.515476	-0.26461		-0.446191	-0.343691	-0.386722	-0.363246
IAPEz int	chr1	77663584	77664584	0.174829	-0.631568	-0.823931	-0.42292	-1.22141	0.051347	-0.874013	-0.0936975	-0.631727	-0.492931	-0.369833	-0.205433		-0.577068	-0.797682	-0.295193	-0.555152	-0.444828	-0.167974	-0.396797	-0.238662	-0.547162	-0.0926197	-0.458753	-0.776434		-0.122242	0.00537929	-0.409875	-0.294472		-0.237636	-0.450039	-0.140502	-0.026507		-0.42689	-0.530994	-0.533146	-0.356066		-0.556647	-0.389318	-0.394207	-0.442602
IAPLTR2a	chr1	77664577	77665577
IAPEz int	chr1	77665924	77666924
IAPEz int	chr1	77665978	77666978
IAPEz int	chr1	77666326	77667326
IAPEz int	chr1	77666925	77667925
IAPEz int	chr1	77666980	77667980
IAPLTR2a	chr1	77667094	77668094
IAPEz int	chr1	77667335	77668335
IAPEz int	chr1	77668092	77669092	0.104637	0.290369	-0.124116	-0.206425	0.468037	0.347616	0.226336	-0.424959	0.0618099	0.294296	0.506456	0.678552		-0.113154	-0.349511	0.685169	-0.511256	-0.597536	0.396305	-0.0326184	-0.193726	-0.437761	-0.125911	-0.355721	-0.262385		0.138567	-0.0979305	0.253967	0.0357406		-0.0422941	-0.0568029	0.164121	0.310873		0.0902967	0.203076	-0.0456043	0.493101		0.0741679	-0.237496	-0.221368	-0.248006
IAPLTR2a	chr1	77668453	77669453	0.0583854	-0.0412239	-0.28888	-0.298105	0.387241	0.228053	0.012049	-0.404367	0.0310732	0.0262204	0.366502	0.457851		-0.213228	-0.202058	0.402495	-0.339059	-0.562743	0.332127	-0.00132701	-0.190731	-0.0961026	-0.231641	-0.296973	-0.163833		0.0767865	0.00306824	0.188223	0.0898657		0.113076	0.00403066	0.0841428	0.216453		-0.090573	0.10573	-0.120415	0.283525		-0.00426397	-0.189892	-0.0960536	-0.230815
IAPLTR2b	chr1	79014386	79015386	-0.0258511	0.0946585	-0.219566	0.220011	0.177952	-0.164011	-0.272783	-0.228704	-0.101876	-0.154109	0.447078	-0.179373		0.325013	0.338216	0.0838364	-0.0395097	0.0203945	-0.0175969	0.242123	0.479089	0.371778	0.0724253	0.548663	0.67296		0.11174	0.307948	0.388518	0.174547		0.399298	0.293694	0.249218	0.435559		-0.0502528	0.0779838	-0.201121	0.0378652		0.249022	-0.0122373	0.36433	0.431349
IAPEz int	chr1	79014706	79015706	0.446103	0.35208	-0.0350728	0.621833	0.823117	0.255495	0.277407	0.320394	0.624971	0.368768	0.592427	0.371657		0.644465	0.408581	0.411074	0.0528115	0.229159	0.359577	0.424973	0.924607	0.449377	0.37739	0.599122	1.30006		0.514604	0.591873	0.697276	0.665657		0.914187	0.683034	0.575724	0.904797		0.25437	0.566815	0.407591	0.444284		0.48804	0.213849	0.599652	0.758858
IAPLTR2b	chr1	79015705	79016705
IAPEz int	chr1	79017442	79018442	0.404006	0.589231	0.751442	0.5022	0.78647	0.790872	0.706789	0.775706	0.95707	0.723612	1.02469	0.918842		0.857222	0.706179	0.631663	0.581547	1.16606	0.889584	0.883478	1.00598	0.741102	1.02261	0.892799	0.881877		1.78583	1.82166	1.67156	1.50436		1.24085	1.19136	1.33763	1.46383		0.58156	0.693181	0.813188	0.889047		0.731688	0.879065	0.876854	0.932428
IAPEz int	chr1	79017802	79018802
IAPEz int	chr1	79018444	79019444
IAPLTR2b	chr1	79018504	79019504
IAPEz int	chr1	79018802	79019802
IAPEz int	chr1	79019504	79020504	0.306095	0.30493	0.349737	-0.0827954	0.103284	0.266065	0.301696	0.165513	0.49069	0.228557	0.0787632	0.444745		0.33922	0.488554	0.255432	0.667335	0.233797	0.3458	0.341227	0.0853622	0.231636	0.273141	-0.0358161	0.539817		1.11579	0.662671	0.631573	0.493172		0.8576	0.743078	0.847836	0.704215		0.320254	0.0955181	0.3193	0.250688		0.361069	0.415644	0.219408	0.259047
IAPLTR2b	chr1	79019823	79020823	-0.145591	-0.0826209	-0.0681443	-0.388144	-0.213758	-0.0158926	-0.169471	-0.190048	0.0125984	-0.0579998	-0.19273	0.0127826		0.0451034	0.393155	0.0482638	0.362897	0.0114859	-0.0258436	0.145376	-0.303551	0.0797355	-0.0945512	-0.29126	0.18453		0.728491	0.278366	0.276489	0.178094		0.456375	0.466016	0.410366	0.336779		-0.0987852	-0.205932	-0.11564	-0.0793157		0.162174	0.11618	-0.0261464	-0.0670937
IAPEY3_LTR	chr1	79591349	79592349	-0.146283	0.328031	0.358956	0.208922	0.0808144	0.261112	0.139549	0.199999	-0.292356	0.0691555	0.0634193	0.122591		-0.452909	0.0124511	-0.15052	0.144835	0.182497	-0.357323	-0.0759394	0.209283	-0.118506	-0.125482	-0.367162	-0.376571		0.795134	0.504032	0.194322	0.519805		0.811138	0.78871	0.825968	0.763193		0.180235	0.183616	0.0157307	0.0850551		-0.196993	-0.009997	0.00494576	-0.289738
IAPEY3_LTR	chr1	79592681	79593681	-0.00572655	0.105417	0.526389	0.221377	-0.19604	0.140611	0.364628	0.711848	0.167706	0.557836	0.214887	0.286051		0.34692	0.777811	-0.221388	-0.156297	-0.321882	0.150956	0.253325	0.106037	0.366529	0.493048	0.792656	0.132267		0.681282	0.458446	0.422915	0.155874		0.543439	0.428394	0.406257	0.626807		0.208693	0.055316	0.414727	0.352925		0.301114	-0.109074	0.241964	0.472657
IAPEY3_LTR	chr1	79632454	79633454	0.0995442	0.577127	0.00648347	0.711315	0.599893	0.245579	1.11781	0.511065	0.828317	0.689053	0.618404	0.900204		0.43063	0.365552	0.2013	-0.261047	-0.198146	-0.14811	0.481999	0.587046	-0.224071	0.42385	0.479663	0.158044		0.112638	0.365766	0.460266	-0.00378417		0.416582	0.477281	0.368241	0.354577		0.227718	0.518929	0.819065	0.735887		0.332494	-0.202434	0.281658	0.353852
IAPEY3_LTR	chr1	79633744	79634744	0.455284	0.286357	0.405758	0.434347	0.498861	0.259778	0.228128	0.401124	0.139742	0.251276	0.136602	0.221659		-0.264088	-0.120315	-0.0154965	0.0620886	-0.252578	-0.211193	0.302962	0.440391	0.331355	-0.000528457	0.565488	0.552851		0.632352	0.271616	0.55606	0.363302		0.608699	0.432533	0.659321	0.137815		0.382466	0.397662	0.256331	0.203179		-0.1333	-0.133894	0.358236	0.372604
IAPLTR1a_Mm	chr1	79932653	79933653	-0.70218	-1.05464	-0.695896	-0.721326	-0.279275	-0.565016	-0.781249	-0.337188	-0.707894	-0.763156	-0.709667	-0.587527		-0.627783	-0.474027	-0.769405	-0.438244	-0.358294	-0.905121	-0.807528	-0.534434	-0.82284	-0.332604	-0.353189	-0.549659		0.374444	0.0685995	0.123541	0.264227		0.352108	0.307271	0.00336351	0.0440071		-0.817573	-0.521872	-0.608777	-0.686784		-0.623739	-0.56722	-0.721601	-0.411817
IAPEz int	chr1	79933007	79934007	-0.234868	-0.657216	-0.382279	-0.478692	-0.00576745	-0.289975	-0.516013	-0.0361599	-0.238213	-0.502423	-0.364584	-0.204304		-0.393734	-0.00620712	-0.640549	-0.148201	-0.0941698	-0.618845	-0.341562	-0.286878	-0.495297	-0.0577416	-0.129438	-0.371269		0.910708	0.24888	0.547716	0.429901		0.644793	0.580257	0.200192	0.432909		-0.424788	-0.258145	-0.263462	-0.357104		-0.34683	-0.287072	-0.374579	-0.18615
IAPLTR1a_Mm	chr1	79934007	79935007
IAPLTR1a_Mm	chr1	79939381	79940381
IAPEz int	chr1	79940381	79941381	1.2854	0.511725	0.422204	0.561101	0.552152	1.04144	0.797974	0.499843	0.868571	0.974547	1.10094	0.811219		0.618505	0.645859	0.587497	-0.350762	0.506958	0.109389	0.312242	0.315089	0.676752	0.79857	0.33666	-0.135306		1.65696	1.16578	0.962208	0.836681		1.2436	1.30903	1.22579	1.14382		0.739777	0.718231	0.722129	0.962235		0.617287	0.0885283	0.434694	0.333308
IAPLTR1a_Mm	chr1	79940735	79941735	0.964065	0.435529	0.461507	0.294473	0.0585796	0.655736	0.697672	0.338986	0.444167	0.642586	0.724928	0.477491		0.335194	0.921434	0.326815	0.101133	0.629888	0.116005	0.194945	0.052224	0.601248	0.531034	-0.0296166	0.223756		1.3622	0.904975	0.708252	0.554874		0.905591	0.91853	0.971322	0.775321		0.620367	0.336263	0.493608	0.615002		0.527814	0.282342	0.282806	0.241724
IAPEY_LTR	chr1	80137361	80138361	-0.0294445	0.177076	0.256837	-0.0454381	0.192202	0.183427	0.202636	-0.331945	-0.0246853	0.17887	0.236375	0.229753		0.141616	0.00326956	0.183038	0.107071	-0.128298	0.00430147	0.0498912	-0.0918342	-0.15283	-0.131424	0.194337	0.247749		0.633162	0.570913	0.620711	0.465198		0.462874	0.624365	0.367634	0.432363		0.134823	0.110064	-0.0513313	0.214999		0.109308	-0.00564169	-0.0649243	0.103554
IAPEy int	chr1	80137712	80138712	-0.0206784	0.126281	0.144628	-0.0494949	0.0608305	0.0849714	0.166568	-0.400536	-0.103964	0.119839	0.217671	0.103452		-0.0129646	0.0499605	0.0468702	-0.0723854	-0.0183305	-0.0309221	0.00151336	-0.223164	-0.271122	-0.0951096	-0.0254653	0.0497023		0.696661	0.574588	0.594847	0.481718		0.527297	0.447328	0.266806	0.411161		0.08341	0.0321023	-0.112644	0.146987		0.0279554	-0.040546	-0.164258	-0.0236242
IAPEy int	chr1	80138481	80139481	-0.0550824	0.0909387	0.38605	0.0487442	0.28183	0.407244	0.215952	0.142547	0.250292	0.329719	0.493391	0.102429		0.192828	-0.0363999	0.0777916	-0.111711	0.529591	0.513741	-0.138706	0.507443	-0.040148	0.432012	0.0399852	0.491519		1.67206	1.77667	1.79804	1.52596		0.985115	1.06117	1.23527	1.46296		0.140636	0.245939	0.20293	0.308513		0.0780731	0.31054	0.10953	0.321172
IAPEY_LTR	chr1	80138712	80139712	-0.0550824	0.0909387	0.38605	0.0487442	0.28183	0.407244	0.215952	0.142547	0.250292	0.329719	0.493391	0.102429		0.192828	-0.0363999	0.0777916	-0.111711	0.529591	0.513741	-0.138706	0.507443	-0.040148	0.432012	0.0399852	0.491519		1.67206	1.77667	1.79804	1.52596		0.985115	1.06117	1.23527	1.46296		0.140636	0.245939	0.20293	0.308513		0.0780731	0.31054	0.10953	0.321172
IAPEy int	chr1	80139013	80140013
IAPEy int	chr1	80139746	80140746
IAPEy int	chr1	80139801	80140801
IAPEy int	chr1	80139994	80140994
IAPEy int	chr1	80140049	80141049
IAPEy int	chr1	80140410	80141410
IAPEy int	chr1	80140833	80141833	-0.629149	-0.30789	-0.598275	-0.570878	-0.673803	-0.661119	-0.294383	-0.578057	-0.479874	-0.471872	-0.103678	-0.486451		-0.875995	-0.488971	-1.0655	-0.679795	-0.552726	-0.555436	-0.366016	-0.648682	-0.900692	-0.608388	-0.573053	-0.379615		0.747991	0.772766	0.782989	0.59429		0.301305	0.280819	0.613492	0.294119		-0.511771	-0.635267	-0.450772	-0.354		-0.810156	-0.595986	-0.638463	-0.520352
IAPEy int	chr1	80140968	80141968	-0.629149	-0.30789	-0.598275	-0.570878	-0.673803	-0.661119	-0.294383	-0.578057	-0.479874	-0.471872	-0.103678	-0.486451		-0.875995	-0.488971	-1.0655	-0.679795	-0.552726	-0.555436	-0.366016	-0.648682	-0.900692	-0.608388	-0.573053	-0.379615		0.747991	0.772766	0.782989	0.59429		0.301305	0.280819	0.613492	0.294119		-0.511771	-0.635267	-0.450772	-0.354		-0.810156	-0.595986	-0.638463	-0.520352
IAPEy int	chr1	80141052	80142052	-0.629149	-0.30789	-0.598275	-0.570878	-0.673803	-0.661119	-0.294383	-0.578057	-0.479874	-0.471872	-0.103678	-0.486451		-0.875995	-0.488971	-1.0655	-0.679795	-0.552726	-0.555436	-0.366016	-0.648682	-0.900692	-0.608388	-0.573053	-0.379615		0.747991	0.772766	0.782989	0.59429		0.301305	0.280819	0.613492	0.294119		-0.511771	-0.635267	-0.450772	-0.354		-0.810156	-0.595986	-0.638463	-0.520352
IAPEy int	chr1	80141155	80142155	-0.629149	-0.30789	-0.598275	-0.570878	-0.673803	-0.661119	-0.294383	-0.578057	-0.479874	-0.471872	-0.103678	-0.486451		-0.875995	-0.488971	-1.0655	-0.679795	-0.552726	-0.555436	-0.366016	-0.648682	-0.900692	-0.608388	-0.573053	-0.379615		0.747991	0.772766	0.782989	0.59429		0.301305	0.280819	0.613492	0.294119		-0.511771	-0.635267	-0.450772	-0.354		-0.810156	-0.595986	-0.638463	-0.520352
IAPEy int	chr1	80141278	80142278	-0.629149	-0.30789	-0.598275	-0.570878	-0.673803	-0.661119	-0.294383	-0.578057	-0.479874	-0.471872	-0.103678	-0.486451		-0.875995	-0.488971	-1.0655	-0.679795	-0.552726	-0.555436	-0.366016	-0.648682	-0.900692	-0.608388	-0.573053	-0.379615		0.747991	0.772766	0.782989	0.59429		0.301305	0.280819	0.613492	0.294119		-0.511771	-0.635267	-0.450772	-0.354		-0.810156	-0.595986	-0.638463	-0.520352
IAPEy int	chr1	80141845	80142845	-1.087	-0.852983	-0.789091	-0.912731	-0.763648	-0.641866	-0.703176	-0.47811	-0.715972	-0.572764	-0.498769	-0.571271		-1.21237	-1.03206	-1.0566	-1.33237	-1.2291	-0.99336	-0.874761	-0.910859	-1.36686	-1.18577	-0.738648	-0.754995		0.719245	0.760292	0.546359	0.330857		0.112121	0.292821	0.407942	0.0462171		-0.909693	-0.772748	-0.63242	-0.547601		-1.10034	-1.18494	-1.05083	-0.893139
IAPEY2_LTR	chr1	80142057	80143057	-1.087	-0.852983	-0.789091	-0.912731	-0.763648	-0.641866	-0.703176	-0.47811	-0.715972	-0.572764	-0.498769	-0.571271		-1.21237	-1.03206	-1.0566	-1.33237	-1.2291	-0.99336	-0.874761	-0.910859	-1.36686	-1.18577	-0.738648	-0.754995		0.719245	0.760292	0.546359	0.330857		0.112121	0.292821	0.407942	0.0462171		-0.909693	-0.772748	-0.63242	-0.547601		-1.10034	-1.18494	-1.05083	-0.893139
IAPEy int	chr1	80142288	80143288	-1.087	-0.852983	-0.789091	-0.912731	-0.763648	-0.641866	-0.703176	-0.47811	-0.715972	-0.572764	-0.498769	-0.571271		-1.21237	-1.03206	-1.0566	-1.33237	-1.2291	-0.99336	-0.874761	-0.910859	-1.36686	-1.18577	-0.738648	-0.754995		0.719245	0.760292	0.546359	0.330857		0.112121	0.292821	0.407942	0.0462171		-0.909693	-0.772748	-0.63242	-0.547601		-1.10034	-1.18494	-1.05083	-0.893139
IAPEy int	chr1	80143057	80144057	-0.142312	-0.0186112	-0.276385	-0.123461	-0.265969	-0.453679	0.0866931	-0.589278	-0.403651	-0.209511	-0.37906	-0.425372		0.0246417	-0.0383148	-0.194622	-0.134939	-0.509798	-0.124363	-0.0779902	-0.228313	0.460951	-0.339312	0.569721	-0.25074		0.432624	0.278009	0.531388	0.290362		0.397361	0.483808	0.377571	0.253684		-0.14577	-0.281036	-0.302079	-0.337981		-0.0694316	-0.256367	0.0515493	-0.00677706
IAPEY2_LTR	chr1	80143404	80144404	-0.123011	-0.0415167	-0.217267	-0.156484	-0.210969	-0.306625	0.163076	-0.291306	-0.229985	-0.0976188	-0.270778	-0.230614		0.0659318	0.00550955	-0.050315	-0.0301644	-0.422217	-0.0322458	-0.0306461	-0.0499042	0.394897	-0.304366	0.483845	0.0936405		0.20819	0.114971	0.295233	0.28302		0.328098	0.370976	0.376209	0.160923		-0.127265	-0.224693	-0.119405	-0.19967		0.00704213	-0.161542	0.104782	0.0910397
IAPEY_LTR	chr1	80940216	80941216	0.246892	0.0740289	0.352216	-0.0183972	0.503257	0.0314381	0.43575	0.206421	0.266408	0.461592	0.128322	0.0900964		0.186042	0.026735	0.100711	0.425742	-0.379095	-0.162553	-0.294399	0.226548	-0.399265	0.000415804	0.171563	-0.232152		0.877388	0.52421	0.305568	0.457767		0.450361	0.702816	0.459018	0.500204		0.224379	0.172099	0.30286	0.22667		0.104496	-0.0386355	-0.155705	-0.0200577
IAPEY_LTR	chr1	80941540	80942540	0.0989462	0.291935	-0.0653771	0.179237	0.188202	0.252657	0.223679	-0.0949273	0.201389	0.0425235	0.403009	0.214667		0.257013	0.0104723	0.108916	-0.173305	-0.00140862	0.00321137	-0.0997325	0.45283	0.111216	0.0758489	0.282364	0.318866		0.692264	0.538316	0.89325	0.831639		0.677089	0.673324	0.723287	0.744599		0.108501	0.206699	0.110047	0.220067		0.125467	-0.0571673	0.154771	0.225693
IAPLTR2a	chr1	81356933	81357933	0.575442	0.314351	0.540381	0.407621	0.296699	0.596134	0.277283	0.398014	-0.0631129	0.1553	0.448399	0.101311		0.549117	0.515844	0.427819	0.623076	0.528032	0.396265	0.441483	0.517674	0.496704	0.312892	0.635167	0.394299		0.641953	0.448388	0.666625	0.348456		0.762663	0.460003	0.642522	0.615214		0.476725	0.433485	0.204061	0.235003		0.497593	0.515791	0.485287	0.447453
IAPLTR2a	chr1	81358322	81359322	-0.0399761	-0.0581938	0.242758	-0.0695036	0.371949	0.165868	0.0667572	-0.205985	-0.275509	-0.148874	0.295806	0.213827		0.160137	0.111524	0.115088	0.445975	0.379429	0.316978	0.430546	0.860435	0.257633	0.330808	0.362663	0.364364		1.08761	0.882114	0.938973	1.09723		0.838063	0.823279	1.16771	0.884941		0.048196	0.156104	-0.138246	0.120253		0.128916	0.380794	0.516205	0.352612
IAPLTR2_Mm	chr1	81978138	81979138
IAPEz int	chr1	81978543	81979543
IAPEz int	chr1	81978798	81979798
IAPEz int	chr1	81979376	81980376
IAPLTR2_Mm	chr1	81979542	81980542
IAPEz int	chr1	81979642	81980642
IAPEz int	chr1	81979672	81980672
IAPEz int	chr1	81980376	81981376
IAPLTR2_Mm	chr1	81980399	81981399
IAPEz int	chr1	81980643	81981643
IAPEz int	chr1	81981397	81982397	-0.0474755	-0.176648	-0.208751	-0.195097	-0.252636	-0.0732501	-0.0796096	0.078527	-0.0186752	0.0352984	0.256091	-0.154238		-0.0245238	0.273834	-0.123283	-0.0531343	-0.0513647	0.078319	-0.19184	-0.44921	0.383373	-0.170261	-0.440827	-0.181162		0.242583	0.200239	0.259901	0.409145		0.155496	0.114657	0.280749	-0.0458406		-0.144292	-0.173661	-0.00658594	0.0457173		0.042009	-0.00872667	-0.0858924	-0.264083
IAPLTR2_Mm	chr1	81981803	81982803	-0.21815	-0.497217	-0.241793	-0.481313	-0.372196	-0.0965635	-0.221174	-0.0891364	-0.142931	-0.250544	-0.0236983	-0.462167		-0.169687	0.0556515	-0.211405	-0.107085	-0.106037	0.00483602	-0.196912	-0.434007	0.126959	-0.194234	-0.62753	-0.196263		-0.0384118	-0.0575603	-0.0197657	0.06386		0.0251098	-0.00704696	-0.0574461	-0.352591		-0.319053	-0.316691	-0.15108	-0.24547		-0.10848	-0.0694286	-0.167987	-0.339342
IAPLTR2b	chr1	82099297	82100297	0.0749004	0.143945	-0.256024	-0.0100749	-0.218802	-0.151626	0.115671	-0.0258648	-0.284412	-0.185678	-0.141275	-0.167288		-0.185907	0.102672	0.334909	0.0304669	-0.0894425	-0.00624398	-0.0434778	0.283008	0.131063	-0.765919	-0.00653811	0.398501		0.675025	0.437226	0.696724	0.293427		0.765968	0.603048	0.836217	0.70753		-0.0123928	-0.126834	-0.0648685	-0.164747		0.0838912	-0.0217398	0.123531	-0.124652
IAPLTR2b	chr1	82100633	82101633	0.580371	0.582003	0.138967	0.14298	0.433681	0.00808075	0.339387	0.424735	0.0400244	0.193826	0.324621	0.575906		0.509225	-0.0428708	0.21896	0.358661	0.30039	0.115322	-0.0910098	0.507921	0.37811	0.209479	0.220193	0.159494		0.601906	0.497626	0.536975	0.633854		0.64725	0.478785	0.640981	0.390581		0.433781	0.194914	0.268049	0.364784		0.228438	0.258124	0.265007	0.196389
IAPLTR1a_Mm	chr1	82496613	82497613	-0.0637861	0.0253807	-0.471025	-0.222823	0.0200031	0.0269247	0.154881	0.0634174	-0.043445	0.012856	0.121898	-0.0215171		-0.00632321	-0.366154	0.492255	0.0811396	0.406659	0.343027	0.29908	0.472248	0.0313419	0.320498	0.652604	0.62605		0.67794	0.602112	0.567683	0.537612		0.441888	0.742448	0.6967	0.512388		-0.16981	-0.0586317	0.0582845	0.0377457		0.039926	0.276942	0.267556	0.533051
IAPEz int	chr1	82496951	82497951	-0.144071	0.000866993	-0.377735	-0.16199	-0.0175401	0.0156147	0.332109	0.188366	-0.103644	0.144881	0.151656	0.104326		0.311661	-0.391023	0.823504	0.415823	0.511222	0.690457	0.660008	0.65925	0.246748	0.58589	1.08245	0.279273		0.96532	0.656158	0.669442	0.950552		0.725165	0.953561	1.00449	0.893855		-0.173646	-0.0546386	0.138944	0.133621		0.248047	0.539167	0.522002	0.649205
IAPLTR1a_Mm	chr1	82497951	82498951
IAPEz int	chr1	82499000	82500000
IAPEz int	chr1	82500000	82501000
IAPEz int	chr1	82500085	82501085
IAPEz int	chr1	82501096	82502096
IAPLTR1a_Mm	chr1	82501226	82502226
IAPEz int	chr1	82502226	82503226	0.0245085	-0.110047	-0.140029	-0.358348	-0.241674	-0.166402	-0.0381928	0.0666261	-0.216334	0.0942398	-0.120666	0.0157539		-0.182849	-0.285051	-0.693958	-0.348932	-0.0244936	-0.5566	-0.102691	-0.340642	-0.175563	-0.476096	-0.0967336	0.428231		0.363349	0.545567	0.701353	0.402781		0.27713	0.231314	0.334717	0.753167		-0.0751894	-0.255475	-0.0626336	-0.00355743		-0.387286	-0.310009	-0.206299	-0.0481994
IAPLTR1a_Mm	chr1	82502564	82503564	-0.232846	-0.344812	-0.499249	-0.469406	-0.583749	-0.465777	-0.356885	-0.348792	-0.615187	-0.352172	-0.451699	-0.238474		-0.21302	-0.213289	-0.656146	-0.411594	-0.273529	-0.590066	-0.191245	-0.518988	0.0804889	-0.540257	-0.270315	0.0607022		0.074787	0.10316	0.255783	0.280226		0.113692	0.142482	0.224307	0.181958		-0.358969	-0.506311	-0.440288	-0.347448		-0.360819	-0.425063	-0.209915	-0.249957
IAPLTR2_Mm	chr1	83225385	83226385	0.653421	0.398483	0.675243	0.448668	0.790127	0.0908953	0.575554	0.427552	0.0893504	0.197969	0.694603	0.362296		0.370009	-0.0485345	0.568233	-0.0787919	0.218134	0.349057	0.545727	0.335609	-0.106117	0.347777	0.590897	0.957497		0.372684	0.393762	0.455325	0.176975		0.570052	0.461525	0.583186	0.634298		0.575716	0.44323	0.364152	0.418289		0.296569	0.1628	0.258406	0.632057
IAPLTR2_Mm	chr1	83226882	83227882
IAPEY_LTR	chr1	88714822	88715822	-0.332155	-0.391818	-0.108112	-0.263452	-0.359724	-0.186913	-0.327537	-0.316372	-0.527159	-0.362623	-0.359094	-0.445465		-0.287785	-0.179508	-0.0679184	-0.172246	-0.213124	-0.106185	-0.191001	-0.273797	-0.306623	0.0083032	-0.385607	0.162569		-0.250216	-0.197118	0.0286373	0.113423		-0.288469	0.215504	0.109392	-0.229187		-0.277362	-0.27003	-0.390356	-0.38906		-0.178404	-0.163851	-0.25714	-0.0715782
IAPEY_LTR	chr1	88716146	88717146	0.0229354	-0.0360583	-0.0824951	-0.00308764	-0.0390757	0.050572	-0.212367	-0.196952	-0.367348	-0.18254	-0.282809	-0.266656		-0.229544	0.15358	0.159443	-0.224797	-0.319457	0.106271	-0.0993314	-0.427659	0.646928	-0.284593	-0.0039915	-0.209265		0.121669	-0.118762	0.158564	0.155125		0.112593	0.150254	0.296875	0.120725		-0.0318727	0.00280289	-0.258889	-0.244002		0.0278265	-0.145994	0.0399794	-0.16595
IAPLTR1_Mm	chr1	89355705	89356705	0.689595	0.889311	0.533188	0.494368	0.290961	0.0356172	0.708425	0.392748	0.665402	0.612635	0.144301	0.571513		0.192881	0.409076	0.0387887	0.539118	0.294996	0.0660021	0.49599	0.430804	0.195586	0.0552785	-0.284438	0.156521		0.362305	0.133963	0.00119291	0.339485		0.131633	0.268106	0.165731	-0.0276581		0.704032	0.273649	0.588858	0.442816		0.213582	0.300039	0.374126	-0.0242128
IAPEz int	chr1	89356054	89357054	0.635328	0.908415	0.463984	0.498157	0.2671	0.0365823	0.733495	0.362633	0.621395	0.631931	0.0959274	0.547492		0.175127	0.363894	0.0377851	0.497564	0.31211	-0.0393299	0.430377	0.340742	0.290449	0.00328261	-0.408408	0.144067		0.327442	0.100827	-0.0775594	0.309977		0.0809305	0.239354	0.103214	-0.0523663		0.669243	0.26728	0.572508	0.425117		0.192269	0.256781	0.353856	-0.0870195
IAPLTR1_Mm	chr1	89357054	89358054
IAPLTR1_Mm	chr1	89362485	89363485
IAPEz int	chr1	89363481	89364481	1.25831	1.39653	1.24123	0.835071	1.25283	1.2027	1.07595	0.734674	1.28549	1.18849	1.12157	1.05282		1.50616	1.22913	1.21822	1.07409	1.39701	1.30725	1.37069	1.35124	1.14652	1.36006	0.859923	1.24915		0.670381	0.925317	1.1254	0.746565		0.662497	1.16338	0.607699	0.501222		1.29869	1.09687	1.03204	1.12096		1.31783	1.25945	1.28948	1.15638
IAPLTR1_Mm	chr1	89363834	89364834	1.10092	1.08465	1.06671	0.692725	0.987958	0.89318	1.00243	0.753566	1.12587	1.00683	0.985076	0.895205		1.37907	1.11177	0.885154	0.794787	1.21656	1.10094	1.09009	1.14539	0.971592	1.22951	0.721493	1.07808		0.515487	0.593435	0.718274	0.279542		0.490873	0.820003	0.364046	0.198601		1.0841	0.857954	0.960619	0.96237		1.12533	1.03743	1.06902	1.0097
IAPLTR2_Mm	chr1	90872989	90873989	0.299995	0.632297	0.789873	0.515315	0.679113	0.96207	0.609488	0.875431	0.727235	0.690802	0.627843	0.800193		1.3296	0.753832	1.20216	1.29013	1.15902	1.12749	1.25718	0.876194	1.19402	1.14944	1.18697	1.43041		0.857224	0.891722	0.640762	0.778677		0.696054	0.781978	0.502453	0.58863		0.574055	0.718833	0.737384	0.706279		1.0952	1.19222	1.10913	1.25561
IAPLTR2_Mm	chr1	90874460	90875460	-0.384767	-0.393126	-0.345702	-0.387911	-0.437767	-0.463918	-0.0501166	-0.282375	-0.518791	-0.4504	-0.660355	-0.41282		-0.340498	-0.0794359	-0.391776	0.159122	-0.32696	-0.361504	-0.12627	-0.479919	-0.0806411	-0.0949167	-0.37899	0.0195524		-0.33077	-0.270526	-0.246824	0.0755097		-0.388065	-0.118206	-0.0252282	-0.534247		-0.374532	-0.429865	-0.283761	-0.507859		-0.27057	-0.176448	-0.228943	-0.151452
IAPLTR1_Mm	chr1	91094648	91095648	0.737163	0.748746	0.295898	1.011	1.05234	0.834913	1.10275	1.04022	0.680732	1.04592	0.746247	0.902232		0.697004	0.194484	0.490407	0.758026	0.716568	0.425224	1.03649	1.07697	0.568645	0.829964	0.955243	0.134203		0.317692	0.387029	0.437019	0.572029		0.3639	0.662976	0.429238	0.25404		0.593936	0.966085	0.941236	0.898131		0.460632	0.633273	0.894034	0.639803
IAPEz int	chr1	91095036	91096036	1.04066	1.11328	0.818536	1.29666	1.34586	1.25607	1.39827	1.44678	1.02908	1.26815	1.22257	1.36798		1.20978	0.811204	1.34207	1.5856	1.31738	1.13373	1.64163	1.54762	0.681436	1.24825	1.55442	0.757909		0.497613	0.638948	0.687495	0.861076		0.556739	0.975734	0.708744	0.456558		0.990825	1.29953	1.29137	1.28623		1.12102	1.34557	1.29023	1.18686
IAPLTR1_Mm	chr1	91096036	91097036
IAPEz int	chr1	91096986	91097986
IAPEz int	chr1	91097989	91098989
IAPLTR1_Mm	chr1	91098446	91099446
IAPEz int	chr1	91099446	91100446	0.916442	0.687337	1.11206	0.628613	1.02963	0.931187	0.84224	1.00281	1.27362	0.935469	0.927329	0.631868		0.602515	0.504588	0.800067	0.83034	1.09921	0.799252	0.620196	0.797086	0.855236	1.05851	0.974345	0.615321		0.459819	0.505378	0.542578	0.521072		0.395072	0.537417	0.331242	0.116673		0.905281	0.863144	1.03956	0.831556		0.635723	0.909601	0.757506	0.882726
IAPLTR1_Mm	chr1	91099834	91100834	0.791362	0.776149	1.03048	0.640106	0.883837	0.881865	0.851616	0.901042	1.00488	0.894485	0.966846	0.673166		0.841291	0.659405	0.965334	0.843561	1.19695	0.946744	0.76785	0.932338	0.984239	1.11707	1.03161	0.48875		0.536198	0.843231	0.804738	0.696492		0.661353	0.788549	0.692442	0.436672		0.865998	0.801936	0.919178	0.844832		0.82201	0.995751	0.894809	0.879142
IAPLTR2a	chr1	92083249	92084249	0.341018	0.31409	-0.115418	0.538603	0.35475	0.116277	0.415708	0.905243	0.600165	0.186899	0.322472	0.425827		1.21231	0.767579	0.867183	0.752748	0.363216	0.574983	0.816152	1.34719	0.741725	0.916106	1.25849	0.986631		0.279497	-0.160986	0.0307314	-0.136603		-0.153302	-0.218173	0.116758	0.154074		0.179897	0.336543	0.640372	0.311733		0.949023	0.563649	0.968355	1.05374
IAPLTR2a	chr1	92084633	92085633	1.07712	1.09594	0.845091	1.25751	1.145	0.878478	0.973726	0.976611	1.15404	1.09256	1.04975	0.98049		1.74025	1.53396	1.59737	0.924964	1.8188	1.3722	1.43353	1.36063	1.22073	1.46494	1.6319	1.62865		0.556232	0.180308	0.231938	-0.0178165		0.142633	0.558074	0.134163	0.00759706		1.00605	1.09366	1.03479	1.04093		1.62386	1.37199	1.3383	1.57516
IAPLTR2_Mm	chr1	92446099	92447099	0.972835	0.760519	0.495646	0.626989	0.378628	0.548367	0.585489	0.562992	0.586069	0.72337	0.571007	0.506628		0.251587	0.371649	0.519972	0.535364	0.356307	0.378156	0.319151	0.421309	-0.0442435	0.642878	0.928861	-0.478025		0.690954	0.592322	0.688682	0.319591		0.861862	0.554895	0.826492	0.940227		0.743	0.517995	0.578183	0.600335		0.381069	0.423276	0.232072	0.364572
IAPLTR2_Mm	chr1	92447587	92448587	1.05609	0.875895	0.861656	1.12264	1.00091	1.20854	0.951822	1.04842	0.931901	0.960506	1.08069	1.01777		1.09754	0.93998	1.23331	1.38011	1.05853	0.931762	1.43821	1.31834	1.48971	1.10265	1.36626	1.25476		0.681503	1.2917	1.25695	0.880486		1.13504	1.05806	1.07276	0.740001		0.931213	1.1107	0.97738	1.01966		1.09028	1.12347	1.41542	1.24122
IAPEY3 int	chr1	92581436	92582436	0.447472	0.436614	0.525775	0.242734	0.630242	0.659266	0.288701	0.169261	0.349373	0.612992	0.428097	0.202046		0.264971	0.306448	0.555436	0.251945	0.587682	0.584873	0.343718	0.434512	0.611038	0.715306	0.334486	0.467866		0.888383	0.982742	0.763953	0.506011		0.610631	0.743073	0.486218	0.453932		0.469954	0.510747	0.269112	0.414378		0.375618	0.474833	0.463089	0.505886
IAPEY3 int	chr1	92583111	92584111	0.081045	0.150572	-0.474896	0.0965106	0.26034	0.243262	0.298988	0.24284	0.451504	0.195167	0.351482	0.45659		-0.191028	0.365263	-0.43926	-0.396345	-0.0178711	0.254433	-0.0778021	0.280318	-0.473929	-0.152376	0.459704	-0.273293		0.659165	0.235382	0.254059	0.156535		0.46582	0.510765	0.477007	0.313631		-0.081093	0.200037	0.33111	0.334413		-0.0883417	-0.0532611	-0.0904707	0.011345
IAPEY3_LTR	chr1	92872938	92873938	0.769295	1.07733	0.656981	1.09134	0.904714	0.715481	0.934679	0.815714	0.823209	0.892913	0.976276	0.951679		0.761999	0.889733	0.978602	0.937948	0.753638	0.700987	0.91542	0.58846	0.994089	0.532463	1.06388	0.878751		0.200905	0.314147	0.0223654	0.354938		0.0953637	0.252172	0.168931	-0.117252		0.834535	0.903846	0.857867	0.940289		0.876778	0.797524	0.832656	0.825032
IAPEY3_LTR	chr1	92874233	92875233	0.308382	0.265622	-0.00833398	0.08792	0.00739884	0.361191	0.277504	0.147314	0.304895	0.140414	0.32133	0.186965		0.0947834	0.367848	-0.108539	-0.00454182	0.127074	0.0133957	0.55708	0.220466	0.147108	0.316178	0.591779	0.333291		0.357742	0.302818	0.528539	0.453505		0.492969	0.502399	0.156876	0.622696		0.188557	0.15217	0.243237	0.216236		0.118031	0.0453095	0.308218	0.41375
IAPLTR2a	chr1	94116164	94117164	0.0188463	0.21692	0.24719	0.531485	0.156178	0.443927	0.254794	0.324512	0.386311	0.566929	0.603025	0.392047		-0.282798	0.195824	-0.594212	0.0245013	0.00627437	-0.296002	0.000551772	0.101855	0.312085	-0.0169788	0.22074	-0.0643532		0.702381	0.160382	0.187269	0.345742		0.815359	0.317781	0.598553	0.623033		0.160985	0.377197	0.321872	0.520667		-0.227062	-0.0884087	0.138164	0.0464695
IAPLTR2a	chr1	94117571	94118571	0.967261	0.686912	0.719878	0.445727	0.725875	0.704581	0.511572	0.457993	0.519235	0.709871	0.311794	0.804669		1.1893	0.451395	0.814355	0.377319	0.950046	1.12889	1.19508	0.903797	0.803179	0.729232	1.27752	0.690081		1.24672	0.979683	1.05543	0.984865		1.17036	0.973837	1.082	1.08788		0.79135	0.625394	0.496267	0.608778		0.81835	0.81875	0.967353	0.898946
IAPLTR4	chr1	95794500	95795500
IAPLTR4	chr1	95795833	95796833
IAPLTR1a_Mm	chr1	95852159	95853159	-0.0362578	0.320863	-0.140088	0.0218562	0.117397	-0.127978	-0.105457	-0.144011	-0.141975	0.0108482	-0.389845	0.0739115		0.0923328	0.239608	0.409995	0.239664	0.0186229	0.0844812	0.249012	-0.259781	0.294528	0.0787056	0.0941905	-0.0807629		-0.243141	-0.0359567	0.185019	-0.0993366		-0.227447	-0.0317876	-0.145274	-0.0434554		0.0481722	0.0037586	-0.130481	-0.101695		0.247312	0.114256	0.0945862	0.030711
IAPEz int	chr1	95852496	95853496	0.0196539	0.549619	0.221755	0.19863	0.19759	0.0501235	0.293758	0.348309	0.294663	0.170995	-0.0324659	0.466522		0.32322	0.366104	0.340414	0.331334	0.149105	0.234828	0.515315	-0.107099	0.310285	0.224219	0.204477	-0.0709966		-0.176292	-0.120753	0.433411	0.154383		0.00359763	0.0639563	0.119969	0.161042		0.263676	0.148781	0.312243	0.201684		0.343246	0.238423	0.2395	0.119233
IAPLTR1a_Mm	chr1	95853496	95854496
IAPEz int	chr1	95855374	95856374
IAPEz int	chr1	95856380	95857380
IAPLTR1a_Mm	chr1	95856535	95857535
IAPEz int	chr1	95857535	95858535	0.535523	0.826736	0.527664	0.759428	0.618586	0.40669	0.894836	0.482788	0.599717	0.3884	0.474889	0.520572		0.750637	1.02479	0.659978	1.04163	1.28558	0.647904	0.904841	0.254191	0.489641	0.700163	0.470977	0.306122		0.348695	0.337997	0.706459	0.521323		0.276856	0.555485	0.436567	0.282179		0.629974	0.594901	0.659114	0.461287		0.811801	0.991706	0.549558	0.49242
IAPLTR1a_Mm	chr1	95857872	95858872	0.535523	0.826736	0.527664	0.759428	0.618586	0.40669	0.894836	0.482788	0.599717	0.3884	0.474889	0.520572		0.750637	1.02479	0.659978	1.04163	1.28558	0.647904	0.904841	0.254191	0.489641	0.700163	0.470977	0.306122		0.348695	0.337997	0.706459	0.521323		0.276856	0.555485	0.436567	0.282179		0.629974	0.594901	0.659114	0.461287		0.811801	0.991706	0.549558	0.49242
IAPLTR4	chr1	95863610	95864610
IAPLTR4	chr1	95864943	95865943
IAPLTR1a_Mm	chr1	97590732	97591732	0.143509	-0.223045	0.132942	0.245232	0.123272	-0.265033	-0.12518	-0.137141	-0.0392275	-0.374885	-0.315861	0.0465907		-0.468424	-0.449366	-0.258412	-0.0535	-0.294716	-0.225586	-0.147468	-0.493878	0.005927	-0.23893	-0.344042	-0.147567		-0.029276	0.0311766	0.0462868	0.205023		0.367524	0.317236	0.0916152	0.198439		0.0178021	0.0344904	-0.100516	-0.214719		-0.392067	-0.191267	-0.211806	-0.243513
IAPEz int	chr1	97591058	97592058	0.268602	0.0616802	0.448875	0.482483	0.0776345	-0.0802443	0.113108	0.0981618	0.163547	-0.256691	0.0182798	0.472189		-0.396769	-0.495212	-0.167432	0.138685	-0.184308	-0.0689173	-0.0617612	-0.456745	0.193451	-0.094579	-0.0908407	-0.178785		0.301402	0.211084	0.194103	0.314305		0.72368	0.569244	0.339133	0.555565		0.259719	0.159958	0.124939	0.0779259		-0.353138	-0.0381799	-0.108352	-0.121401
IAPLTR1a_Mm	chr1	97592057	97593057
IAPEz int	chr1	97593775	97594775
IAPEz int	chr1	97594123	97595123
IAPEz int	chr1	97594777	97595777
IAPLTR1a_Mm	chr1	97594881	97595881
IAPEz int	chr1	97595132	97596132
IAPEz int	chr1	97595879	97596879	-0.143668	0.144912	0.237845	0.127837	-0.236045	-0.119935	-0.276467	-0.504434	0.0847033	-0.299194	0.0436444	-0.246134		-0.390178	0.196915	-0.0989291	0.249949	-0.157976	-0.221674	0.0533286	-0.284878	0.23113	-0.281426	-0.409377	0.118178		0.287413	-0.134723	0.136769	0.0352118		-0.0465049	0.0508362	-0.00257513	-0.117848		0.0796963	-0.0760477	-0.232066	-0.167228		-0.0973975	-0.0432339	-0.00013999	-0.190875
IAPLTR1a_Mm	chr1	97596206	97597206	-0.254105	0.02042	0.12689	-0.142143	-0.456214	-0.297702	-0.453074	-0.672034	-0.129052	-0.193211	-0.196715	-0.347458		-0.401509	0.125213	-0.159284	0.110941	-0.183147	-0.159422	0.0210234	-0.303703	0.136167	-0.323946	-0.379923	0.490458		0.240294	-0.144247	0.0319973	0.146605		-0.0656412	0.0426672	0.0773714	-0.189395		-0.0355983	-0.298686	-0.418054	-0.245795		-0.145193	-0.0772094	-0.0488375	-0.0711371
IAPLTR2b	chr1	97698941	97699941	0.350202	-0.390439	0.238143	0.241926	0.425817	0.100762	-0.170736	-0.194639	-0.148097	-0.223954	0.0783859	-0.542718		-0.288847	-0.0942399	-0.102049	-0.0208951	-0.00387647	0.217527	-0.565984	-0.308712	0.295985	-0.0020941	-0.228664	0.517042		0.190202	0.144573	0.329322	0.0420303		0.501311	0.344738	0.634074	0.0800821		0.0659687	0.256168	-0.171157	-0.229429		-0.161712	0.0642517	-0.192904	0.095428
IAPEz int	chr1	97699264	97700264	0.480955	-0.14833	0.380037	0.390651	0.57758	0.146891	0.035622	-0.0298577	-0.104233	-0.173929	0.375258	-0.386816		-0.243209	-0.0205697	-0.0670097	0.113895	-0.110668	0.438563	-0.504519	-0.226922	0.254875	-0.0653109	-0.1481	0.904852		0.32206	0.304675	0.441258	0.173203		0.752584	0.581655	0.875803	0.212788		0.237554	0.371707	-0.032823	-0.061829		-0.110263	0.147263	-0.158855	0.23048
IAPLTR4_I	chr1	97699705	97700705	1.26486	0.67415	1.19871	1.06604	1.3473	1.08486	1.24771	0.861002	0.950475	1.00215	1.31204	0.714441		0.522604	0.599914	-0.0311334	0.676126	0.454882	1.08769	0.100368	0.774892	0.277657	0.280667	0.738074	1.72609		0.91348	0.790494	0.690311	0.706267		1.3385	0.969582	1.2084	0.718139		1.04591	1.16607	1.01973	1.00954		0.363795	0.739567	0.384306	0.914943
IAPEY3 int	chr1	97700070	97701070
IAPLTR3 int	chr1	97700247	97701247
IAPLTR2b	chr1	97700248	97701248
IAPEz int	chr1	97700719	97701719	-0.146733	0.361996	-0.0876586	0.0988252	0.168334	-0.940368	0.234273	-0.113182	0.0650732	-0.0590427	0.0492692	-0.274068		0.32887	0.826868	0.329489	1.06736	0.745034	0.428505	0.442959	0.0806234	0.667929	0.151751	0.252553	0.36261		1.29028	1.43172	0.917196	0.865907		1.07245	1.12996	0.470355	0.688515		0.0425348	-0.224403	0.0620547	-0.0946138		0.495076	0.746967	0.39717	0.255638
IAPLTR4_I	chr1	97700949	97701949	-0.12866	0.0931422	-0.109749	-0.0720337	0.214752	-0.359696	0.109468	-0.0360115	0.148141	0.0364292	0.160516	0.0263794		0.0376834	0.326356	0.0344695	0.334727	0.364387	0.216935	0.232314	0.0189818	0.292914	-0.148378	0.373932	0.276373		1.36715	1.45701	1.01092	0.55226		1.05957	0.804466	0.596042	0.722532		-0.0484222	-0.0723256	0.0738659	0.0744415		0.132836	0.30535	0.181403	0.167309
IAPEY3 int	chr1	97701250	97702250	-0.12866	0.0931422	-0.109749	-0.0720337	0.214752	-0.359696	0.109468	-0.0360115	0.148141	0.0364292	0.160516	0.0263794		0.0376834	0.326356	0.0344695	0.334727	0.364387	0.216935	0.232314	0.0189818	0.292914	-0.148378	0.373932	0.276373		1.36715	1.45701	1.01092	0.55226		1.05957	0.804466	0.596042	0.722532		-0.0484222	-0.0723256	0.0738659	0.0744415		0.132836	0.30535	0.181403	0.167309
IAPLTR2b	chr1	97702160	97703160
IAPLTR3 int	chr1	97703160	97704160	-0.251158	0.15353	0.365492	-0.117705	0.104866	-0.059378	0.234374	-0.203884	0.183714	0.360686	0.441587	0.0924652		0.230644	0.400415	-0.208614	0.218231	0.201393	0.502713	-0.00336488	-0.0292647	0.204172	-0.164899	0.0470117	0.664875		0.873983	0.823373	0.936065	0.945349		0.698283	0.798239	0.969563	0.824782		0.0892878	-0.0240723	0.0714014	0.298246		0.140815	0.307446	0.0571808	0.18233
IAPLTR2b	chr1	97703467	97704467	-0.256453	0.105711	0.323581	-0.193099	0.104666	-0.126231	0.102805	-0.233999	0.149831	0.207719	0.370616	-0.0359762		0.163717	0.322041	-0.0609659	0.196376	0.193738	0.433223	-0.0291159	-0.0661946	0.202489	-0.150828	-0.0843563	0.683193		0.713022	0.714728	0.83467	0.779174		0.546738	0.598635	0.704781	0.770523		0.0576129	-0.0715545	0.00621215	0.180786		0.141597	0.274446	0.0357263	0.149336
IAPLTR2_Mm	chr1	97723968	97724968	-1.03424	-0.760977	-0.192449	-0.416329	-0.241366	-0.710448	-0.666304	-0.919753	-0.883448	-0.77664	-0.914143	-0.277207		-0.505027	-0.356291	-0.202125	0.0197715	-0.835875	-0.908959	-0.801477	-1.10596	-0.472585	-0.353432	-0.594009	-0.564131		-0.492847	-0.620137	-0.309359	-0.222921		-0.270078	-0.172739	-0.289446	-0.351571		-0.662554	-0.456048	-0.823168	-0.655997		-0.354481	-0.575021	-0.79334	-0.503857
IAPLTR2_Mm	chr1	97725401	97726401	0.279166	0.324749	0.108286	0.0381022	-0.16927	0.0610661	-0.217956	0.311082	-0.337912	-0.0114258	-0.0710089	0.299896		-0.38169	-0.0460806	-0.266174	-0.0791814	-0.0393571	-0.103937	-0.215891	-0.0867526	0.326963	-0.37696	-0.166533	0.270585		0.157179	0.112623	0.225668	0.208272		0.576578	0.312172	0.133042	0.409938		0.237401	-0.0233673	-0.0815952	0.072487		-0.231315	-0.0741585	0.00810663	-0.0909693
IAPEY_LTR	chr1	97791465	97792465	0.344615	0.752705	0.691077	0.642655	0.670991	0.393882	0.678213	0.556368	0.592498	0.670705	0.883878	0.677716		0.287011	0.646817	0.486408	0.509445	0.616511	0.690114	0.632991	0.702588	0.561947	0.749231	0.521712	0.743488		1.48773	1.65413	1.41323	1.48876		1.23534	1.474	1.36946	1.33123		0.596132	0.569176	0.609026	0.7441		0.473412	0.605357	0.632509	0.671477
IAPEY_LTR	chr1	97792796	97793796	0.48181	0.979449	0.722324	0.68493	0.708786	0.655888	0.656723	0.46442	0.695874	0.699996	0.853215	0.740371		0.794748	1.02514	0.702692	0.848261	0.851508	0.76021	0.839095	0.793479	0.866376	0.784924	1.12006	1.1268		1.58411	1.60221	1.43396	1.12097		1.11794	1.16924	1.14245	1.23357		0.727861	0.683202	0.605672	0.764527		0.84086	0.819993	0.832983	1.01059
IAPEY_LTR	chr1	98536330	98537330	-0.101736	-0.0504334	0.281796	-0.117228	0.0663983	-0.387637	-0.324992	-0.294186	-0.144456	-0.187148	-0.131055	-0.463241		-0.123065	0.288867	0.101597	0.434224	0.0672535	-0.128212	-0.397379	-0.0260557	-0.370636	-0.00251794	-0.227025	0.438806		0.359505	0.226143	-0.0894511	0.000841261		0.0152282	0.220257	-0.104183	0.124201		0.043209	-0.146155	-0.254545	-0.260481		0.0891331	0.124422	-0.26469	0.0697545
IAPEY_LTR	chr1	98537661	98538661	-0.345413	-0.357536	-0.309313	-0.74069	-0.369002	-0.623386	-0.392862	-0.442988	-0.572573	-0.377111	-0.234855	-0.198638		-0.704141	-0.880576	-0.343893	-0.73095	-0.599703	-0.192054	-0.800018	-0.955191	0.11926	-0.873895	-0.171987	-0.534531		0.413193	0.532959	0.226298	0.0849628		0.428066	0.0936845	0.0525076	0.500196		-0.337421	-0.577693	-0.469474	-0.270201		-0.64287	-0.507569	-0.545316	-0.526804
IAPLTR2_Mm	chr1	98575559	98576559
IAPLTR2_Mm	chr1	98577014	98578014	0.430543	0.380164	1.63849	1.15317	1.00187	1.29718	1.19397	1.87042	1.95197	1.96437	1.72532	1.46331		0.606993	-0.121876	0.301945	0.52133	1.13985	1.60287	-0.0680367	1.428	2.18665	0.385646	0.138459	0.355761		0.166887	0.247354	-0.259114	-0.158087		0.191681	0.132702	-0.282975	0.189205		0.8164	1.15074	1.67212	1.71767		0.262354	1.08802	1.18221	0.293289
IAPLTR2b	chr1	98840018	98841018	0.0947934	0.181575	-0.00944152	0.0187466	-0.101635	0.104746	0.0600459	0.207166	0.138856	-0.145193	0.170028	-0.109043		0.238928	-0.0694865	0.0255715	-0.129815	0.313126	0.27439	-0.108395	0.172298	0.183927	0.247026	-0.0811463	0.14178		0.341881	0.201982	0.304045	0.291582		0.268142	-0.000123402	0.205454	0.715447		0.0889757	0.00728583	0.135356	-0.0280693		0.0650044	0.152567	0.08261	0.102553
IAPLTR2b	chr1	98841336	98842336	0.400219	0.317499	0.0748026	0.148945	0.160727	0.567935	0.469172	0.295781	0.661241	0.485904	0.497217	0.400756		0.442455	0.425491	0.0558605	0.6347	0.341944	0.506413	0.186215	0.688989	0.329396	0.533695	0.520413	0.486139		0.933118	0.933286	0.732672	0.396639		0.899816	0.694192	0.90437	0.911509		0.264173	0.292536	0.475398	0.461292		0.307936	0.494352	0.401533	0.513416
IAPLTR1a_Mm	chr1	99068313	99069313
IAPEz int	chr1	99068616	99069616
IAPLTR1a_Mm	chr1	99069616	99070616
IAPEz int	chr1	99071357	99072357
IAPEz int	chr1	99072365	99073365
IAPEz int	chr1	99075083	99076083
IAPEz int	chr1	99075964	99076964
IAPLTR1a_Mm	chr1	99076452	99077452
IAPEz int	chr1	99077452	99078452
IAPLTR1a_Mm	chr1	99077789	99078789	-1.21752	-1.20632	-1.24016	-1.0072	-1.72154	-1.66997	-1.49354	-1.48312	-1.16507	-1.50602	-0.810585	-1.77407		-0.787932	-0.284695	-0.622327	-0.911216	-1.12157	-1.09899	-1.20031	-0.985139	-1.24129	-0.990064	-1.49923	0.0897932		-0.848073	-0.608329	-0.423917	-0.729084		-1.16809	-0.747952	-1.1755	-0.82858		-1.22133	-1.46624	-1.38058	-1.36356		-0.564985	-1.04393	-1.14224	-0.799834
IAPEY2_LTR	chr1	100094564	100095564	-0.587344	-0.130939	-0.6512	-0.259053	-0.437602	-0.62874	-0.237996	-0.914412	-0.893266	-0.446344	-0.846594	-0.387863		-0.421227	-0.0990494	-0.215462	-0.150045	-0.511886	-0.469915	-0.473305	-0.772767	-0.226667	-0.599814	-0.394553	-0.342508		-0.131598	-0.373897	-0.320473	-0.171957		-0.173508	-0.214311	-0.219859	-0.531841		-0.456494	-0.441798	-0.681891	-0.560267		-0.245246	-0.377282	-0.490913	-0.445625
IAPEY2_LTR	chr1	100095883	100096883	-0.409219	-0.204598	-0.642295	-0.287335	-0.289166	-0.244383	-0.392449	-0.5514	-0.468197	-0.191247	-0.52146	-0.476636		-0.210798	-0.349475	-0.188959	-0.0589556	-0.498831	-0.415568	-0.41092	-0.52597	-0.306704	-0.679957	-0.35273	-0.141156		-0.00435637	-0.168071	-0.037225	-0.288101		-0.0892104	-0.0561947	-0.238693	-0.298232		-0.418704	-0.273628	-0.470682	-0.396448		-0.249744	-0.324452	-0.414531	-0.391281
IAP d int	chr1	100485506	100486506	-0.157551	-0.31235	-0.337781	-0.583069	-0.165356	-0.419299	-0.417133	-0.785246	-0.597618	-0.290187	-0.336399	-0.28668		-0.19694	0.201778	-0.0297586	-0.144014	-0.181582	0.093683	-0.525076	-0.230515	-0.387627	-0.21933	-0.0101397	0.0904867		0.326383	0.492035	0.553468	0.368018		0.168956	0.156867	0.0644961	0.334769		-0.269227	-0.389241	-0.599999	-0.304422		-0.00830686	-0.0773045	-0.381073	-0.0463277
IAP d int	chr1	100486240	100487240	-0.406986	-0.223374	-0.572585	-0.392253	-0.0958766	-0.507626	-0.469153	-0.696851	-0.530378	-0.44745	-0.308898	-0.340571		-0.393373	-0.0991982	-0.643252	-0.0946719	-0.578137	-0.503371	-0.532667	-0.489103	-0.774962	-0.736918	-0.384515	-0.138051		0.792581	0.918955	0.856694	0.786297		0.627854	0.717593	0.663118	0.585349		-0.400982	-0.331919	-0.565461	-0.36564		-0.378608	-0.39206	-0.598911	-0.419828
IAP d int	chr1	100486812	100487812	-0.227342	0.0243421	-0.560458	-0.193465	-0.0447225	-0.451915	-0.319688	-0.776624	-0.606898	-0.403976	-0.471958	-0.316828		-0.2696	0.249282	-0.237768	0.203005	-0.277239	-0.344836	-0.225497	-0.380217	-0.69845	-0.670512	-0.400294	-0.087968		0.752339	0.924724	0.983253	0.901049		0.762324	0.977951	0.868149	0.692677		-0.254486	-0.230034	-0.567736	-0.397587		-0.0860289	-0.13969	-0.434721	-0.386258
IAP d int	chr1	100487818	100488818	-1.01339	-0.741664	-0.663677	-0.893216	-0.652721	-0.825328	-0.796143	-1.03793	-0.912811	-0.721026	-0.847551	-0.765288		-1.07918	-0.633304	-1.2723	-0.708693	-1.02734	-1.07201	-0.961692	-0.770758	-0.572436	-1.20058	-1.00615	-0.907727		0.599174	0.637288	0.535974	0.392592		0.539906	0.421956	0.427003	0.0927739		-0.806243	-0.790422	-0.915627	-0.777955		-0.994926	-0.936015	-0.768295	-1.03815
IAP d int	chr1	100488772	100489772	-2.04951	-1.69142	-2.18541	-1.65179	-1.9534	-2.00671	-1.38111	-1.70395	-1.89845	-1.8849	-1.99608	-1.79793		-1.76346	-1.01201	-1.75992	-1.73786	-2.59344	-2.47692	-1.72784	-1.99238	-1.68181	-2.5999	-1.25672	-1.39772		-0.553758	-1.0218	-1.04969	-1.4882		-0.719704	-0.800993	-1.08084	-0.591171		-1.97544	-1.87063	-1.66117	-1.89297		-1.5118	-2.26941	-1.80067	-1.75145
IAP d int	chr1	100490633	100491633	0.0609379	0.324806	0.0775419	0.104409	0.230086	0.272101	0.116016	0.180909	0.350572	0.310025	0.520288	0.233719		-0.0282123	0.0404616	0.255442	0.0220964	0.117583	0.300144	0.0137094	0.0754715	0.131607	0.0884448	0.0554304	0.13777		0.872798	0.734844	0.744317	0.597394		0.470606	0.534936	0.459801	0.529499		0.154428	0.202199	0.215833	0.354677		0.0892304	0.146608	0.0735959	0.0938817
IAPLTR4	chr1	100639574	100640574	0.0558594	0.0259843	0.316169	-0.38158	-0.056619	-0.182107	-0.332952	-0.221332	0.683434	-0.468255	0.355894	0.075587		-0.0797455	-0.073696	0.115071	-0.24897	0.194963	0.290784	-0.331481	0.196101	0.167627	0.191149	-0.0622283	1.10409		0.185427	-0.192026	0.370863	0.102179		-0.0892272	0.0217485	0.119549	0.204287		0.132671	-0.206769	0.0430502	-0.012258		-0.0127903	0.0789257	0.0107492	0.411004
IAPLTR4	chr1	100640935	100641935	-0.445906	-0.0556898	-0.209347	-0.41992	0.191055	-0.96024	-0.495637	-0.554008	0.0141205	-1.01294	-0.20771	-0.559008		-0.454117	-0.392893	0.0813455	-0.280458	-0.301641	0.219102	-0.500834	-0.332292	-0.336398	-0.503356	-0.151388	-0.351475		0.380358	0.275974	0.279273	-0.288563		-0.0153394	-0.258268	-0.129781	0.0403723		-0.236981	-0.396368	-0.345175	-0.593218		-0.255222	-0.120999	-0.389842	-0.335406
IAPLTR2a	chr1	100682894	100683894	-0.152801	-0.276443	0.0981273	-0.516306	-0.010029	-0.0814137	-0.25872	-0.261329	-0.0667611	-0.0747556	-0.189919	-0.311531		-0.100184	0.133353	-0.0466925	0.12655	0.0134856	0.469896	-0.0537561	-0.0523112	0.079667	0.115929	0.128157	0.675958		0.405257	0.32047	0.128776	0.280946		0.365464	0.161704	-0.219257	-0.0486598		-0.110372	-0.202583	-0.195603	-0.192069		-0.00450795	0.20331	-0.00880011	0.306681
IAPLTR2a	chr1	100684292	100685292	-0.710954	0.017091	-0.414697	-0.0836929	-0.268272	0.276947	-0.442052	-0.150287	-0.282656	0.212088	-0.472453	-0.156841		-0.346708	0.0384087	-0.247867	-0.541778	-0.673596	-0.113636	-0.513937	-1.0716	-0.34418	-0.213569	-0.683816	-0.462016		0.163049	0.0928591	0.260758	0.243934		0.142184	0.334707	0.200452	0.0572348		-0.36952	-0.0250061	-0.291665	-0.139069		-0.185389	-0.443004	-0.643239	-0.453134
IAPLTR2a	chr1	101530609	101531609	0.277247	0.165774	0.540994	0.0589794	0.237376	0.291318	0.16069	0.583723	0.667487	0.199391	0.359104	0.626948		-0.245618	0.424066	0.0497903	0.151748	0.115546	0.347169	-0.119453	0.040284	-0.32965	0.120982	-0.029149	0.110881		1.02159	0.808209	0.755317	0.545779		0.794256	0.796886	0.603111	0.58784		0.328005	0.195891	0.470634	0.395148		0.0760797	0.204821	-0.136273	0.0675711
IAPLTR2a	chr1	101532031	101533031	-0.0728002	-0.116562	0.0696252	-0.166138	-0.192393	-0.176648	-0.111304	-0.185307	0.0165116	-0.133412	-0.0725292	-0.173768		-0.19855	-0.208755	-0.0700238	-0.117338	-0.171674	-0.197432	0.0133805	0.0514526	-0.114652	-0.116616	0.034433	-0.17822		0.466472	0.583114	0.700193	0.350376		0.373971	0.484681	0.377945	0.459862		-0.0399124	-0.178393	-0.0933665	-0.12657		-0.15911	-0.162148	-0.0166062	-0.086801
IAPLTR2a	chr1	102424533	102425533	-0.0126699	-0.545566	-0.480249	-0.581438	-0.174602	-0.324405	-0.7305	-0.74138	-0.505419	-0.63866	-0.516582	-0.314072		-0.533353	-0.565738	-0.482247	-0.473362	-0.330181	-0.00562946	-0.66766	-0.336807	-0.442018	-0.0176187	-0.633922	-0.163814		-0.490636	-0.292034	0.0090248	-0.24122		-0.186103	-0.341343	-0.273256	-0.586892		-0.346162	-0.360148	-0.659099	-0.489771		-0.527113	-0.269724	-0.482162	-0.271785
IAPLTR2a	chr1	102425918	102426918	0.691803	1.45609	0.931527	1.23192	1.11652	0.96331	1.38038	0.692908	0.945854	0.988549	1.10476	0.786494		0.848891	1.27393	1.23123	1.8698	1.24638	1.11402	1.16504	1.04061	0.806795	1.27003	0.803611	1.53301		1.46948	1.57572	1.49139	1.49729		1.31827	1.26595	1.55632	1.41802		1.02647	1.10392	1.00638	0.959935		1.11802	1.41007	1.00415	1.20222
IAPLTR2b	chr1	102448724	102449724	-0.392334	-0.293724	-0.161587	-0.299023	-0.259328	-0.193453	-0.340794	-0.385541	-0.146822	-0.259543	0.012215	-0.207029		-0.000862562	0.115398	0.0734637	-0.0853713	0.170105	0.492783	0.0830422	0.0851398	-0.12873	0.213901	-0.272868	0.743253		-0.180141	-0.131492	-0.26317	-0.11156		-0.340883	-0.353514	-0.0637888	-0.260656		-0.282548	-0.250601	-0.291052	-0.151452		0.0626663	0.192505	0.0131505	0.228095
IAPLTR2b	chr1	102450052	102451052	0.119493	0.108677	0.940785	-0.21689	0.280143	-0.196184	-0.245115	-0.141891	0.0415712	0.081678	0.0997871	0.0375748		0.862177	0.521458	-0.136826	0.24815	0.0672309	0.758322	0.300322	0.211984	0.649922	0.792469	-0.0286228	0.410098		0.427476	0.403052	0.56165	0.422957		0.47382	0.269959	0.379566	0.419308		0.389652	-0.0443103	-0.115145	0.0730133		0.415603	0.357901	0.387409	0.391315
IAPLTR2b	chr1	102463270	102464270	-1.05943	-1.33023	-0.745249	-0.651862	-1.07241	-1.04609	-0.448709	-1.13716	-1.27981	-0.982466	-0.781917	-0.492073		-1.0379	-0.53593	-0.569516	-0.596887	-0.733752	-0.517912	-0.466613	-1.03589	-0.552487	-0.590886	-0.917971	-0.0551423		0.250599	0.101036	0.262288	0.40312		0.345313	0.223296	0.300167	0.268368		-1.04497	-0.923455	-0.955228	-0.752152		-0.71445	-0.616184	-0.684997	-0.521333
IAPLTR2b	chr1	102464316	102465316	-0.224244	-0.951917	-1.00985	-0.58302	-0.785508	-0.186546	-0.895463	-0.74521	-0.644696	-0.394827	-0.399279	-0.710835		-0.312772	-0.449337	-0.360663	-0.316457	-0.561209	-0.0461653	-0.871721	-0.396447	-0.567065	-0.454364	-0.60779	-0.418209		-0.317914	-0.554637	-0.441925	-0.377984		-0.437705	-0.48509	-0.51011	-0.177056		-0.72867	-0.518358	-0.761789	-0.501647		-0.374257	-0.307944	-0.611744	-0.493454
IAPLTR2_Mm	chr1	102633545	102634545	-0.499354	-1.15875	-0.170381	-0.731304	-0.461222	-0.907317	-0.512494	-0.5481	-0.518702	-0.462232	-0.18483	-0.754271		-0.564115	-0.335355	-0.210706	-0.277331	-0.5806	-0.622908	-0.426086	-0.10855	-0.232572	-0.925347	-0.658027	-0.108011		-0.322191	-0.475338	-0.392316	-0.491488		-0.193802	-0.311064	-0.380797	-0.289269		-0.609494	-0.699948	-0.526432	-0.467111		-0.370059	-0.493613	-0.255736	-0.563795
IAPLTR2_Mm	chr1	102634990	102635990	-0.694469	-0.804489	-0.724869	-1.18246	-0.81857	-1.04636	-1.12501	-0.644046	-0.950191	-1.16773	-0.554873	-1.21674		-0.282683	-0.0186067	-0.0403461	-0.288325	-0.0362225	-0.848065	-0.413077	-0.200101	-0.641478	-0.446524	0.0610234	-0.462316		0.0415186	-0.111596	0.12677	-0.317217		-0.0760747	-0.196852	-0.455775	-0.281668		-0.741276	-1.01579	-0.906414	-0.979779		-0.113879	-0.390871	-0.418219	-0.282606
IAPEY2_LTR	chr1	102826941	102827941	-0.790665	-0.684203	-1.38247	-1.21045	-0.54179	-0.440474	-0.708173	-1.20195	-0.536158	-1.29991	-0.942357	-0.91165		-0.935159	-0.733913	-0.365572	-0.622668	-0.808573	-0.577662	-1.35614	-0.80008	-0.201139	-0.630564	-0.566566	0.231193		-0.0255681	0.1591	0.0153492	-0.0958282		0.125735	-0.331734	-0.324017	-0.133542		-0.952445	-0.730906	-0.815427	-1.05131		-0.678215	-0.669634	-0.785786	-0.321979
IAPEY2_LTR	chr1	102827990	102828990	0.204158	0.318393	-0.0745309	-0.294803	-0.217522	-0.391809	-0.0815028	-0.646892	0.0626347	-0.592916	-0.148909	-0.404141		-0.0143461	-0.222949	-0.137311	-0.245033	-0.117401	0.096105	-0.526819	-0.0501866	-0.0139426	-0.21768	-0.46466	0.260532		0.188172	-0.14032	0.192859	0.075946		0.0697315	-0.153375	0.0199953	-0.056902		0.14934	-0.301378	-0.22192	-0.381989		-0.124869	-0.0887765	-0.196983	-0.140603
IAPLTR2_Mm	chr1	104045180	104046180	-0.726314	-0.730054	-0.718808	-1.12762	-0.802077	-0.698171	-0.672002	-1.0738	-1.45477	-0.856753	-1.22618	-0.662524		-1.06034	-0.630627	-0.74655	-0.915663	-0.988981	-0.525345	-1.46184	-0.657119	-0.974925	-0.957895	-0.694727	-0.965975		-0.391121	-0.560275	-0.663894	-0.649793		-0.485912	-0.476113	-0.521362	-0.670792		-0.725059	-0.875956	-1.06686	-0.915153		-0.812505	-0.809997	-1.03129	-0.872866
IAPEz int	chr1	104045676	104046676	-0.423423	-0.850994	-0.943904	-0.783988	-0.995008	-0.865818	-0.419125	-1.12629	-1.44999	-0.601849	-0.974646	-0.896736		-0.815303	-0.494983	-0.893666	-0.855196	-0.865557	-0.250222	-1.19582	-0.537793	-1.08124	-0.825061	-0.804844	-0.878855		-0.342841	-0.577058	-0.497999	-0.429895		-0.0953992	-0.192838	-0.23819	-0.507714		-0.73944	-0.881604	-0.998468	-0.82441		-0.734651	-0.656991	-0.938286	-0.836253
IAPEz int	chr1	104045850	104046850	-0.254615	-0.463648	-0.522944	-0.40997	-0.841782	-0.638086	-0.0889563	-0.778643	-0.983223	-0.0837405	-0.417872	-0.536493		-0.524804	0.119722	-0.690573	-0.564898	-0.59738	-0.0683037	-0.606586	-0.29411	-0.835054	-0.617998	-0.661747	-0.693337		-0.21981	-0.369208	-0.337834	-0.373061		0.0455348	-0.0748644	-0.0594654	-0.247148		-0.413736	-0.629946	-0.616941	-0.346035		-0.365218	-0.410194	-0.578583	-0.657694
IAPEz int	chr1	104046566	104047566
IAPLTR2_Mm	chr1	104046675	104047675
IAPEz int	chr1	104046794	104047794
IAPEz int	chr1	104046842	104047842
IAPEz int	chr1	104047566	104048566
IAPLTR2_Mm	chr1	104047599	104048599
IAPEz int	chr1	104047843	104048843
IAPEz int	chr1	104048599	104049599	-0.791957	-0.78683	-0.666918	-1.03957	-0.975792	-0.549328	-1.07555	-0.713879	-0.754062	-0.830158	-0.533851	-0.0642261		-0.742832	0.0512785	-0.370764	-0.0308801	-0.656659	-0.555322	-0.412366	-0.316161	-0.822531	-0.354869	-0.675409	-0.655813		-0.0967874	0.191661	0.319401	0.401487		0.164287	0.215619	0.145192	0.102032		-0.748568	-0.854896	-0.847829	-0.476078		-0.354106	-0.414287	-0.517019	-0.562031
IAPLTR2_Mm	chr1	104049043	104050043	-0.431214	-0.495811	-0.377027	-0.722018	-0.56441	-0.357691	-0.68942	-0.416967	-0.462142	-0.55325	-0.328689	-0.0799193		-0.382266	0.00210856	-0.127398	0.11442	-0.297616	-0.227882	-0.274592	-0.185127	-0.268527	-0.0620424	-0.436534	-0.323116		-0.129013	0.0446078	0.105396	0.266377		0.0810579	0.163669	0.0717496	0.0710193		-0.434684	-0.54804	-0.522843	-0.32062		-0.169185	-0.137026	-0.242749	-0.273897
IAPEY3_LTR	chr1	104435627	104436627	-0.835168	-0.714672	-0.663603	-0.839998	-0.600368	-0.606359	-0.974416	-0.55663	-0.675761	-0.69207	-0.455066	-1.06822		-0.490461	-0.187281	-0.527904	-0.495837	-0.57287	-0.426914	-0.914187	-0.73678	-0.736133	-0.733206	-0.457945	0.355055		-0.395365	-0.366222	-0.446925	-0.31618		-0.520851	-0.381498	-0.491436	-0.620464		-0.737814	-0.682241	-0.735602	-0.738451		-0.401882	-0.49854	-0.7957	-0.278698
IAPEY3_LTR	chr1	104436346	104437346	-0.292515	-0.0977984	-0.235023	-0.328943	0.171012	-0.0835182	-0.474377	-0.663509	-0.357301	-0.120529	-0.25132	-0.68517		-0.19314	0.793981	0.495931	-0.25964	0.142603	0.206908	-0.463268	-0.507757	-0.296958	-0.0988537	-0.192044	-0.38204		0.105061	0.1651	0.0313617	-0.385999		0.231998	0.251296	0.16027	-0.230531		-0.208445	-0.0804829	-0.498396	-0.352339		0.365591	0.029957	-0.422661	-0.224312
IAPEY3_LTR	chr1	104436776	104437776	-0.0281457	0.172422	0.266933	-0.108133	-0.008168	0.000901959	0.0221717	-0.234331	0.00826605	0.200936	0.444428	0.000169898		-0.0823823	0.841132	0.178198	0.050426	0.0603276	0.240007	0.0319089	-0.159279	0.310504	-0.021626	0.183473	0.457708		0.742346	0.852752	1.06469	0.664212		0.841567	0.379807	0.771972	0.720549		0.13707	-0.0384663	-0.0679645	0.215178		0.312316	0.11692	0.0610446	0.206518
IAPEY3_LTR	chr1	104437547	104438547	-1.08768	-0.429759	-0.510925	-0.63654	-0.559354	-0.866547	-0.731182	-0.662908	-0.648988	-0.797887	-0.226626	-0.937077		-0.572295	0.126232	-0.412178	-0.209915	-0.365233	-0.425674	-0.676707	-0.82352	-0.318561	-0.513122	-0.511159	0.116363		-0.0164646	0.0630273	0.334101	-0.170763		0.192674	-0.0014545	0.0248175	0.0627568		-0.676122	-0.68748	-0.681026	-0.653863		-0.28608	-0.333608	-0.606263	-0.30264
IAPEY2_LTR	chr1	104507808	104508808	-0.572553	-0.909927	-0.360063	-0.365985	-0.405712	-0.300091	-0.959764	-0.211041	-0.356349	-0.407897	-0.45309	-0.113331		-0.297232	-0.311038	0.146682	-0.131184	-0.563464	-0.499656	-0.364625	-0.239475	-0.315245	-0.363888	-0.471056	0.700471		-0.184243	-0.161729	0.193364	-0.124201		0.115462	0.00120871	0.0561303	-0.0829368		-0.614181	-0.357262	-0.509051	-0.324773		-0.153863	-0.398101	-0.306448	-0.0448244
IAPEY2_LTR	chr1	104509162	104510162	-0.67731	-0.615207	-0.833527	-1.19481	-0.491263	-0.880047	-0.809942	-0.758898	-0.95727	-0.858529	-0.272578	-0.590185		-0.53424	-0.500361	-0.317369	-0.506862	-0.0752572	-0.107466	-0.731061	-0.284579	-0.199508	-0.680678	-0.502733	-0.453259		0.0560452	0.0399123	0.0972927	0.211746		0.0263277	-0.00356085	-0.222704	0.0079971		-0.708681	-0.855373	-0.842037	-0.573764		-0.450657	-0.229862	-0.405049	-0.545557
IAPLTR2_Mm	chr1	104713593	104714593	-0.126039	-0.00483893	-0.108455	-0.0653248	0.138747	-0.152325	-0.0567165	-0.496858	-0.0669549	-0.151409	-0.311639	-0.183004		-0.127181	0.132331	-0.155252	-0.0544681	-0.0484931	-0.236956	-0.0928935	-0.2258	-0.294337	-0.0675838	-0.106463	0.519332		0.204509	0.258307	0.701079	0.402659		0.169788	0.297078	0.180331	0.263684		-0.0797775	-0.0263009	-0.206843	-0.215351		-0.0500339	-0.113306	-0.204343	0.115095
IAPLTR2_Mm	chr1	104715061	104716061	-0.445066	-0.0123508	0.0306513	-0.450469	-0.201999	-0.19644	0.0839664	-0.445537	-0.105719	-0.0837704	-0.0542668	0.0306849		-0.392012	-0.0551018	0.0211859	0.42863	0.0757288	0.187827	0.0280703	0.0791733	0.249133	-0.194658	-0.108298	0.151784		-0.108827	0.303734	0.481989	0.478952		0.162667	0.249412	0.325767	0.340532		-0.142255	-0.28297	-0.155763	-0.0357841		-0.141976	0.230728	0.118792	-0.0503905
IAPLTR4	chr1	104871602	104872602	-0.385039	-0.0815213	-0.497216	-0.658791	0.120054	-0.311507	-0.582289	-0.552566	-0.0204157	-0.339353	-0.177335	-0.654237		0.0657315	-0.0652563	0.203817	0.0776555	0.191473	0.26256	-0.433885	-0.32276	0.0149472	-0.0301668	-0.65699	-0.0814805		-0.0854088	0.222217	0.135069	0.134476		0.0026309	-0.0062327	-0.197573	0.15283		-0.321259	-0.283415	-0.38509	-0.390308		0.0680973	0.17723	-0.247233	-0.256212
IAPLTR4	chr1	104872946	104873946	-0.135693	-0.755791	-1.02211	-0.447807	-0.592948	-0.689	-0.878286	-1.00547	-0.544981	-0.465872	-0.692389	-0.613721		-0.535642	-0.786328	-0.2966	-0.633162	-0.923221	-0.598167	-1.00953	-0.684078	-0.179262	-0.759882	-0.4234	-0.203412		-0.554569	-0.527132	-0.258833	-0.0298531		-0.405305	-0.521793	-0.407627	-0.485618		-0.637865	-0.576585	-0.809578	-0.590661		-0.539523	-0.718183	-0.624292	-0.462231
IAPLTR1_Mm	chr1	104927242	104928242	-1.02682	-0.696408	-0.665696	-0.724372	-1.22592	-1.0005	-0.557506	-1.06975	-1.06874	-0.797418	-0.634381	-1.02857		-0.801618	0.391525	-0.886576	-0.908475	-0.914735	-0.475995	-0.122583	-0.904543	-0.539545	-1.12606	-0.342238	0.701188		-0.0012828	0.0311702	-0.0264889	0.160675		-0.224868	0.0416844	-0.137484	-0.325652		-0.796308	-0.983597	-0.898666	-0.820123		-0.432223	-0.766401	-0.522224	-0.255704
IAPEz int	chr1	104927612	104928612	-1.02682	-0.696408	-0.665696	-0.724372	-1.22592	-1.0005	-0.557506	-1.06975	-1.06874	-0.797418	-0.634381	-1.02857		-0.801618	0.391525	-0.886576	-0.908475	-0.914735	-0.475995	-0.122583	-0.904543	-0.539545	-1.12606	-0.342238	0.701188		-0.0012828	0.0311702	-0.0264889	0.160675		-0.224868	0.0416844	-0.137484	-0.325652		-0.796308	-0.983597	-0.898666	-0.820123		-0.432223	-0.766401	-0.522224	-0.255704
IAPLTR1_Mm	chr1	104928612	104929612
IAPLTR1_Mm	chr1	104934000	104935000
IAPEz int	chr1	104935000	104936000	0.176846	0.533864	0.371155	0.397687	0.0881128	0.0911061	0.378125	0.146883	0.24153	-0.0360119	0.27871	0.18775		0.0787917	0.259908	0.270292	0.567079	0.094344	0.301179	0.207062	0.226643	-0.1174	-0.193089	0.332114	0.677409		0.399946	0.612197	0.479749	0.620333		0.542557	0.565219	0.462993	0.398927		0.360621	0.192302	0.255513	0.143483		0.202997	0.320867	0.105435	0.272145
IAPLTR1_Mm	chr1	104935370	104936370	0.116277	0.420037	0.237659	0.270904	0.0033832	-0.0256253	0.210293	-0.00415504	0.0802298	-0.0816536	0.144234	0.160375		-0.0172544	0.28907	0.204858	0.499568	0.0102435	0.166634	0.0458068	0.0519881	-0.125764	-0.196185	0.221733	0.579375		0.24348	0.406749	0.275051	0.336058		0.35637	0.325468	0.241709	0.114603		0.257991	0.0828874	0.095456	0.0743186		0.158891	0.225482	-0.00932303	0.201641
IAPLTR2a	chr1	105374404	105375404	0.10111	0.475453	0.215533	0.0867084	0.266862	-0.024078	0.271671	-0.169629	-0.0747353	0.11028	-0.0812438	0.0506786		0.0637226	0.441838	0.212458	0.441605	0.259787	0.00599178	0.181271	0.157858	0.32795	0.234099	0.289245	-0.256463		0.806702	0.598193	0.659135	0.466453		0.447823	0.618396	0.43621	0.704093		0.264032	0.109831	0.00910213	0.0265715		0.23934	0.235795	0.22236	0.0889604
IAPEz int	chr1	105374771	105375771	0.0692082	0.519495	0.11754	-0.000462546	0.274312	-0.0947749	0.228751	-0.227364	-0.178389	-0.0388044	-0.304813	-0.186191		-0.0808011	0.376248	-0.044407	0.391319	0.156197	-0.27816	0.130552	0.193646	0.250506	0.116808	0.29685	-0.634008		0.859524	0.637426	0.715222	0.577958		0.65969	0.744104	0.633295	0.941026		0.235414	0.0596914	-0.0590005	-0.176603		0.0836799	0.0897855	0.191568	-0.07345
IAPEz int	chr1	105374926	105375926	0.0692082	0.519495	0.11754	-0.000462546	0.274312	-0.0947749	0.228751	-0.227364	-0.178389	-0.0388044	-0.304813	-0.186191		-0.0808011	0.376248	-0.044407	0.391319	0.156197	-0.27816	0.130552	0.193646	0.250506	0.116808	0.29685	-0.634008		0.859524	0.637426	0.715222	0.577958		0.65969	0.744104	0.633295	0.941026		0.235414	0.0596914	-0.0590005	-0.176603		0.0836799	0.0897855	0.191568	-0.07345
IAPLTR2a	chr1	105375770	105376770
IAPEz int	chr1	105375843	105376843
IAPEz int	chr1	105375892	105376892
IAPLTR2a	chr1	105376671	105377671
IAPEz int	chr1	105376848	105377848
IAPEz int	chr1	105377669	105378669	0.402659	0.834912	0.995536	0.652271	0.43839	0.692093	0.618843	0.754436	0.617723	0.525619	0.550224	0.234619		0.183362	0.306384	0.464526	0.887143	0.393364	0.287407	0.562597	0.20176	0.101071	0.0753027	0.514077	0.586137		1.0321	0.681351	0.715079	0.543849		0.87793	0.968878	1.10389	0.733555		0.744369	0.594251	0.663667	0.436821		0.318091	0.522638	0.288476	0.391839
IAPLTR2a	chr1	105378038	105379038	-0.243401	-0.0451413	0.40054	0.10744	-0.099312	0.100483	0.129323	0.0890124	0.166369	-0.102051	0.0654694	-0.390697		-0.166839	-0.187548	-0.0459857	0.25036	-0.121469	-0.313144	-0.0780262	-0.400216	-0.379495	-0.193714	0.0313105	-0.0757971		0.591075	0.486244	0.340354	0.334242		0.532846	0.582298	0.720013	0.491879		0.0373328	0.0362037	0.128235	-0.142426		-0.133458	-0.0614178	-0.285912	-0.0794003
IAP d int	chr1	105435487	105436487	-0.60271	-0.240597	-0.373736	-0.586359	-0.426493	-0.0222433	-0.355585	-0.613947	-0.508356	-0.414298	-0.245247	-0.0540439		-0.543292	-0.235923	-0.491948	-0.480993	-0.60106	-0.352687	-0.28076	-0.563288	-0.772194	-0.702767	-0.347573	-0.388833		0.511368	0.719937	0.584205	0.626258		0.0258447	0.349466	0.328916	0.391499		-0.405681	-0.345032	-0.492629	-0.237863		-0.423721	-0.478246	-0.538747	-0.479725
IAP d int	chr1	105435840	105436840	-0.394234	0.0849645	-0.025887	-0.242598	-0.16211	0.156654	-0.131747	-0.297848	-0.237393	-0.313621	0.0678383	0.226514		-0.459925	-0.183742	-0.180893	-0.108396	-0.464835	-0.0538294	-0.173751	-0.332651	-0.642801	-0.637052	-0.281977	-0.251346		0.583797	0.55742	0.781844	0.81348		0.309286	0.465649	0.638258	0.573617		-0.111719	-0.0826848	-0.222329	-0.00642317		-0.274853	-0.20902	-0.383067	-0.390125
IAP d int	chr1	105436602	105437602	-0.812173	-0.402595	-0.935937	-0.600723	-0.756724	-0.909562	-0.583318	-0.898215	-1.02237	-0.947256	-0.793812	-0.655462		-0.982712	-0.499636	-0.702834	-0.44286	-1.08201	-0.752467	-0.51111	-0.921063	-0.951535	-1.14213	-0.794278	-0.643821		0.0731046	-0.0703839	0.160833	0.0887933		0.0618948	0.00507444	0.211781	0.0946065		-0.716902	-0.75567	-0.834633	-0.798843		-0.728394	-0.759112	-0.79457	-0.860077
IAP d int	chr1	105439796	105440796	-0.0984104	0.167836	0.485818	-0.0436261	0.369498	0.164905	0.101139	-0.0700954	0.0580904	0.363238	0.348713	0.11408		-0.229572	-0.246478	-0.00407041	-0.272319	0.118772	0.361531	-0.220808	0.0211416	-0.56219	0.159884	-0.402948	0.104028		1.29056	1.56087	1.59242	1.01976		0.686517	0.882021	0.451852	0.840438		0.185081	0.163592	0.0297113	0.275343		-0.16004	0.0693281	-0.253952	-0.0463453
IAPLTR1_Mm	chr1	105484290	105485290
IAPEz int	chr1	105484675	105485675
IAPLTR1_Mm	chr1	105485675	105486675
IAPEz int	chr1	105485990	105486990
IAPEz int	chr1	105486991	105487991
IAPLTR1_Mm	chr1	105489259	105490259
IAPEz int	chr1	105490255	105491255
IAPLTR1_Mm	chr1	105490644	105491644
IAPLTR2_Mm	chr1	105707186	105708186	0.168705	0.18638	0.0331402	-0.117196	0.484276	0.0793946	-0.209289	0.0358879	0.129048	-0.113771	0.164644	0.236638		0.0555759	-0.106457	-0.107184	-0.0314737	-0.0082448	-0.0754006	-0.391012	-0.00203405	0.0213371	-0.0572958	-0.274592	0.0646859		0.123434	0.570255	0.630202	0.492315		0.657553	0.381179	0.341978	0.482572		0.129408	0.148825	-0.0147845	0.0958366		-0.0526882	-0.038373	-0.123903	-0.0890674
IAPLTR2_Mm	chr1	105708627	105709627	-0.622835	-0.626806	-0.247603	-0.879326	-0.526095	-0.457962	-0.871778	-0.738513	-0.132735	-0.650095	-0.0942451	-0.399478		0.0833688	0.325538	0.0484281	-0.390333	-0.0188987	-0.189333	-0.697106	-0.351864	0.348006	0.0235495	-0.351001	-0.0275649		0.1955	0.617746	0.383423	0.171247		0.238377	-0.148853	0.168934	-0.0613657		-0.499081	-0.621128	-0.581009	-0.381273		0.152445	-0.199522	-0.233655	-0.118339
IAP d int	chr1	106300227	106301227	-0.255826	0.0248811	-0.0894597	-0.260119	-0.0619401	-0.235185	-0.158332	-0.494272	-0.354743	-0.0975928	-0.103363	-0.0793899		0.0672773	0.193144	-0.0324483	0.15913	0.112027	0.0318094	0.00869432	-0.409293	-0.158224	-0.154352	-0.182389	0.028277		0.412314	0.579192	0.469944	0.266831		0.159657	0.251316	0.175041	0.20711		-0.106802	-0.185748	-0.335782	-0.0934486		0.075991	0.100989	-0.186274	-0.102822
IAP d int	chr1	106300352	106301352	-0.26008	-0.02912	-0.101356	-0.303697	-0.0736341	-0.228487	-0.191459	-0.497787	-0.391102	-0.113219	-0.135097	-0.130609		0.0753215	0.121975	0.0135213	0.131731	0.119066	0.043006	-0.036935	-0.42945	-0.107038	-0.14634	-0.242635	-0.0132555		0.371628	0.530849	0.466644	0.275236		0.156577	0.265069	0.106276	0.182262		-0.130185	-0.201939	-0.360116	-0.126308		0.0702725	0.0979346	-0.191141	-0.134077
IAP d int	chr1	106301328	106302328	-0.339789	-0.177629	-0.527362	-0.455202	-0.350096	-0.834993	-0.356332	-0.296112	-0.441881	-0.243023	-0.500158	-0.179236		-0.311517	-0.19499	-0.302782	-0.419429	-0.502875	-0.519434	-0.501248	-0.606108	-0.386964	-0.469152	-0.129692	-0.214894		0.0359811	0.340895	0.274992	-0.281767		0.129068	0.0280864	-0.0466924	0.0705825		-0.34826	-0.546764	-0.364775	-0.307472		-0.269763	-0.480579	-0.498107	-0.271246
IAP d int	chr1	106303262	106304262	-0.428195	-0.280234	-0.41488	-0.567538	-0.322903	-0.25513	-0.250739	-0.299833	-0.474415	-0.411045	-0.10157	-0.18969		-0.411436	-0.130867	-0.40704	-0.212229	-0.44385	-0.238183	-0.255242	-0.30367	-0.486336	-0.301584	-0.337808	-0.393778		0.700457	0.795868	0.664782	0.518047		0.566773	0.419674	0.316254	0.379609		-0.374436	-0.381857	-0.341663	-0.234102		-0.316448	-0.298087	-0.348416	-0.34439
IAP d int	chr1	106304267	106305267	-0.281524	-0.0429881	-0.394858	-0.296424	-0.321942	-0.306415	-0.314926	-0.52594	-0.553713	-0.368255	-0.356233	-0.446523		-0.477166	-0.097557	-0.43092	-0.207049	-0.261881	-0.274492	-0.490529	-0.431997	-0.375456	-0.535262	-0.27153	-0.179979		0.288613	0.511666	0.405753	0.279009		0.387827	0.415139	0.130625	0.240851		-0.23979	-0.30826	-0.46486	-0.390337		-0.335214	-0.247807	-0.432661	-0.328924
IAP d int	chr1	106304616	106305616	-0.451403	-0.296193	-0.565592	-0.495417	-0.547937	-0.541697	-0.491228	-0.786179	-0.858821	-0.556491	-0.681473	-0.631861		-0.683929	-0.29548	-0.695334	-0.487621	-0.611091	-0.63378	-0.745434	-0.814815	-0.493139	-0.81875	-0.536441	-0.398481		-0.0261079	0.222274	0.214651	0.105437		0.118776	0.175181	0.0373603	-0.00498744		-0.437729	-0.52835	-0.712076	-0.623275		-0.558248	-0.577497	-0.684463	-0.584558
IAP d int	chr1	106633699	106634699
IAP d int	chr1	106635006	106636006
IAPEY2_LTR	chr1	107121792	107122792	-0.319901	-0.20957	-0.502555	-0.541832	-0.0511579	-0.470705	-0.337376	-0.49961	-0.50453	-0.501797	0.104257	-0.210187		-0.468055	-0.0578693	-0.256338	-0.511558	-0.419904	-0.440582	-0.315756	-0.359844	-0.210346	-0.0648374	0.495199	-0.457689		-0.143981	-0.00146666	0.231228	0.214039		0.147764	0.348053	0.723606	0.722671		-0.344009	-0.354565	-0.447172	-0.202576		-0.260754	-0.457348	-0.295315	-0.00910925
IAPEY2_LTR	chr1	107123153	107124153	0.353357	0.472475	0.604318	0.155453	0.514598	0.404483	0.447587	0.260796	0.477105	0.457156	0.776557	0.760206		0.233004	0.320981	0.537465	0.543227	0.383589	0.507553	0.328352	0.558394	0.542541	0.313374	0.4304	0.328463		1.04676	1.24062	1.02187	1.36594		0.959107	1.04173	1.10486	1.05549		0.476717	0.358178	0.395163	0.66464		0.363817	0.478123	0.476429	0.357412
IAPLTR2_Mm	chr1	107513673	107514673	0.551642	0.391617	-0.00225921	0.131376	0.187157	0.689582	0.475684	0.594396	0.498084	0.318318	-0.0117114	0.39025		0.253773	0.593417	0.3093	0.455572	0.249699	0.637618	0.238443	0.292388	0.179801	0.312357	-0.0615673	0.451034		0.115272	0.125316	0.15311	0.00469289		0.44115	0.0971391	0.165549	0.0521238		0.313666	0.336038	0.522721	0.232286		0.385496	0.44763	0.236877	0.233941
IAPLTR2_Mm	chr1	107515164	107516164	0.25871	0.320223	0.565016	0.634227	0.566033	0.268646	0.324853	0.0754606	0.335668	-0.0531214	0.219004	0.310691		0.199624	0.418608	0.414541	0.217472	0.269293	0.261604	0.165221	0.223835	0.542987	0.297596	0.699634	0.497726		0.53906	0.30882	-0.00314583	-0.0764792		0.518516	0.22259	0.437752	0.502371		0.381316	0.489636	0.245327	0.158858		0.344258	0.249456	0.310681	0.498319
IAP d int	chr1	107656527	107657527	-0.0835103	-0.0319462	-0.139132	-0.0799828	0.141664	0.143622	-0.0231602	-0.0587252	0.177872	0.046549	-0.236886	0.0947067		-0.0309292	0.223119	-0.108649	-0.137373	0.187483	0.0608682	-0.0237215	-0.0419237	0.392482	0.211337	0.171702	0.555144		0.347693	0.48557	0.330914	0.300325		0.312858	0.306217	0.484788	0.149397		-0.0848629	0.0684345	0.0319955	-0.0318768		0.0278468	0.0369928	0.108946	0.312728
IAP d int	chr1	107656730	107657730	-0.181297	0.0979898	0.0554238	-0.0864588	0.183281	0.131077	0.0180157	-0.0477873	0.184712	0.106209	-0.078181	0.206222		0.0113078	0.044651	-0.071755	-0.243985	0.269409	0.167322	-0.0479487	0.0249583	0.287593	0.185049	0.349603	0.553949		0.570677	0.727831	0.650778	0.620966		0.559387	0.371553	0.686336	0.468704		-0.00929463	0.0759667	0.0516468	0.0780833		-0.00526541	0.0642486	0.0882008	0.362867
IAP d int	chr1	107656965	107657965	-0.217517	0.202303	0.0466359	-0.0922719	0.152322	0.0743252	0.0596242	-0.1725	0.0709146	0.0889458	-0.0558479	0.118093		-0.11246	-0.0746476	-0.0981573	-0.275606	0.185603	0.144375	-0.0854153	-0.052309	0.0368908	0.109675	0.323994	0.45597		0.698328	0.855456	0.78714	0.766078		0.673196	0.543044	0.736494	0.64062		0.0104742	0.0447917	-0.0139871	0.0503968		-0.0950883	0.0181239	-0.0336112	0.296546
IAP d int	chr1	107657521	107658521	-0.163087	0.327823	0.0752779	-0.164427	0.162531	0.0356646	0.141575	-0.314234	-0.180045	-0.00266247	0.128273	0.0783719		-0.216886	0.0497465	-0.0285893	-0.0742561	0.00872568	0.181801	-0.0573794	-0.0314456	0.0637046	0.105815	0.266319	0.226699		0.913111	1.18303	1.17991	0.918935		0.81185	0.830937	0.710155	0.743701		0.0800045	0.0112562	-0.117568	0.0679942		-0.0652428	0.038757	-0.00837347	0.199611
IAP d int	chr1	107657694	107658694	0.00265874	0.430001	0.160224	-0.00962802	0.256335	0.148318	0.293562	-0.189879	-0.0971668	0.156599	0.193799	0.149454		-0.0879683	0.264245	0.140371	0.0560834	0.00643053	0.230942	0.0884343	0.0770269	0.301676	0.208413	0.291902	0.27403		0.896185	1.13719	1.11855	0.907119		0.775366	0.961019	0.677536	0.623889		0.197628	0.131675	0.00217209	0.166617		0.105549	0.0978187	0.155712	0.258115
IAP d int	chr1	107657972	107658972	0.115158	0.478627	0.221078	0.0467529	0.309969	0.210374	0.323336	-0.136213	-0.0143912	0.286543	0.269919	0.198137		0.00973522	0.337813	0.148513	0.135444	0.00649678	0.204381	0.167783	0.137903	0.356475	0.230497	0.267584	0.274388		0.958465	1.16866	1.11487	0.898509		0.768609	1.02	0.591542	0.633729		0.271621	0.189032	0.0575772	0.251533		0.165354	0.115441	0.220721	0.25749
IAP d int	chr1	107658168	107659168	0.099312	0.365644	0.187081	0.0285811	0.193392	0.134045	0.351339	-0.102401	0.0627638	0.151042	0.29092	0.250574		0.031041	0.416501	0.298462	0.156165	-0.0287355	0.151769	0.280502	0.17004	0.52149	0.155605	0.293313	0.190975		0.989935	1.17062	1.0965	0.701408		0.785902	0.927882	0.606637	0.646235		0.217346	0.118673	0.103901	0.230846		0.248668	0.0930661	0.324011	0.213298
IAP d int	chr1	107658533	107659533	0.0736603	0.0905816	-0.0925893	0.0391417	0.110721	-0.0623008	0.226024	-0.0968416	0.0794151	0.0408628	0.250668	0.276689		0.0971034	0.322002	-0.0542601	-0.0943551	0.145026	-0.148558	0.170016	0.059542	0.0142762	-0.132801	0.0227132	-0.024268		0.831836	0.854143	0.772248	0.385846		0.547008	0.605798	0.548887	0.392662		0.0238842	0.0291873	0.0695327	0.189407		0.121615	-0.0326291	0.0812781	-0.0447851
IAP d int	chr1	107659114	107660114	0.0515126	0.219152	0.036335	0.159072	0.240092	0.0776906	0.1943	-0.0747388	0.109141	0.118719	0.202118	0.248735		-0.115759	0.262553	-0.149019	0.0763805	0.178448	0.0118138	0.042139	0.0836504	-0.177693	-0.0270854	0.0450816	-0.0402138		0.724224	0.822009	0.765927	0.441113		0.361466	0.433396	0.364422	0.336685		0.102333	0.158952	0.076234	0.189858		-0.000741466	0.0888809	-0.0173011	-0.00740589
IAP d int	chr1	107659531	107660531	-0.273537	-0.0309166	-0.123562	-0.0525091	-0.165105	0.0344297	-0.114307	0.0183692	0.0766633	0.123611	0.0693997	-0.0378197		-0.471391	0.103302	-0.163465	-0.196459	0.129798	-0.158661	-0.107748	-0.334006	-0.0201284	-0.22313	0.0588555	-0.168453		-0.222895	-0.080957	0.0667809	-0.00862998		-0.0436371	-0.0706549	-0.127868	0.102404		-0.142672	-0.0610616	-0.00642489	0.0517302		-0.177185	-0.0751071	-0.153961	-0.110909
IAPLTR2b	chr1	107833731	107834731	-0.942039	-0.637781	-1.36013	-0.922759	-1.01019	-1.49964	-0.78497	-1.55935	-1.47492	-1.2981	-1.5878	-1.35424		-0.834731	-0.530155	-0.723901	-0.740975	-0.946278	-1.08766	-0.51105	-1.40509	-0.792671	-0.877537	-0.86733	-0.744837		-0.357698	-0.53616	-0.148047	-0.43967		-0.283064	-0.412976	-0.420429	-0.231299		-0.979984	-1.14419	-1.27308	-1.41338		-0.696263	-0.924972	-0.902937	-0.829901
IAPLTR2b	chr1	107835064	107836064	-0.27763	-0.01944	-0.382466	-0.432252	-0.417434	0.0251133	-0.0920603	-0.408478	-0.65723	-0.19505	-0.654069	-0.391063		-0.0118664	0.181719	0.0506203	0.00532807	-0.397143	0.391252	-0.292327	-0.133617	0.102232	-0.235248	0.143332	0.512748		0.248747	0.152619	0.40349	0.547727		0.369703	0.401603	0.329635	0.317192		-0.226512	-0.274857	-0.385923	-0.413394		0.0734911	-0.000187532	-0.107904	0.140277
IAPEY2_LTR	chr1	108698069	108699069	-0.0318659	0.193015	0.461269	0.0390787	0.182255	0.149832	0.214726	0.311061	0.528461	0.17043	0.776802	0.597876		0.251649	0.282802	0.483709	0.227313	0.418908	0.209822	0.189513	0.322492	0.547715	0.023076	0.687511	0.862964		1.28028	1.55551	1.3716	1.1611		0.723254	0.406109	1.44024	1.32779		0.207473	0.123722	0.351416	0.515036		0.339387	0.285348	0.35324	0.524517
IAPEY3 int	chr1	108698426	108699426	0.181819	0.372418	0.64029	0.125158	0.366654	0.249558	0.281183	0.392107	0.731449	0.383728	0.79473	0.692665		0.320563	0.324444	0.458449	0.482242	0.631017	0.511665	0.407597	0.584251	0.45508	0.347271	0.70279	0.997811		1.51004	1.79842	1.55656	1.43515		0.996822	0.823667	1.46684	1.38666		0.398176	0.247123	0.468246	0.623708		0.367818	0.541641	0.482309	0.682624
IAPEY3 int	chr1	108698584	108699584	0.181819	0.372418	0.64029	0.125158	0.366654	0.249558	0.281183	0.392107	0.731449	0.383728	0.79473	0.692665		0.320563	0.324444	0.458449	0.482242	0.631017	0.511665	0.407597	0.584251	0.45508	0.347271	0.70279	0.997811		1.51004	1.79842	1.55656	1.43515		0.996822	0.823667	1.46684	1.38666		0.398176	0.247123	0.468246	0.623708		0.367818	0.541641	0.482309	0.682624
IAPEY2_LTR	chr1	108699426	108700426	0.459104	0.429628	0.61957	0.223514	0.620476	0.345054	0.383646	0.377391	0.741463	0.541296	0.751176	0.61995		0.402035	0.284898	0.381697	0.351017	0.801443	0.685235	0.408727	0.678046	0.48041	0.668134	0.663966	0.888359		1.79839	1.9121	1.79046	1.59997		1.29002	1.37018	1.48314	1.45276		0.502768	0.396348	0.500833	0.637474		0.35621	0.612565	0.522394	0.740153
IAPEY3 int	chr1	108699584	108700584	0.522705	0.307436	0.419829	0.235791	0.689899	0.340824	0.419653	0.281629	0.548489	0.485567	0.689695	0.452446		0.414594	0.203711	0.330206	-0.0351373	0.759759	0.556962	0.191772	0.510082	0.598374	0.664801	0.609861	0.644059		1.85698	1.78287	1.8394	1.49074		1.30966	1.49913	1.47285	1.45999		0.416656	0.422171	0.41659	0.542569		0.31617	0.427195	0.433409	0.639574
IAPEY3 int	chr1	108700058	108701058
IAPEY3 int	chr1	108700499	108701499
IAPEY3 int	chr1	108700558	108701558
IAPEY3 int	chr1	108701081	108702081
IAPEY2_LTR	chr1	108701289	108702289
IAPEY3 int	chr1	108701506	108702506
IAPEY3 int	chr1	108701558	108702558
IAPEY3 int	chr1	108702289	108703289
IAPEY2_LTR	chr1	108702630	108703630
IAPEY_LTR	chr1	109422286	109423286	-0.439015	-0.340069	-0.27389	-0.449968	-0.415525	-0.275206	-0.622082	-0.80807	0.109557	-0.372582	-0.5989	-0.516721		-0.497335	-0.449699	-0.642641	-0.281	-0.195069	-0.128985	-0.773517	-0.386921	-0.569825	-0.645856	-0.51659	-0.15891		-0.164247	-0.216771	0.191795	-0.00917793		-0.0336672	-0.0143816	-0.0394392	-0.300789		-0.350992	-0.380233	-0.440199	-0.496068		-0.529892	-0.201684	-0.576754	-0.440452
IAPEY_LTR	chr1	109423643	109424643	-1.15933	0.155052	-0.424709	-0.156678	0.0701205	-0.704862	-0.178889	-0.0259672	-0.252904	0.0450427	-0.238669	-0.765776		-0.56597	-0.41558	-0.167676	0.199184	-0.51596	0.0086656	-0.267659	-0.247462	-0.130642	-0.629531	-0.0648148	0.482692		-0.249331	0.39309	0.104008	0.212007		0.246365	0.266819	0.257018	-0.0509616		-0.47633	-0.263807	-0.152587	-0.319801		-0.383075	-0.102703	-0.215254	-0.070551
IAP d int	chr1	109584198	109585198	0.317941	0.519479	0.654136	0.446021	0.467397	0.485539	0.48612	0.554999	0.639092	0.416188	0.716285	0.476131		0.240439	0.400244	-0.00787841	0.32125	0.509281	0.508234	0.289378	0.588911	0.484331	0.671529	0.243508	0.530838		1.24929	1.31134	1.07908	0.810256		0.665011	0.827967	0.680469	0.620761		0.497185	0.466319	0.56007	0.536201		0.210935	0.446255	0.454207	0.481958
IAP d int	chr1	109585366	109586366	-1.0931	-1.00878	-1.05887	-1.25638	-1.25862	-1.53828	-1.47517	-1.22215	-1.24711	-1.0576	-1.13286	-1.27476		-1.07274	-0.882327	-1.03771	-0.9399	-0.685396	-1.11784	-0.908784	-0.993713	-1.02913	-0.924989	-1.46649	-1.01394		-0.547946	-0.553143	-0.542401	-0.485899		-0.526425	-0.63848	-0.571569	-0.509582		-1.05358	-1.35109	-1.31481	-1.15507		-0.997594	-0.91438	-0.97721	-1.13514
IAPLTR2a	chr1	110032772	110033772	0.0372239	-0.199078	-0.664146	-0.281507	0.10992	0.0826423	-0.202742	0.212012	-0.0174539	0.227077	-0.256264	-0.17399		-0.290904	0.0125673	0.193782	-0.292384	-0.309786	-0.228808	-0.289537	-0.18427	0.345675	-0.308057	-0.365962	0.375452		0.356829	0.152065	0.211273	-0.119941		0.231911	0.231029	0.51479	-0.137939		-0.275333	-0.029648	-0.0027281	-0.0677257		-0.0281849	-0.276993	-0.0427106	-0.0995224
IAPEz int	chr1	110033160	110034160	0.338514	0.173076	-0.323026	0.201295	0.160897	0.400096	0.0347815	0.419886	0.357793	0.358313	0.131411	0.0254125		-0.059583	0.412845	0.546657	-0.122989	0.043572	-0.0385489	0.0977794	0.212853	0.67109	-0.0589626	-0.0382112	0.356089		0.658233	0.342567	0.338666	0.106389		0.551455	0.489707	0.79499	0.133276		0.0628548	0.254096	0.27082	0.171712		0.299973	-0.0393219	0.327241	0.0863051
IAPEz int	chr1	110033913	110034913
IAPLTR2a	chr1	110034159	110035159
IAPEz int	chr1	110034249	110035249
IAPEz int	chr1	110034913	110035913
IAPLTR2a	chr1	110035086	110036086
IAPEz int	chr1	110035256	110036256
IAPEz int	chr1	110036082	110037082	-0.230618	0.0884755	-0.0876317	-0.367778	-0.251491	-0.160107	-0.0947137	-0.443119	-0.333726	-0.310002	-0.239409	-0.226234		0.0180271	0.0605835	0.40667	0.422024	0.0635523	0.257516	0.241462	-0.114946	0.158284	-0.251474	0.377941	-0.0347299		0.806202	0.750719	0.84156	0.659945		0.60666	0.844984	0.492468	0.527377		-0.0765915	-0.259792	-0.29052	-0.258549		0.16176	0.247697	0.0949332	0.0305788
IAPLTR2a	chr1	110036473	110037473	-0.354137	-0.172503	-0.208873	-0.561693	-0.613694	-0.441461	-0.391887	-0.533992	-0.444991	-0.484695	-0.455031	-0.163538		-0.233856	-0.243176	0.208485	0.224028	-0.310945	0.094372	0.0206336	-0.397379	0.092711	-0.513775	0.0899797	-0.236939		0.30669	0.163307	0.332813	0.431624		0.399396	0.364072	0.223977	0.130161		-0.245171	-0.538949	-0.456957	-0.367755		-0.0895157	0.00248501	-0.0946781	-0.220245
IAPLTR2a	chr1	110852390	110853390	-0.782179	-0.447329	-0.826385	-0.732826	-0.513334	-0.905433	-0.666791	-0.975304	-1.03617	-0.940871	-1.04385	-1.03439		-0.431244	-0.0616363	-0.414564	-0.297244	-0.503975	-0.436155	-0.476918	-0.703052	-0.192544	-0.686035	-0.42549	-0.505942		-0.360142	-0.456921	-0.321487	-0.367487		-0.332546	-0.291445	-0.30418	-0.403882		-0.685298	-0.717198	-0.892755	-1.00637		-0.302481	-0.412458	-0.457505	-0.539156
IAPEz int	chr1	110852792	110853792	-0.782239	-0.226543	-0.789861	-0.591906	-0.29246	-0.81227	-0.599767	-0.937689	-0.947202	-0.829034	-0.866561	-0.897162		-0.122896	0.195784	-0.0627029	-0.196813	-0.194048	-0.19336	-0.278719	-0.376626	0.16689	-0.433925	0.12273	-0.329856		0.042608	-0.151281	0.0300346	-0.0689648		-0.0431161	-0.00995824	-0.0442862	-0.130373		-0.599548	-0.565545	-0.828219	-0.864252		0.00339481	-0.19474	-0.162818	-0.213684
IAPEz int	chr1	110853044	110854044	-0.884454	-0.175793	-0.969709	-0.590756	-0.258964	-0.893123	-0.689787	-1.14731	-1.20793	-0.950009	-1.08587	-1.03281		-0.120046	0.252276	0.0868296	-0.149051	-0.208713	-0.303091	-0.178983	-0.42023	0.214359	-0.5103	0.112696	-0.415726		-0.00610581	-0.147685	0.107366	0.020322		0.0056259	0.0454355	-0.0774772	-0.0491876		-0.676652	-0.580947	-1.01501	-1.0229		0.07302	-0.220285	-0.128285	-0.27111
IAPEz int	chr1	110853532	110854532
IAPEz int	chr1	110853646	110854646
IAPLTR2a	chr1	110853791	110854791
IAPEz int	chr1	110853915	110854915
IAPEz int	chr1	110853991	110854991
IAPEz int	chr1	110854532	110855532
IAPEz int	chr1	110854651	110855651
IAPEz int	chr1	110854897	110855897
IAPLTR2_Mm	chr1	110855709	110856709
IAPEz int	chr1	110856707	110857707	-1.08155	-0.603622	-0.622762	-0.588437	-0.796836	-1.11578	-0.69895	-1.03502	-0.847268	-0.967351	-0.895237	-0.88059		-1.01761	-0.216523	-0.527751	-0.48076	-0.586623	-0.62653	-0.66198	-0.695533	-0.329359	-0.731514	-0.468711	-0.214204		0.0156435	0.267039	0.342719	0.458869		0.0335392	0.357323	0.206721	0.144062		-0.76931	-0.833683	-0.860412	-0.914393		-0.587294	-0.564638	-0.562291	-0.471476
IAPLTR2_Mm	chr1	110857162	110858162	-1.09635	-0.635798	-0.727932	-0.784388	-0.939564	-1.15733	-0.889611	-1.03932	-0.8342	-1.13196	-0.902191	-0.872822		-0.996065	-0.327768	-0.513622	-0.557684	-0.608649	-0.519845	-0.729338	-0.760703	-0.573269	-0.797581	-0.771415	-0.147141		-0.0995376	0.163089	0.178788	0.25554		-0.228728	-0.0736293	-0.10892	-0.205421		-0.820028	-0.960426	-0.921043	-0.968992		-0.612485	-0.56206	-0.68777	-0.572046
IAPEz int	chr1	111023952	111024952	-0.328151	-0.522101	-0.0523293	-0.353578	0.00288268	0.0423198	-0.410164	-0.355545	-0.338412	-0.570596	-0.282801	-0.2948		-0.35865	0.13596	-0.197145	-0.289213	-0.142737	0.550281	-0.524323	0.0100156	-0.0151216	-0.141088	-0.337079	-0.0042566		-0.072124	-0.0280441	-0.0433541	-0.0918369		-0.0941553	0.0632221	0.151674	0.185274		-0.30086	-0.102792	-0.36804	-0.382733		-0.139945	0.0394436	-0.176476	-0.160808
IAPEz int	chr1	111025252	111026252
IAPEz int	chr1	111029508	111030508
IAPEz int	chr1	111029586	111030586
IAPEz int	chr1	111029922	111030922
IAPEz int	chr1	111030586	111031586
IAPLTR2_Mm	chr1	111030765	111031765
IAPEz int	chr1	111030929	111031929
IAPEz int	chr1	111031763	111032763
IAPLTR2_Mm	chr1	111032236	111033236
IAPLTR1_Mm	chr1	111508969	111509969	-0.592517	-0.46999	-0.265656	-0.675915	-0.45385	-0.316468	-0.562418	-0.885781	-0.507545	-0.632234	-0.749677	-0.804781		-0.0581296	-0.239844	-0.184537	-0.279596	0.0373287	-0.0727089	-0.35831	-0.800936	-0.377216	-0.0234297	-0.293152	0.29706		-0.179504	-0.114594	0.051617	-0.231888		-0.267512	-0.356761	-0.467219	-0.369588		-0.442721	-0.482078	-0.651915	-0.728897		-0.160837	-0.104992	-0.512154	-0.00650714
IAPEz int	chr1	111509351	111510351	-0.65694	-0.344387	-0.0994179	-0.663156	-0.216571	-0.454435	-0.561587	-0.744462	-0.448473	-0.652923	-0.678533	-0.632878		0.0348136	0.0638887	-0.142506	-0.0233087	0.0379106	-0.281678	-0.268068	-0.616056	-0.375121	0.166928	-0.364364	0.0497607		-0.321617	-0.219196	-0.28415	-0.230056		-0.384673	-0.329339	-0.512153	-0.589233		-0.366915	-0.444721	-0.58484	-0.654778		-0.0146013	-0.0890254	-0.419748	-0.0492251
IAPLTR1_Mm	chr1	111510351	111511351
IAPLTR1_Mm	chr1	111515727	111516727
IAPEz int	chr1	111516727	111517727	-0.29622	-0.1901	-0.469241	-0.205272	0.777179	0.234771	-0.476625	0.0362064	0.0961081	-0.475575	-0.285589	-0.373167		-0.0207115	-0.218561	0.0181197	-0.154859	0.118652	-0.07393	0.0371691	-0.202867	-0.0943156	-0.068346	-0.152215	0.243573		-0.256567	-0.140316	-0.162668	0.115881		0.059302	0.00110794	-0.126451	-0.105094		-0.31852	0.268893	-0.11477	-0.37811		-0.0737176	-0.0367122	-0.0866711	0.00767077
IAPLTR1_Mm	chr1	111517109	111518109	-0.171096	0.0416311	-0.273792	-0.180063	0.50723	0.604212	-0.12819	-0.0664705	0.0878504	-0.464932	-0.236153	-0.295586		0.0350028	-0.152532	0.0167924	0.100505	0.127486	-0.0387747	-0.0287926	-0.131962	-0.0602015	0.00277801	-0.00303296	0.299745		-0.0817513	-0.185777	-0.179966	0.110503		-0.128477	0.0149894	-0.0827274	-0.0332783		-0.134419	0.31046	-0.0356035	-0.332224		-0.0335789	0.063072	-0.073652	0.0998301
IAPLTR1_Mm	chr1	112224692	112225692	-0.7726	-0.598242	-0.184012	-0.362174	-0.330327	-0.125899	-0.568243	-0.31149	-0.550479	-0.499094	-0.0912233	-0.0794846		-0.00775151	0.0284147	0.191043	-0.0408469	0.0680445	0.192239	-0.0302047	-0.419221	-0.173551	-0.370546	-0.38843	0.399347		0.0237465	0.336464	-0.110906	0.052831		0.120853	0.110734	0.213494	-0.0449773		-0.518285	-0.2728	-0.476737	-0.223267		0.0705688	0.0731454	-0.207659	-0.119876
IAPEz int	chr1	112225029	112226029	-0.855707	-0.655422	-0.243506	-0.331317	-0.378178	-0.0535835	-0.599476	-0.226981	-0.606489	-0.549807	0.0399783	0.0802518		0.0451596	-0.167868	0.315096	-0.108279	0.149265	0.108889	-0.0310964	-0.494591	-0.0495724	-0.453739	-0.387987	0.411347		0.0580885	0.442299	0.00129478	0.127489		0.188123	0.17507	0.271586	-0.0212566		-0.584878	-0.25436	-0.477649	-0.143192		0.0641294	0.0499582	-0.191753	-0.14346
IAPLTR1_Mm	chr1	112226029	112227029
IAPEz int	chr1	112226230	112227230
IAPEz int	chr1	112227231	112228231
IAPLTR1_Mm	chr1	112229500	112230500
IAPEz int	chr1	112230500	112231500	-1.01233	-0.191555	-0.391669	-0.646972	-0.811502	0.0390335	-0.629037	-0.914511	-1.03472	-0.697691	-0.667595	-0.0382566		-0.221582	0.58791	-0.404525	-0.569645	0.0770846	0.0968626	-0.154341	-0.27842	-0.454872	-0.476558	-0.7828	-0.509222		-0.237047	0.344325	0.177818	0.0934897		0.154034	0.041307	0.548458	0.631716		-0.531852	-0.473147	-0.859423	-0.467847		-0.0127323	-0.131899	-0.295878	-0.589527
IAPLTR1_Mm	chr1	112230837	112231837	-0.798764	-0.115173	-0.277822	-0.5862	-0.540029	-0.00585339	-0.532525	-0.727245	-0.896472	-0.582617	-0.567831	-0.0143382		-0.12873	0.491278	-0.333944	-0.470113	0.1977	0.0376138	-0.0828567	-0.0275121	-0.318606	-0.269744	-0.512247	-0.217416		-0.276922	0.237027	0.153616	0.0527096		0.109032	-0.0174228	0.532688	0.542514		-0.397253	-0.377361	-0.718747	-0.388262		0.0095346	-0.0782664	-0.142991	-0.333136
IAPLTR2_Mm	chr1	112508571	112509571	0.0280748	0.165779	0.603746	0.158453	0.0893841	0.316149	0.28565	0.175151	0.239531	0.0531818	0.281964	-0.0622857		0.251794	0.161319	0.255934	0.332045	0.30491	0.22501	0.0573742	0.318661	0.298394	0.230228	0.107231	0.356287		0.215325	0.350235	0.290414	0.413448		0.285987	0.281811	0.554976	0.340546		0.265867	0.187995	0.233444	0.0909535		0.223016	0.287322	0.22481	0.231249
IAPLTR2_Mm	chr1	112510029	112511029	0.275431	0.0863025	0.472856	-0.240448	0.60547	0.114956	0.342293	0.15323	0.328618	0.807353	0.8741	0.239538		0.0814822	0.961028	0.224932	0.676294	0.600131	0.803583	0.0176271	0.616019	0.0892004	0.0803114	0.0377445	0.925138		0.914377	0.877967	1.12049	0.922364		1.00257	0.812781	0.821282	0.819346		0.278196	0.159993	0.274713	0.640331		0.422481	0.693336	0.240949	0.347731
IAPLTR1a_Mm	chr1	113598872	113599872	-0.598117	-0.401864	-1.10203	-0.53638	-0.567475	-0.903367	-0.709254	-0.948676	-1.03224	-0.645904	-1.02293	-0.749383		-0.397674	-0.178468	-0.663524	-0.354	-0.55929	-0.666545	-0.602488	-0.797884	-0.411448	-0.678479	-0.85555	-0.32736		-0.514233	-0.621939	-0.350772	-0.481772		-0.453226	-0.369767	-0.350665	-0.342479		-0.700672	-0.669074	-0.896722	-0.806073		-0.413222	-0.526612	-0.60394	-0.620463
IAPEz int	chr1	113599222	113600222	-0.26902	-0.138742	-0.427486	-0.0969645	-0.162159	-0.26996	-0.244858	-0.209106	-0.310232	-0.210614	-0.263089	0.00447544		-0.122896	0.0132111	0.131857	-0.0226319	-0.394353	0.098971	-0.170567	-0.0394776	0.320879	-0.268278	-0.128778	0.115436		-0.355279	-0.494997	-0.118181	-0.208377		-0.217532	-0.262388	-0.127622	-0.111545		-0.278416	-0.176361	-0.254732	-0.156409		0.00739052	-0.106005	0.0369449	-0.0938734
IAPLTR1a_Mm	chr1	113600221	113601221
IAPLTR1a_Mm	chr1	113605691	113606691
IAPEz int	chr1	113606691	113607691	-0.0906081	-0.24733	-0.384304	-1.03009	-0.32035	-0.346711	-0.461344	-0.374483	-0.333994	-0.279322	-0.916259	-0.607128		-0.145026	-0.120383	0.0291406	0.309623	-0.0413455	-0.185671	-0.451752	-0.0400045	0.188758	0.374117	-0.105986	0.186438		-0.377598	0.162372	0.142923	-0.113284		0.283219	0.0326703	0.356537	0.190768		-0.240747	-0.565718	-0.38994	-0.600903		-0.0787562	0.0275358	-0.100999	0.151523
IAPLTR1a_Mm	chr1	113607046	113608046	-0.253405	-0.459017	-0.294722	-0.860197	-0.395176	-0.18441	-0.480527	-0.428829	-0.231533	-0.178059	-0.781319	-0.395274		-0.0101931	-0.0989962	-0.00382371	0.325781	-0.067583	-0.222893	-0.497863	0.0212632	0.179749	0.23807	0.0746732	0.167682		-0.266681	0.11268	0.0563051	-0.0118105		0.360739	0.187184	0.288441	0.302276		-0.335715	-0.479928	-0.380296	-0.451551		-0.037671	0.0117683	-0.0989502	0.160142
IAPEz int	chr1	114257793	114258793	-0.22596	0.458942	-0.0154241	-0.0375954	0.313825	-0.0938619	-0.192686	0.272175	-0.0212619	0.122943	-0.138855	-0.322729		0.0360782	-0.138039	0.154777	0.0677066	-0.0593088	0.690299	-0.217317	-0.14624	0.129522	0.272957	-0.105596	-0.0280815		0.00677125	0.0428824	0.43036	0.115083		-0.118283	0.0700134	0.00865637	0.0103011		0.0725192	0.0607891	0.0194089	-0.112881		0.0176054	0.232899	-0.0780118	0.0464264
[truncated: 21,953 more rows]
[truncated: 35 more columns]
