# Supplementary material for: Deleterious effects of endocrine disruptors are corrected in the mammalian germline by epigenome reprogramming
Source: Genome Biol. 2015 Mar 27;16(1):59. doi: 10.1186/s13059-015-0619-z (PMC4376074; doi:10.1186/s13059-015-0619-z)
Supplement: Additional file 12: — Common changes of transcription in G1R and G2R prospermatogonia. (A) Common changes after DEHP treatment. (B) Common changes after VZ treatment. Full results of the common hits tabulated in Table 4 is shown. Common changes were detected between the unique transcripts that change in G1R and G2R samples for the same treatment using 1.05-fold difference and P <0.05 cutoff values. We marked those that changed in the same direction. [file 13059_2015_619_MOESM12_ESM.xlsx]

## Sheet: Intersection VZ G1R-G2R IPA
	Fold Change G1R	Fold Change G2R	ID	Notes duplicate entry	Symbol	Entrez Gene Name	Location	Type(s)	Drug(s)
Same direction	1.234	1.124	10445695		MED20	mediator complex subunit 20	Nucleus	transcription regulator
Same direction	1.222	1.223	10430723		ST13	suppression of tumorigenicity 13 (colon carcinoma) (Hsp70 interacting protein)	Cytoplasm	other
Same direction	1.172	1.151	10437639		EMP2	epithelial membrane protein 2	Plasma Membrane	other
Same direction	1.168	1.115	10375799		ZNF354A	zinc finger protein 354A	Nucleus	transcription regulator
Same direction	1.166	1.148	10372815		LEMD3	LEM domain containing 3	Nucleus	other
Same direction	1.161	1.148	10387557		EIF4A1	eukaryotic translation initiation factor 4A1	Cytoplasm	translation regulator
Same direction	1.151	1.096	10422962		NADK2	NAD kinase 2, mitochondrial	Cytoplasm	kinase
Same direction	1.127	1.098	10551417		1700049G17Rik	RIKEN cDNA 1700049G17 gene	Other	other
Same direction	1.126	1.114	10350792		TOR1AIP2	torsin A interacting protein 2	Cytoplasm	other
Same direction	-1.145	-1.128	10574934		NRN1L	neuritin 1-like	Other	other
Same direction	-1.154	-1.165	10561721		SIPA1L3	signal-induced proliferation-associated 1 like 3	Other	other
Same direction	-1.157	-1.249	10478525		WFDC2	WAP four-disulfide core domain 2	Extracellular Space	other
Same direction	-1.166	-1.139	10543233		PPP1R3A	protein phosphatase 1, regulatory subunit 3A	Cytoplasm	phosphatase
Same direction	-1.172	-1.171	10485115		DGKZ	diacylglycerol kinase, zeta	Cytoplasm	kinase
Same direction	-1.179	-1.123	10481349		NTNG2	netrin G2	Plasma Membrane	other
Same direction	-1.184	-1.313	10394929		Gm9292	predicted gene 9292	Other	other
Same direction	-1.192	-1.373	10485747		4930430A15Rik	RIKEN cDNA 4930430A15 gene	Nucleus	transcription regulator
Same direction	-1.198	-1.212	10351867		AIM2	absent in melanoma 2	Cytoplasm	other
Same direction	-1.206	-1.267	10504419		5430416O09Rik	RIKEN cDNA 5430416O09 gene	Other	other
Same direction	-1.208	-1.208	10518157		Oog4	oogenesin 4	Other	other
Same direction	-1.21	-1.123	10546919		RPUSD3	RNA pseudouridylate synthase domain containing 3	Other	other
Same direction	-1.219	-1.191	10377001		TMEM220	transmembrane protein 220	Other	other
Same direction	-1.222	-1.161	10347662		TMEM198	transmembrane protein 198	Other	other
Same direction	-1.223	-1.213	10567394		PDILT	protein disulfide isomerase-like, testis expressed	Extracellular Space	other
Same direction	-1.246	-1.205	10604614		C430049B03Rik	RIKEN cDNA C430049B03 gene	Other	other
Same direction	-1.256	-1.074	10393453		DNAH17	dynein, axonemal, heavy chain 17	Cytoplasm	other
Same direction	-1.269	-1.179	10532124		GFI1	growth factor independent 1 transcription repressor	Nucleus	transcription regulator
Same direction	-1.282	-1.199	10378427		Olfr401	olfactory receptor 401	Plasma Membrane	G-protein coupled receptor
Same direction	-1.325	-1.343	10350749		Gm5531/Teddm1	transmembrane epididymal protein 1	Other	other
Same direction	-1.37	-1.258	10363130		GOPC	golgi-associated PDZ and coiled-coil motif containing	Cytoplasm	transporter
	1.48	-1.244	10586244	D	DENND4A	DENN/MADD domain containing 4A	Nucleus	other
	1.444	-1.216	10567412		ERI2	ERI1 exoribonuclease family member 2	Other	other
	1.434	-1.309	10363224		FABP7	fatty acid binding protein 7, brain	Cytoplasm	transporter
	1.43	-1.392	10450904		SCOC	short coiled-coil protein	Cytoplasm	other
	1.409	-1.316	10408870		TBC1D7	TBC1 domain family, member 7	Cytoplasm	other
	1.406	-1.342	10345074		Cetn4	centrin 4	Cytoplasm	other
	1.399	-1.229	10498323		FAM194A	family with sequence similarity 194, member A	Other	other
	1.396	-1.375	10427683		SPEF2	sperm flagellar 2	Other	other
	1.372	-1.383	10601328		UPRT	uracil phosphoribosyltransferase (FUR1) homolog (S. cerevisiae)	Other	enzyme
	1.36	-1.191	10604961		GABRA3	gamma-aminobutyric acid (GABA) A receptor, alpha 3	Plasma Membrane	ion channel	methohexital, primidone, meprobamate, aspirin/butalbital/caffeine, aspirin/meprobamate, aspirin/butalbital/caffeine/codeine, hexobarbital, pagoclone, ethchlorvynol, alphadolone, SEP 174559, heptabarbital, zopiclone, clobazam, nitrazepam, adinazolam, butobarbital, acetaminophen/butalbital/caffeine, sevoflurane, isoflurane, gaboxadol, isoniazid, felbamate, etomidate, muscimol, halothane, fluoxetine…
	1.359	-1.499	10550790		NLRP4	NLR family, pyrin domain containing 4	Cytoplasm	other
	1.354	-1.299	10606979		Nup62cl	nucleoporin 62 C-terminal like	Other	other
	1.35	-1.16	10344789		CSPP1	centrosome and spindle pole associated protein 1	Cytoplasm	other
	1.347	-1.201	10466410		PSAT1	phosphoserine aminotransferase 1	Cytoplasm	enzyme
	1.326	-1.241	10457959		SFT2D3	SFT2 domain containing 3	Other	other
	1.312	-1.277	10433228		CLUAP1	clusterin associated protein 1	Other	other
	1.302	-1.17	10440388		HSPA13	heat shock protein 70kDa family, member 13	Cytoplasm	other
	1.302	-1.28	10490273	D	Zfp932 (includes others)	zinc finger protein 932	Nucleus	other
	1.3	-1.187	10431697		ABCD2	ATP-binding cassette, sub-family D (ALD), member 2	Cytoplasm	transporter
	1.299	-1.198	10368739		GTF3C6	general transcription factor IIIC, polypeptide 6, alpha 35kDa	Nucleus	transcription regulator
	1.297	-1.199	10575129		VPS4A	vacuolar protein sorting 4 homolog A (S. cerevisiae)	Cytoplasm	other
	1.295	-1.163	10410351		ZNF91	zinc finger protein 91	Nucleus	other
	1.289	-1.346	10545096		MAGEB16	melanoma antigen family B, 16	Other	other
	1.284	-1.385	10504638		CCDC180	coiled-coil domain containing 180	Other	other
	1.282	-1.279	10589087		PRKAR2A	protein kinase, cAMP-dependent, regulatory, type II, alpha	Cytoplasm	kinase
	1.281	-1.168	10536273		CASD1	CAS1 domain containing 1	Cytoplasm	enzyme
	1.279	-1.169	10359890		NUF2	NUF2, NDC80 kinetochore complex component	Nucleus	other
	1.278	-1.148	10366554		MDM1	Mdm1 nuclear protein homolog (mouse)	Other	other
	1.278	-1.178	10417183		PCCA	propionyl CoA carboxylase, alpha polypeptide	Cytoplasm	enzyme
	1.274	-1.238	10390789		KRT24	keratin 24	Cytoplasm	other
	1.272	-1.385	10408638		FAM217A	family with sequence similarity 217, member A	Extracellular Space	other
	1.27	-1.173	10474984		NUSAP1	nucleolar and spindle associated protein 1	Nucleus	other
	1.27	-1.183	10522668		PAICS	phosphoribosylaminoimidazole carboxylase, phosphoribosylaminoimidazole succinocarboxamide synthetase	Cytoplasm	enzyme
	1.268	-1.25	10369806		C10orf107	chromosome 10 open reading frame 107	Other	other
	1.267	-1.205	10492558		SMC4	structural maintenance of chromosomes 4	Nucleus	transporter
	1.264	-1.164	10561525		Gm10648	predicted gene 10648	Other	other
	1.264	-1.109	10345930		TPP2	tripeptidyl peptidase II	Cytoplasm	peptidase
	1.263	-1.254	10463997		PDCD4	programmed cell death 4 (neoplastic transformation inhibitor)	Nucleus	other
	1.258	-1.138	10421981		DIS3	DIS3 mitotic control homolog (S. cerevisiae)	Nucleus	enzyme
	1.255	-1.209	10590654		AASDHPPT	aminoadipate-semialdehyde dehydrogenase-phosphopantetheinyl transferase	Cytoplasm	enzyme
	1.254	-1.129	10545940		GMCL1	germ cell-less, spermatogenesis associated 1	Nucleus	other
	1.252	-1.189	10553813		UBE3A	ubiquitin protein ligase E3A	Nucleus	enzyme
	1.25	-1.162	10528864		Cnpy1	canopy 1 homolog (zebrafish)	Other	other
	1.249	-1.126	10359386		DARS2	aspartyl-tRNA synthetase 2, mitochondrial	Cytoplasm	enzyme
	1.247	-1.222	10544610		IGF2BP3	insulin-like growth factor 2 mRNA binding protein 3	Cytoplasm	translation regulator
	1.247	-1.2	10351304		MPC2	mitochondrial pyruvate carrier 2	Plasma Membrane	other
	1.244	-1.186	10487208		ATP8B4	ATPase, class I, type 8B, member 4	Other	transporter
	1.243	-1.154	10493103		ISG20L2	interferon stimulated exonuclease gene 20kDa-like 2	Nucleus	enzyme
	1.242	-1.208	10372151		LRRIQ1	leucine-rich repeats and IQ motif containing 1	Other	other
	1.241	-1.187	10511984		C6orf165	chromosome 6 open reading frame 165	Other	other
	1.237	-1.247	10344658		RB1CC1	RB1-inducible coiled-coil 1	Nucleus	other
	1.236	-1.153	10530380		GNPDA2	glucosamine-6-phosphate deaminase 2	Other	enzyme
	1.234	-1.165	10412909		FDFT1	farnesyl-diphosphate farnesyltransferase 1	Cytoplasm	enzyme	lapaquistat, zoledronic acid
	1.234	-1.144	10423172		GOLPH3	golgi phosphoprotein 3 (coat-protein)	Cytoplasm	other
	1.232	-1.206	10474274		CCDC73	coiled-coil domain containing 73	Other	other
	1.231	-1.154	10475247		TMEM62	transmembrane protein 62	Other	enzyme
	1.229	-1.222	10442224		Zfp948	zinc finger protein 948	Other	other
	1.228	-1.223	10498309		Pfn2	profilin 2	Cytoplasm	other
	1.226	-1.221	10591072		Ccdc67	coiled-coil domain containing 67	Other	other
	1.222	-1.156	10437748		GSPT1	G1 to S phase transition 1	Cytoplasm	translation regulator
	1.218	-1.147	10401852		CEP128	centrosomal protein 128kDa	Cytoplasm	other
	1.218	-1.111	10595327		PHIP	pleckstrin homology domain interacting protein	Nucleus	other
	1.217	-1.21	10519988		FAM185A	family with sequence similarity 185, member A	Cytoplasm	other
	1.214	-1.162	10494735		GDAP2	ganglioside induced differentiation associated protein 2	Cytoplasm	other
	1.212	-1.124	10495147		DENND2D	DENN/MADD domain containing 2D	Cytoplasm	other
	1.207	-1.201	10407876		SUGCT	succinylCoA:glutarate-CoA transferase	Cytoplasm	enzyme
	1.206	-1.24	10413803		BTD	biotinidase	Extracellular Space	enzyme
	1.206	-1.156	10399430		DDX1	DEAD (Asp-Glu-Ala-Asp) box helicase 1	Nucleus	enzyme
	1.206	-1.179	10437023		MORC3	MORC family CW-type zinc finger 3	Nucleus	other
	1.206	-1.159	10365833		USP44	ubiquitin specific peptidase 44	Nucleus	peptidase
	1.205	-1.171	10607562		CNKSR2	connector enhancer of kinase suppressor of Ras 2	Plasma Membrane	other
	1.204	-1.124	10411119		PAPD4	PAP associated domain containing 4	Nucleus	enzyme
	1.203	-1.198	10482273		GOLGA1	golgin A1	Cytoplasm	other
	1.202	-1.21	10596119		CEP63	centrosomal protein 63kDa	Cytoplasm	other
	1.201	-1.131	10430686		ENTHD1	ENTH domain containing 1	Other	other
	1.2	-1.186	10416753		PIBF1	progesterone immunomodulatory binding factor 1	Nucleus	other
	1.2	-1.282	10514779		PRKAA2	protein kinase, AMP-activated, alpha 2 catalytic subunit	Cytoplasm	kinase
	1.198	-1.223	10468275		PCGF6	polycomb group ring finger 6	Nucleus	transcription regulator
	1.197	-1.229	10396656		PPP1R36	protein phosphatase 1, regulatory subunit 36	Other	other
	1.196	-1.106	10542445		STRAP	serine/threonine kinase receptor associated protein	Plasma Membrane	other
	1.195	-1.141	10474671		SPRED1	sprouty-related, EVH1 domain containing 1	Plasma Membrane	other
	1.193	-1.187	10497773		MCCC1	methylcrotonoyl-CoA carboxylase 1 (alpha)	Cytoplasm	enzyme
	1.189	-1.296	10488108		ESF1	ESF1, nucleolar pre-rRNA processing protein, homolog (S. cerevisiae)	Nucleus	other
	1.187	-1.201	10478949		DOK5	docking protein 5	Plasma Membrane	other
	1.187	-1.157	10434888		OPA1	optic atrophy 1 (autosomal dominant)	Cytoplasm	enzyme
	1.186	-1.141	10439566		ATP6V1A	ATPase, H+ transporting, lysosomal 70kDa, V1 subunit A	Plasma Membrane	transporter	bafilomycin A1, bafilomycin b1
	1.186	-1.157	10463263		LZTFL1	leucine zipper transcription factor-like 1	Cytoplasm	other
	1.186	-1.291	10585988		MYO9A	myosin IXA	Cytoplasm	enzyme
	1.186	-1.195	10500304		VPS45	vacuolar protein sorting 45 homolog (S. cerevisiae)	Cytoplasm	transporter
	1.185	-1.199	10605674		POLA1	polymerase (DNA directed), alpha 1, catalytic subunit	Nucleus	enzyme	nelarabine, MB07133, cytarabine/fludarabine phosphate, cytarabine/daunorubicin, bortezomib/cladribine/rituximab, cyclophosphamide/fludarabine phosphate/rituximab, cladribine/cytarabine/daunorubicin, cytarabine/etoposide, cytarabine/etoposide/mitoxantrone, cytarabine/dexamethasone, cytarabine/mitoxantrone, cyclophosphamide/cytarabine/6-mercaptopurine, cladribine/cytarabine/filgrastim, clofarabine/…
	1.184	-1.188	10371277		Zfp119a (includes others)	zinc finger protein 119a	Other	other
	1.183	-1.098	10439854		BBX	bobby sox homolog (Drosophila)	Nucleus	other
	1.182	-1.144	10395932		CTAGE5	CTAGE family, member 5	Other	enzyme
	1.181	-1.132	10345025		IARS	isoleucyl-tRNA synthetase	Cytoplasm	enzyme
	1.18	-1.115	10356020		DOCK10	dedicator of cytokinesis 10	Other	other
	1.18	-1.174	10538253		MPP6	membrane protein, palmitoylated 6 (MAGUK p55 subfamily member 6)	Plasma Membrane	kinase
	1.178	-1.148	10467230		IDE	insulin-degrading enzyme	Extracellular Space	peptidase	bacitracin
	1.177	-1.178	10580733		BBS2	Bardet-Biedl syndrome 2	Cytoplasm	other
	1.177	-1.198	10371271		Zfp781	zinc finger protein 781	Other	other
	1.176	-1.162	10530633		SGCB	sarcoglycan, beta (43kDa dystrophin-associated glycoprotein)	Plasma Membrane	other
	1.176	-1.131	10433904		YARS2	tyrosyl-tRNA synthetase 2, mitochondrial	Cytoplasm	enzyme
	1.175	-1.155	10554778		GRM5	glutamate receptor, metabotropic 5	Plasma Membrane	G-protein coupled receptor	fasoracetam, acamprosate
	1.172	-1.125	10527888		GATAD1	GATA zinc finger domain containing 1	Nucleus	other
	1.172	-1.143	10508019		GNL2	guanine nucleotide binding protein-like 2 (nucleolar)	Nucleus	enzyme
	1.172	-1.146	10354630		GTF3C3	general transcription factor IIIC, polypeptide 3, 102kDa	Nucleus	transcription regulator
	1.172	-1.205	10559766		ZNF583	zinc finger protein 583	Nucleus	other
	1.17	-1.152	10503876		Srsf12	serine/arginine-rich splicing factor 12	Other	other
	1.166	-1.185	10474875		CASC5	cancer susceptibility candidate 5	Nucleus	other
	1.166	-1.128	10598848		JADE3	jade family PHD finger 3	Nucleus	other
	1.165	-1.181	10446553		EPB41L3	erythrocyte membrane protein band 4.1-like 3	Plasma Membrane	other
	1.164	-1.173	10464287		CCDC172	coiled-coil domain containing 172	Other	other
	1.164	-1.165	10399973		Hdac9	histone deacetylase 9	Nucleus	transcription regulator
	1.164	-1.152	10446771		LCLAT1	lysocardiolipin acyltransferase 1	Cytoplasm	enzyme
	1.163	-1.238	10474411		LIN7C	lin-7 homolog C (C. elegans)	Cytoplasm	other
	1.159	-1.148	10604248		THOC2	THO complex 2	Nucleus	other
	1.158	-1.147	10603708		CASK	calcium/calmodulin-dependent serine protein kinase (MAGUK family)	Plasma Membrane	kinase
	1.157	-1.182	10358717		C1orf21	chromosome 1 open reading frame 21	Other	other
	1.153	-1.162	10365933		EEA1	early endosome antigen 1	Cytoplasm	other
	1.153	-1.175	10476443		PLCB4	phospholipase C, beta 4	Cytoplasm	enzyme
	1.152	-1.108	10389526		CLTC	clathrin, heavy chain (Hc)	Plasma Membrane	other
	1.152	-1.149	10576946		LIG4	ligase IV, DNA, ATP-dependent	Nucleus	enzyme
	1.151	-1.145	10422396		STK24	serine/threonine kinase 24	Cytoplasm	kinase
	1.146	-1.116	10515493		RHOA	ras homolog family member A	Cytoplasm	enzyme
	1.144	-1.158	10570573		AGPAT5	1-acylglycerol-3-phosphate O-acyltransferase 5	Cytoplasm	enzyme
	1.144	-1.169	10600326		TKTL1	transketolase-like 1	Other	enzyme
	1.142	-1.148	10542522		PLEKHA5	pleckstrin homology domain containing, family A member 5	Other	other
	1.142	-1.178	10379891		PPM1D	protein phosphatase, Mg2+/Mn2+ dependent, 1D	Cytoplasm	phosphatase
	1.141	-1.117	10352690		ANGEL2	angel homolog 2 (Drosophila)	Nucleus	other
	1.141	-1.118	10488748		CDK5RAP1	CDK5 regulatory subunit associated protein 1	Extracellular Space	other
	1.141	-1.166	10364744		NDUFS7	NADH dehydrogenase (ubiquinone) Fe-S protein 7, 20kDa (NADH-coenzyme Q reductase)	Cytoplasm	enzyme
	1.137	-1.096	10348775		PPP1R7	protein phosphatase 1, regulatory subunit 7	Nucleus	phosphatase
	1.135	-1.126	10392328		NOL11	nucleolar protein 11	Nucleus	other
	1.133	-1.187	10447167		MTA3	metastasis associated 1 family, member 3	Nucleus	other
	1.132	-1.115	10511146		Atad3aos	ATPase family, AAA domain containing 3A, opposite strand	Other	other
	1.132	-1.138	10347970		CAB39	calcium binding protein 39	Cytoplasm	enzyme
	1.132	-1.127	10422781		RICTOR	RPTOR independent companion of MTOR, complex 2	Cytoplasm	other
	1.131	-1.175	10462363		JAK2	Janus kinase 2	Cytoplasm	kinase	ruxolitinib
	1.131	-1.159	10400668		NEMF	nuclear export mediator factor	Nucleus	other
	1.13	-1.158	10399254		CENPO	centromere protein O	Other	other
	1.127	-1.139	10496727		DDAH1	dimethylarginine dimethylaminohydrolase 1	Cytoplasm	enzyme
	1.126	-1.156	10495935		C4orf21	chromosome 4 open reading frame 21	Other	other
	1.118	-1.217	10348600		TRAF3IP1	TNF receptor-associated factor 3 interacting protein 1	Cytoplasm	other
	1.111	-1.14	10386400		ARIH2	ariadne RBR E3 ubiquitin protein ligase 2	Nucleus	enzyme
	1.111	-1.097	10583242		SESN3	sestrin 3	Extracellular Space	other
	1.101	-1.122	10407993		SRSF10	serine/arginine-rich splicing factor 10	Nucleus	other
	1.099	-1.105	10427521		WDR70	WD repeat domain 70	Other	other
	1.098	-1.104	10480381		ARHGAP21	Rho GTPase activating protein 21	Cytoplasm	other
	1.096	-1.106	10406681		AP3B1	adaptor-related protein complex 3, beta 1 subunit	Cytoplasm	transporter
	1.096	-1.089	10583952		NCAPD3	non-SMC condensin II complex, subunit D3	Nucleus	other
	1.092	-1.079	10483737		ATF2	activating transcription factor 2	Nucleus	transcription regulator
	1.088	-1.089	10420986		RPL21	ribosomal protein L21	Cytoplasm	other
	1.068	-1.071	10436694		RPLP0	ribosomal protein, large, P0	Cytoplasm	other
	-1.076	1.093	10556571		RPL19	ribosomal protein L19	Cytoplasm	other
	-1.085	1.091	10606009		CXorf65	chromosome X open reading frame 65	Other	other
	-1.086	1.08	10435455		RPL35A	ribosomal protein L35a	Cytoplasm	other
	-1.105	1.116	10353626		MT-ATP6	ATP synthase F0 subunit 6	Cytoplasm	transporter
	-1.107	1.098	10429657		EEF1D	eukaryotic translation elongation factor 1 delta (guanine nucleotide exchange protein)	Cytoplasm	translation regulator
	-1.109	1.187	10577604		AGPAT6	1-acylglycerol-3-phosphate O-acyltransferase 6	Cytoplasm	enzyme
	-1.118	1.156	10581865		LDHD	lactate dehydrogenase D	Cytoplasm	enzyme
	-1.125	1.174	10439276		FAM162A	family with sequence similarity 162, member A	Cytoplasm	other
	-1.128	1.134	10346374		AOX1	aldehyde oxidase 1	Cytoplasm	enzyme
	-1.139	1.12	10433241		DNASE1	deoxyribonuclease I	Extracellular Space	enzyme
	-1.14	1.132	10571207		DUSP26	dual specificity phosphatase 26 (putative)	Cytoplasm	enzyme
	-1.142	1.135	10535575		Gm6272	predicted pseudogene 6272	Other	other
	-1.151	1.175	10460735		BC048609	cDNA sequence BC048609	Other	other
	-1.151	1.13	10383353		TSPAN10	tetraspanin 10	Other	other
	-1.153	1.193	10560298		SLC1A5	solute carrier family 1 (neutral amino acid transporter), member 5	Plasma Membrane	transporter
	-1.161	1.166	10537410		TBXAS1	thromboxane A synthase 1 (platelet)	Plasma Membrane	enzyme	ridogrel
	-1.162	1.26	10474088		4921507L20Rik	RIKEN cDNA 4921507L20 gene	Other	other
	-1.162	1.128	10601973		4930513O06Rik	RIKEN cDNA 4930513O06 gene	Other	other
	-1.162	1.22	10534014		5930412G12Rik	RIKEN cDNA 5930412G12 gene	Other	other
	-1.164	1.222	10364217		SPATC1L	spermatogenesis and centriole associated 1-like	Other	other
	-1.166	1.156	10438338		mir-185	microRNA 185	Cytoplasm	microRNA
	-1.17	1.245	10398352		mir-370	microRNA 370	Cytoplasm	microRNA
	-1.171	1.147	10552380		SIGLEC10	sialic acid binding Ig-like lectin 10	Plasma Membrane	other
	-1.172	1.209	10388834		SLC13A2	solute carrier family 13 (sodium-dependent dicarboxylate transporter), member 2	Plasma Membrane	transporter
	-1.172	1.183	10418038		ZNF503	zinc finger protein 503	Nucleus	other
	-1.173	1.231	10512594		RGP1	RGP1 retrograde golgi transport homolog (S. cerevisiae)	Other	other
	-1.176	1.17	10584280		HEPACAM	hepatic and glial cell adhesion molecule	Plasma Membrane	other
	-1.182	1.196	10601044		GDPD2	glycerophosphodiester phosphodiesterase domain containing 2	Plasma Membrane	enzyme
	-1.184	1.208	10599693		6330419J24Rik	RIKEN cDNA 6330419J24 gene	Other	other
	-1.185	1.151	10370999		LINGO3	leucine rich repeat and Ig domain containing 3	Other	other
	-1.185	1.233	10566620		Olfr711	olfactory receptor 711	Plasma Membrane	G-protein coupled receptor
	-1.186	1.169	10406856		Gm807	predicted gene 807	Other	other
	-1.187	1.139	10554074		ADAMTS17	ADAM metallopeptidase with thrombospondin type 1 motif, 17	Extracellular Space	other
	-1.188	1.111	10440690		KRTAP19-3	keratin associated protein 19-3	Other	other
	-1.188	1.186	10394685		NTSR2	neurotensin receptor 2	Plasma Membrane	G-protein coupled receptor	levocabastine
	-1.188	1.16	10356848		THAP4	THAP domain containing 4	Extracellular Space	other
	-1.191	1.176	10429970		Gm10869	predicted gene 10869	Other	other
	-1.192	1.17	10368136		Gm4922	predicted gene 4922	Other	other
	-1.192	1.175	10480869		SOHLH1	spermatogenesis and oogenesis specific basic helix-loop-helix 1	Cytoplasm	transcription regulator
	-1.194	1.129	10442771		Prss28	protease, serine 28	Extracellular Space	peptidase
	-1.196	1.126	10539584		EMX1	empty spiracles homeobox 1	Nucleus	transcription regulator
	-1.198	1.158	10548375		CLEC7A	C-type lectin domain family 7, member A	Plasma Membrane	transmembrane receptor
	-1.198	1.124	10517009		SYTL1	synaptotagmin-like 1	Cytoplasm	enzyme
	-1.204	1.179	10431226		PKDREJ	polycystin (PKD) family receptor for egg jelly	Plasma Membrane	ion channel
	-1.209	1.256	10569222		Gm16982	predicted gene, 16982	Other	other
	-1.21	1.169	10414025		GDF10	growth differentiation factor 10	Extracellular Space	growth factor
	-1.211	1.175	10509927		4921514A10Rik	RIKEN cDNA 4921514A10 gene	Other	other
	-1.211	1.182	10540991		RHO	rhodopsin	Plasma Membrane	G-protein coupled receptor
	-1.212	1.141	10420013		NRL	neural retina leucine zipper	Nucleus	transcription regulator
	-1.214	1.241	10593035		TMPRSS4	transmembrane protease, serine 4	Plasma Membrane	peptidase
	-1.215	1.23	10485794		Olfr1305	olfactory receptor 1305	Plasma Membrane	G-protein coupled receptor
	-1.215	1.246	10459854		PSTPIP2	proline-serine-threonine phosphatase interacting protein 2	Cytoplasm	other
	-1.216	1.178	10376007		SHROOM1	shroom family member 1	Other	other
	-1.218	1.262	10606386		Gm732	predicted gene 732	Other	other
	-1.22	1.224	10368475		4930519F09Rik	pyruvate dehydrogenase E1 alpha 1 pseudogene	Other	other
	-1.224	1.156	10537934		ZNF212	zinc finger protein 212	Nucleus	other
	-1.226	1.197	10382788		GALR2	galanin receptor 2	Plasma Membrane	G-protein coupled receptor
	-1.226	1.195	10545215		Igk-V28	immunoglobulin kappa chain variable 28 (V28)	Other	other
	-1.232	1.165	10375537		MGAT1	mannosyl (alpha-1,3-)-glycoprotein beta-1,2-N-acetylglucosaminyltransferase	Cytoplasm	enzyme
	-1.233	1.177	10547206		FXYD4	FXYD domain containing ion transport regulator 4	Plasma Membrane	ion channel
	-1.235	1.307	10577359		Defb8	defensin beta 8	Extracellular Space	other
	-1.238	1.162	10561706		C19orf33	chromosome 19 open reading frame 33	Nucleus	other
	-1.238	1.249	10451670		TSPO2	translocator protein 2	Cytoplasm	other
	-1.24	1.218	10580131		NANOS3	nanos homolog 3 (Drosophila)	Other	other
	-1.241	1.163	10388288		Olfr392	olfactory receptor 392	Plasma Membrane	G-protein coupled receptor
	-1.243	1.217	10347033		Crygf	crystallin, gamma F	Other	other
	-1.25	1.31	10386187		RPL24	ribosomal protein L24	Cytoplasm	other
	-1.257	1.192	10514319		KLHL9	kelch-like family member 9	Cytoplasm	other
	-1.263	1.203	10526229		Gm10369	predicted gene 10369	Other	other
	-1.265	1.27	10346337		C2orf69	chromosome 2 open reading frame 69	Other	other
	-1.267	1.232	10513188		Gm12526	predicted gene 12526	Other	other
	-1.271	1.368	10390505		Snora21	small nucleolar RNA, H/ACA box 21	Other	other
	-1.274	1.237	10590623		CXCR6	chemokine (C-X-C motif) receptor 6	Plasma Membrane	G-protein coupled receptor
	-1.275	1.2	10522500		GSX2	GS homeobox 2	Nucleus	transcription regulator
	-1.276	1.317	10461780		Olfr1445	olfactory receptor 1445	Plasma Membrane	G-protein coupled receptor
	-1.279	1.153	10579538		TMEM221	transmembrane protein 221	Other	other
	-1.28	1.145	10389222		Ccl6	chemokine (C-C motif) ligand 6	Extracellular Space	cytokine
	-1.289	1.208	10566140		Olfr545	olfactory receptor 545	Plasma Membrane	G-protein coupled receptor
	-1.291	1.177	10540028		KLF15	Kruppel-like factor 15	Nucleus	transcription regulator
	-1.292	1.131	10480775		MAMDC4	MAM domain containing 4	Cytoplasm	other
	-1.292	1.192	10512637		Olfr157	olfactory receptor 157	Plasma Membrane	G-protein coupled receptor
	-1.296	1.199	10533320		Adam1b	a disintegrin and metallopeptidase domain 1b	Other	other
	-1.298	1.306	10550734		TOMM40	translocase of outer mitochondrial membrane 40 homolog (yeast)	Cytoplasm	ion channel
	-1.309	1.265	10559698		SBK3	SH3 domain binding kinase family, member 3	Other	other
	-1.313	1.374	10484425		C11orf31	chromosome 11 open reading frame 31	Nucleus	other
	-1.315	1.33	10578249		Gm10683	predicted gene 10683	Other	other
	-1.316	1.172	10433614		Gm9961	predicted gene 9961	Other	other
	-1.322	1.357	10398693		Snora28	small nucleolar RNA, H/ACA box 28	Other	other
	-1.347	1.195	10526952		GPER1	G protein-coupled estrogen receptor 1	Plasma Membrane	G-protein coupled receptor
	-1.354	1.216	10512480		SIT1	signaling threshold regulating transmembrane adaptor 1	Plasma Membrane	other
	-1.37	1.173	10360666		C1orf95	chromosome 1 open reading frame 95	Other	other
	-1.382	1.401	10470318		RPL7A	ribosomal protein L7a	Cytoplasm	other
	-1.406	1.422	10523901		Rpl5	ribosomal protein L5	Nucleus	other
	-1.486	1.216	10537098		1700012A03Rik	RIKEN cDNA 1700012A03 gene	Other	other
	-1.534	1.578	10515427	D	RPS8	ribosomal protein S8	Cytoplasm	other
	-1.542	1.587	10446713		Snord53	small nucleolar RNA, C/D box 53	Other	other
	-1.576	1.733	10351043		Snord47	small nucleolar RNA, C/D box 47	Other	other
	-1.6	1.592	10376887		Snord49a	small nucleolar RNA, C/D box 49A	Other	other
	-1.638	1.831	10450363		Snord52	small nucleolar RNA, C/D box 52	Other	other
	-1.646	1.794	10501922		Snhg8	small nucleolar RNA host gene 8	Other	other
	-1.79	2.003	10565811		RPS3	ribosomal protein S3	Cytoplasm	enzyme
	-1.905	1.955	10508719		Snora16a	small nucleolar RNA, H/ACA box 16A	Other	other

## Sheet: Intersection DEHP G1R-G2R IPA
	Fold Change G1R	Fold Change G2R	ID	Notes	Symbol	Entrez Gene Name	Location	Type(s)	Drug(s)
Same direction	1.406	1.308	10344809		CSPP1	centrosome and spindle pole associated protein 1	Cytoplasm	other
Same direction	1.358	1.227	10537501		TAS2R4	taste receptor, type 2, member 4	Plasma Membrane	G-protein coupled receptor
Same direction	1.328	1.267	10545881		1700019G17Rik/Cml2	camello-like 2	Other	other
Same direction	1.322	1.215	10396383		SLC38A6	solute carrier family 38, member 6	Other	transporter
Same direction	1.319	1.17	10446423		5430411C19Rik	RIKEN cDNA 5430411C19 gene	Other	other
Same direction	1.317	1.136	10556957		C16orf52	chromosome 16 open reading frame 52	Other	other
Same direction	1.301	1.195	10458461		HDAC3	histone deacetylase 3	Nucleus	transcription regulator	tributyrin, belinostat, pyroxamide, mocetinostat, bortezomib/vorinostat, vorinostat, romidepsin
Same direction	1.271	1.248	10583402		ZNF317	zinc finger protein 317	Nucleus	other
Same direction	1.269	1.304	10482434		GTDC1	glycosyltransferase-like domain containing 1	Other	other
Same direction	1.253	1.343	10380289		MMD	monocyte to macrophage differentiation-associated	Plasma Membrane	other
Same direction	1.252	1.149	10396076		DNAAF2	dynein, axonemal, assembly factor 2	Cytoplasm	other
Same direction	1.245	1.192	10452998		SULT6B1	sulfotransferase family, cytosolic, 6B, member 1	Other	other
Same direction	1.244	1.152	10387557		EIF4A1	eukaryotic translation initiation factor 4A1	Cytoplasm	translation regulator
Same direction	1.242	1.224	10591164		ZNF558	zinc finger protein 558	Nucleus	other
Same direction	1.227	1.268	10358583		HMCN1	hemicentin 1	Extracellular Space	other
Same direction	1.224	1.259	10601616		DIAPH2	diaphanous-related formin 2	Cytoplasm	other
Same direction	1.219	1.226	10538732		GRID2	glutamate receptor, ionotropic, delta 2	Plasma Membrane	ion channel
Same direction	1.215	1.216	10351788		PIGM	phosphatidylinositol glycan anchor biosynthesis, class M	Cytoplasm	enzyme
Same direction	1.211	1.179	10576027		Gm10614	predicted gene 10614	Other	other
Same direction	1.2	1.283	10357008		PIGN	phosphatidylinositol glycan anchor biosynthesis, class N	Cytoplasm	enzyme
Same direction	1.198	1.221	10430536		DDX17	DEAD (Asp-Glu-Ala-Asp) box helicase 17	Nucleus	enzyme
Same direction	1.198	1.195	10594561		TRIP4	thyroid hormone receptor interactor 4	Nucleus	transcription regulator
Same direction	1.188	1.182	10412773		SLC4A7	solute carrier family 4, sodium bicarbonate cotransporter, member 7	Plasma Membrane	transporter
Same direction	1.187	1.25	10407814		TBCE	tubulin folding cofactor E	Cytoplasm	other
Same direction	1.184	1.106	10456439		CEP192	centrosomal protein 192kDa	Cytoplasm	other
Same direction	1.184	1.164	10360454		OPN3	opsin 3	Plasma Membrane	G-protein coupled receptor
Same direction	1.181	1.172	10461487		CYB561A3	cytochrome b561 family, member A3	Cytoplasm	other
Same direction	1.181	1.166	10606235		ZDHHC15	zinc finger, DHHC-type containing 15	Other	enzyme
Same direction	1.179	1.188	10348096		DIS3L2	DIS3 mitotic control homolog (S. cerevisiae)-like 2	Cytoplasm	enzyme
Same direction	1.178	1.176	10596583		DOCK3	dedicator of cytokinesis 3	Cytoplasm	other
Same direction	1.176	1.175	10359734		DCAF6	DDB1 and CUL4 associated factor 6	Nucleus	transcription regulator
Same direction	1.169	1.115	10390595		MED1	mediator complex subunit 1	Nucleus	transcription regulator
Same direction	1.154	1.133	10401007		PPP2R5E	protein phosphatase 2, regulatory subunit B', epsilon isoform	Cytoplasm	phosphatase
Same direction	1.151	1.159	10388033		DERL2	derlin 2	Cytoplasm	other
Same direction	1.151	1.163	10521848		ZCCHC4	zinc finger, CCHC domain containing 4	Other	enzyme
Same direction	1.147	1.142	10472277		2014-03-07	membrane-associated ring finger (C3HC4) 7, E3 ubiquitin protein ligase	Extracellular Space	other
Same direction	1.146	1.161	10453276		THADA	thyroid adenoma associated	Other	other
Same direction	1.145	1.131	10472630		UBR3	ubiquitin protein ligase E3 component n-recognin 3 (putative)	Other	enzyme
Same direction	1.143	1.16	10364093		DERL3	derlin 3	Cytoplasm	other
Same direction	1.142	1.16	10602925		PHKA2	phosphorylase kinase, alpha 2 (liver)	Cytoplasm	kinase
Same direction	1.142	1.194	10595573		SNX14	sorting nexin 14	Other	transporter
Same direction	1.141	1.11	10457385		CCNY	cyclin Y	Nucleus	other
Same direction	1.14	1.169	10458164		CDC23	cell division cycle 23	Nucleus	enzyme
Same direction	1.136	1.186	10430993		1700001L05Rik	RIKEN cDNA 1700001L05 gene	Other	other
Same direction	1.136	1.16	10372385		ZDHHC17	zinc finger, DHHC-type containing 17	Cytoplasm	enzyme
Same direction	1.134	1.102	10537463		AGK	acylglycerol kinase	Cytoplasm	kinase
Same direction	1.132	1.16	10470555		GBGT1	globoside alpha-1,3-N-acetylgalactosaminyltransferase 1	Other	enzyme
Same direction	1.13	1.091	10528484		SRPK2	SRSF protein kinase 2	Nucleus	kinase
Same direction	1.128	1.179	10394144		Rab10os	RAB10, member RAS oncogene family, opposite strand	Other	other
Same direction	1.12	1.116	10411974		IPO11	importin 11	Nucleus	transporter
Same direction	1.119	1.119	10371420		PRDM4	PR domain containing 4	Nucleus	transcription regulator
Same direction	1.112	1.146	10478077		RALGAPB	Ral GTPase activating protein, beta subunit (non-catalytic)	Other	other
Same direction	1.109	1.119	10556998		Gm5737	predicted gene 5737	Other	other
Same direction	1.108	1.115	10384885		SPTBN1	spectrin, beta, non-erythrocytic 1	Plasma Membrane	other
Same direction	1.104	1.093	10486026		ZNF770	zinc finger protein 770	Other	other
Same direction	1.103	1.103	10511333		PLAG1	pleiomorphic adenoma gene 1	Nucleus	transcription regulator
Same direction	1.102	1.105	10394448		PUM2	pumilio RNA-binding family member 2	Cytoplasm	other
Same direction	1.101	1.09	10593671		DMXL2	Dmx-like 2	Cytoplasm	other
Same direction	1.1	1.131	10587299		ICK	intestinal cell (MAK-like) kinase	Cytoplasm	kinase
Same direction	-1.097	-1.094	10528478	D	RPL17	ribosomal protein L17	Cytoplasm	other
Same direction	-1.098	-1.128	10346867		EEF1B2	eukaryotic translation elongation factor 1 beta 2	Cytoplasm	translation regulator
Same direction	-1.118	-1.12	10421250		C8orf58	chromosome 8 open reading frame 58	Nucleus	other
Same direction	-1.12	-1.124	10471058		Cstad	CSA-conditional, T cell activation-dependent protein	Cytoplasm	other
Same direction	-1.134	-1.162	10388648		ANKRD13B	ankyrin repeat domain 13B	Plasma Membrane	other
Same direction	-1.151	-1.119	10576175		CDH15	cadherin 15, type 1, M-cadherin (myotubule)	Plasma Membrane	other
Same direction	-1.156	-1.163	10475789		ASTL	astacin-like metallo-endopeptidase (M12 family)	Other	peptidase
Same direction	-1.168	-1.129	10499121	D	RPS3A	ribosomal protein S3A	Cytoplasm	other
Same direction	-1.174	-1.173	10524353		TFIP11	tuftelin interacting protein 11	Extracellular Space	other
Same direction	-1.18	-1.156	10458323		NRG2	neuregulin 2	Extracellular Space	growth factor
Same direction	-1.189	-1.174	10475019		ITPKA	inositol-trisphosphate 3-kinase A	Cytoplasm	kinase
Same direction	-1.2	-1.167	10476648		DSTN	destrin (actin depolymerizing factor)	Cytoplasm	other
Same direction	-1.211	-1.151	10390319		LRRC46	leucine rich repeat containing 46	Other	other
Same direction	-1.228	-1.213	10504615	D	CCDC180	coiled-coil domain containing 180	Other	other
Same direction	-1.237	-1.218	10396170		FRMD6	FERM domain containing 6	Cytoplasm	other
Same direction	-1.252	-1.28	10607465		Gm4997	predicted gene 4997	Other	other
Same direction	-1.268	-1.167	10560886		CD177	CD177 molecule	Cytoplasm	other
Same direction	-1.27	-1.138	10458538		KIAA0141	KIAA0141	Cytoplasm	other
	1.569	-1.251	10472422		Gm1322	predicted gene 1322	Other	other
	1.559	-1.508	10345074		Cetn4	centrin 4	Cytoplasm	other
	1.491	-1.442	10491993		STOML3	stomatin (EPB72)-like 3	Plasma Membrane	other
	1.46	-1.395	10442250		Zfp229/Zfp760	zinc finger protein 760	Nucleus	other
	1.437	-1.495	10531179	D	ADAMTS3	ADAM metallopeptidase with thrombospondin type 1 motif, 3	Extracellular Space	peptidase
	1.423	-1.32	10359280		PAPPA2	pappalysin 2	Extracellular Space	peptidase
	1.417	-1.266	10522285		C330024D21Rik	RIKEN cDNA C330024D21 gene	Other	other
	1.406	-1.372	10606979		Nup62cl	nucleoporin 62 C-terminal like	Other	other
	1.406	-1.253	10462507		PAPSS2	3'-phosphoadenosine 5'-phosphosulfate synthase 2	Cytoplasm	enzyme
	1.381	-1.198	10502565		Clca1/Clca2	chloride channel calcium activated 1	Plasma Membrane	ion channel
	1.381	-1.25	10595695		ZIC1	Zic family member 1	Nucleus	transcription regulator
	1.374	-1.206	10511560		ESRP1	epithelial splicing regulatory protein 1	Nucleus	other
	1.37	-1.166	10606315		TAF9B	TAF9B RNA polymerase II, TATA box binding protein (TBP)-associated factor, 31kDa	Nucleus	transcription regulator
	1.364	-1.194	10466410		PSAT1	phosphoserine aminotransferase 1	Cytoplasm	enzyme
	1.363	-1.189	10544610		IGF2BP3	insulin-like growth factor 2 mRNA binding protein 3	Cytoplasm	translation regulator
	1.362	-1.27	10484203		CCDC141	coiled-coil domain containing 141	Other	other
	1.357	-1.242	10522009		PGM2	phosphoglucomutase 2	Cytoplasm	enzyme
	1.357	-1.245	10440288		ZNF654	zinc finger protein 654	Other	other
	1.348	-1.189	10495416		VAV3	vav 3 guanine nucleotide exchange factor	Extracellular Space	cytokine
	1.344	-1.306	10486041		MEIS2	Meis homeobox 2	Nucleus	transcription regulator
	1.338	-1.248	10492341		ARHGEF26	Rho guanine nucleotide exchange factor (GEF) 26	Plasma Membrane	other
	1.332	-1.445	10408268		SCGN	secretagogin, EF-hand calcium binding protein	Cytoplasm	other
	1.331	-1.234	10553897		MTMR10	myotubularin related protein 10	Other	other
	1.328	-1.239	10407337		HCN1	hyperpolarization activated cyclic nucleotide-gated potassium channel 1	Plasma Membrane	ion channel
	1.325	-1.21	10457686		DSC2	desmocollin 2	Plasma Membrane	other
	1.317	-1.444	10550790		NLRP4	NLR family, pyrin domain containing 4	Cytoplasm	other
	1.311	-1.121	10442224		Zfp948	zinc finger protein 948	Other	other
	1.306	-1.252	10419356		OTX2	orthodenticle homeobox 2	Nucleus	transcription regulator
	1.295	-1.316	10376201		GPX3	glutathione peroxidase 3 (plasma)	Extracellular Space	enzyme
	1.291	-1.168	10363056		SIM1	single-minded family bHLH transcription factor 1	Nucleus	transcription regulator
	1.29	-1.246	10578619		CDKN2AIP	CDKN2A interacting protein	Nucleus	transcription regulator
	1.282	-1.459	10351517		C1orf192	chromosome 1 open reading frame 192	Other	other
	1.279	-1.168	10368739		GTF3C6	general transcription factor IIIC, polypeptide 6, alpha 35kDa	Nucleus	transcription regulator
	1.276	-1.327	10514779		PRKAA2	protein kinase, AMP-activated, alpha 2 catalytic subunit	Cytoplasm	kinase
	1.274	-1.169	10413710		Nt5dc2	5'-nucleotidase domain containing 2	Other	other
	1.272	-1.152	10351491		OLFML2B	olfactomedin-like 2B	Extracellular Space	other
	1.271	-1.261	10433228		CLUAP1	clusterin associated protein 1	Other	other
	1.271	-1.257	10510159		ZNF761	zinc finger protein 761	Nucleus	other
	1.27	-1.249	10598198		MIA3	melanoma inhibitory activity family, member 3	Cytoplasm	other
	1.27	-1.22	10457587		ZNF521	zinc finger protein 521	Nucleus	other
	1.268	-1.292	10347583		DES	desmin	Cytoplasm	other
	1.265	-1.138	10522668		PAICS	phosphoribosylaminoimidazole carboxylase, phosphoribosylaminoimidazole succinocarboxamide synthetase	Cytoplasm	enzyme
	1.264	-1.317	10512301		ARID3C	AT rich interactive domain 3C (BRIGHT-like)	Plasma Membrane	other
	1.261	-1.132	10439854		BBX	bobby sox homolog (Drosophila)	Nucleus	other
	1.259	-1.223	10556266		WEE1	WEE1 G2 checkpoint kinase	Nucleus	kinase	MK 1775
	1.258	-1.244	10586244		DENND4A	DENN/MADD domain containing 4A	Nucleus	other
	1.258	-1.209	10463551		ELOVL3	ELOVL fatty acid elongase 3	Cytoplasm	enzyme
	1.254	-1.167	10520048		KMT2E	lysine (K)-specific methyltransferase 2E	Nucleus	enzyme
	1.254	-1.214	10584549		SCN3B	sodium channel, voltage-gated, type III, beta subunit	Plasma Membrane	ion channel	riluzole, zonisamide
	1.252	-1.179	10438049		Spag6	sperm associated antigen 6	Cytoplasm	other
	1.243	-1.169	10537406		CLEC2L	C-type lectin domain family 2, member L	Other	other
	1.239	-1.373	10463997		PDCD4	programmed cell death 4 (neoplastic transformation inhibitor)	Nucleus	other
	1.239	-1.197	10483381		STK39	serine threonine kinase 39	Nucleus	kinase
	1.238	-1.213	10366229		LIN7A	lin-7 homolog A (C. elegans)	Cytoplasm	other
	1.238	-1.207	10398562		WDR20	WD repeat domain 20	Other	other
	1.235	-1.231	10410351		ZNF91	zinc finger protein 91	Nucleus	other
	1.234	-1.232	10364984		ZBTB7A	zinc finger and BTB domain containing 7A	Nucleus	transcription regulator
	1.233	-1.226	10494735		GDAP2	ganglioside induced differentiation associated protein 2	Cytoplasm	other
	1.232	-1.198	10432711		KRT84	keratin 84	Cytoplasm	other
	1.23	-1.206	10546430		ADAMTS9	ADAM metallopeptidase with thrombospondin type 1 motif, 9	Extracellular Space	peptidase
	1.228	-1.16	10462237		SMARCA2	SWI/SNF related, matrix associated, actin dependent regulator of chromatin, subfamily a, member 2	Nucleus	transcription regulator
	1.226	-1.173	10344658		RB1CC1	RB1-inducible coiled-coil 1	Nucleus	other
	1.225	-1.252	10604751		FGF13	fibroblast growth factor 13	Extracellular Space	growth factor
	1.225	-1.228	10412844		TOP2B	topoisomerase (DNA) II beta 180kDa	Nucleus	enzyme	novobiocin, etoposide, CPI-0004Na, becatecarin, elsamitrucin, AQ4N, BN 80927, tafluposide, cyclophosphamide/epirubicin/5-fluorouracil, cytarabine/daunorubicin, hydrocortisone/mitoxantrone, mitoxantrone/prednisone, cladribine/cytarabine/daunorubicin, cytarabine/daunorubicin/tretinoin, arsenic trioxide/daunorubicin/tretinoin, cytarabine/etoposide, cytarabine/etoposide/mitoxantrone, cytarabine/mitox…
	1.224	-1.232	10542575		PDE3A	phosphodiesterase 3A, cGMP-inhibited	Cytoplasm	enzyme	dyphylline, nitroglycerin, medorinone, aminophylline, anagrelide, enoximone, milrinone, cilostazol, dipyridamole, amrinone, tolbutamide, theophylline, pentoxifylline
	1.222	-1.245	10543333		AASS	aminoadipate-semialdehyde synthase	Cytoplasm	enzyme
	1.218	-1.163	10439566		ATP6V1A	ATPase, H+ transporting, lysosomal 70kDa, V1 subunit A	Plasma Membrane	transporter	bafilomycin A1, bafilomycin b1
	1.218	-1.141	10536527		CAPZA2	capping protein (actin filament) muscle Z-line, alpha 2	Cytoplasm	other
	1.218	-1.228	10373388		NABP2	nucleic acid binding protein 2	Nucleus	other
	1.218	-1.238	10593159		PAFAH1B2	platelet-activating factor acetylhydrolase 1b, catalytic subunit 2 (30kDa)	Cytoplasm	enzyme
	1.218	-1.163	10522676		SRP72	signal recognition particle 72kDa	Nucleus	kinase
	1.216	-1.332	10404404		FOXF2	forkhead box F2	Nucleus	transcription regulator
	1.213	-1.175	10348087		COPS7B	COP9 signalosome subunit 7B	Cytoplasm	other
	1.211	-1.263	10491385		ACTL6A	actin-like 6A	Nucleus	other
	1.208	-1.14	10372082		NUDT4	nudix (nucleoside diphosphate linked moiety X)-type motif 4	Cytoplasm	phosphatase
	1.208	-1.206	10546725		PDZRN3	PDZ domain containing ring finger 3	Extracellular Space	enzyme
	1.205	-1.2	10499751		CREB3L4	cAMP responsive element binding protein 3-like 4	Nucleus	transcription regulator
	1.205	-1.196	10453461		FBXO11	F-box protein 11	Cytoplasm	enzyme
	1.205	-1.208	10553301		LDHA	lactate dehydrogenase A	Cytoplasm	enzyme
	1.205	-1.176	10469167		SFMBT2	Scm-like with four mbt domains 2	Nucleus	other
	1.204	-1.155	10604713		ARHGEF6	Rac/Cdc42 guanine nucleotide exchange factor (GEF) 6	Cytoplasm	other
	1.203	-1.204	10599826		F9	coagulation factor IX	Extracellular Space	peptidase	moroctocog alfa, activated recombinant human factor VII
	1.202	-1.201	10396656		PPP1R36	protein phosphatase 1, regulatory subunit 36	Other	other
	1.199	-1.249	10503659		EPHA7	EPH receptor A7	Plasma Membrane	kinase
	1.198	-1.237	10428012		ROPN1L	rhophilin associated tail protein 1-like	Cytoplasm	kinase
	1.198	-1.203	10351825		TAGLN2	transgelin 2	Cytoplasm	other
	1.196	-1.178	10423172		GOLPH3	golgi phosphoprotein 3 (coat-protein)	Cytoplasm	other
	1.195	-1.246	10561516		NFKBIB	nuclear factor of kappa light polypeptide gene enhancer in B-cells inhibitor, beta	Nucleus	transcription regulator
	1.195	-1.347	10475247		TMEM62	transmembrane protein 62	Other	enzyme
	1.194	-1.134	10374453		GLUL	glutamate-ammonia ligase	Cytoplasm	enzyme
	1.193	-1.172	10421981		DIS3	DIS3 mitotic control homolog (S. cerevisiae)	Nucleus	enzyme
	1.192	-1.203	10474984		NUSAP1	nucleolar and spindle associated protein 1	Nucleus	other
	1.191	-1.087	10488748		CDK5RAP1	CDK5 regulatory subunit associated protein 1	Extracellular Space	other
	1.191	-1.148	10395932		CTAGE5	CTAGE family, member 5	Other	enzyme
	1.191	-1.188	10474671		SPRED1	sprouty-related, EVH1 domain containing 1	Plasma Membrane	other
	1.189	-1.223	10602020		TBC1D8B	TBC1 domain family, member 8B (with GRAM domain)	Other	other
	1.188	-1.169	10420877		ESCO2	establishment of sister chromatid cohesion N-acetyltransferase 2	Nucleus	other
	1.188	-1.217	10585331		EXPH5	exophilin 5	Cytoplasm	other
	1.188	-1.208	10503382		RUNX1T1	runt-related transcription factor 1; translocated to, 1 (cyclin D-related)	Nucleus	transcription regulator
	1.187	-1.179	10422396		STK24	serine/threonine kinase 24	Cytoplasm	kinase
	1.185	-1.179	10474274		CCDC73	coiled-coil domain containing 73	Other	other
	1.183	-1.153	10482273		GOLGA1	golgin A1	Cytoplasm	other
	1.181	-1.108	10356020		DOCK10	dedicator of cytokinesis 10	Other	other
	1.181	-1.183	10573451		SYCE2	synaptonemal complex central element protein 2	Nucleus	other
	1.18	-1.182	10478949		DOK5	docking protein 5	Plasma Membrane	other
	1.18	-1.266	10465220		SSSCA1	Sjogren syndrome/scleroderma autoantigen 1	Other	other
	1.178	-1.221	10603627		BCOR	BCL6 corepressor	Nucleus	transcription regulator
	1.178	-1.154	10480121		FAM188A	family with sequence similarity 188, member A	Nucleus	other
	1.177	-1.175	10522134		LIAS	lipoic acid synthetase	Cytoplasm	enzyme
	1.176	-1.117	10386400		ARIH2	ariadne RBR E3 ubiquitin protein ligase 2	Nucleus	enzyme
	1.176	-1.118	10362171		STX7	syntaxin 7	Plasma Membrane	transporter
	1.174	-1.172	10384044		MYL7	myosin, light chain 7, regulatory	Cytoplasm	enzyme
	1.173	-1.171	10413419		ARHGEF3	Rho guanine nucleotide exchange factor (GEF) 3	Cytoplasm	other
	1.172	-1.108	10359851		UCK2	uridine-cytidine kinase 2	Cytoplasm	kinase
	1.169	-1.185	10411274		SV2C	synaptic vesicle glycoprotein 2C	Plasma Membrane	other
	1.168	-1.186	10418410		PRKCD	protein kinase C, delta	Cytoplasm	kinase	ingenol mebutate
	1.167	-1.099	10350594		IVNS1ABP	influenza virus NS1A binding protein	Nucleus	other
	1.166	-1.144	10358717		C1orf21	chromosome 1 open reading frame 21	Other	other
	1.166	-1.14	10408882		RANBP9	RAN binding protein 9	Nucleus	other
	1.162	-1.219	10437023		MORC3	MORC family CW-type zinc finger 3	Nucleus	other
	1.16	-1.124	10493292		KIAA0907	KIAA0907	Other	other
	1.16	-1.218	10416753		PIBF1	progesterone immunomodulatory binding factor 1	Nucleus	other
	1.158	-1.214	10446553		EPB41L3	erythrocyte membrane protein band 4.1-like 3	Plasma Membrane	other
	1.158	-1.161	10437748		GSPT1	G1 to S phase transition 1	Cytoplasm	translation regulator
	1.158	-1.122	10428412		NUDCD1	NudC domain containing 1	Other	other
	1.157	-1.192	10483604		SLC25A12	solute carrier family 25 (aspartate/glutamate carrier), member 12	Cytoplasm	transporter
	1.154	-1.182	10503134		SDCBP	syndecan binding protein (syntenin)	Plasma Membrane	enzyme
	1.149	-1.15	10427704		DNAJC21	DnaJ (Hsp40) homolog, subfamily C, member 21	Other	other
	1.149	-1.144	10528598		FASTK	Fas-activated serine/threonine kinase	Cytoplasm	kinase
	1.148	-1.134	10455472		DCP2	decapping mRNA 2	Nucleus	enzyme
	1.148	-1.198	10506767		ECHDC2	enoyl CoA hydratase domain containing 2	Other	other
	1.148	-1.258	10490826		ZBTB10	zinc finger and BTB domain containing 10	Nucleus	other
	1.142	-1.157	10366554		MDM1	Mdm1 nuclear protein homolog (mouse)	Other	other
	1.137	-1.136	10447167		MTA3	metastasis associated 1 family, member 3	Nucleus	other
	1.135	-1.21	10354630		GTF3C3	general transcription factor IIIC, polypeptide 3, 102kDa	Nucleus	transcription regulator
	1.132	-1.226	10453694		4921524L21Rik	RIKEN cDNA 4921524L21 gene	Other	other
	1.13	-1.116	10527252		EIF2AK1	eukaryotic translation initiation factor 2-alpha kinase 1	Cytoplasm	kinase
	1.13	-1.147	10579341		MPV17L2	MPV17 mitochondrial membrane protein-like 2	Cytoplasm	other
	1.129	-1.185	10408335		ALDH5A1	aldehyde dehydrogenase 5 family, member A1	Cytoplasm	enzyme	valproic acid
	1.127	-1.17	10570429		CHAMP1	chromosome alignment maintaining phosphoprotein 1	Nucleus	other
	1.126	-1.296	10492558		SMC4	structural maintenance of chromosomes 4	Nucleus	transporter
	1.123	-1.105	10595831		ZBTB38	zinc finger and BTB domain containing 38	Nucleus	transcription regulator
	1.121	-1.172	10401138		ATP6V1D	ATPase, H+ transporting, lysosomal 34kDa, V1 subunit D	Cytoplasm	transporter
	1.118	1.121	10420071		TM9SF1	transmembrane 9 superfamily member 1	Plasma Membrane	transporter
	1.113	-1.114	10349512		UBXN4	UBX domain protein 4	Extracellular Space	other
	1.112	-1.127	10480381		ARHGAP21	Rho GTPase activating protein 21	Cytoplasm	other
	1.11	-1.128	10547926		COPS7A	COP9 signalosome subunit 7A	Cytoplasm	other
	1.109	-1.131	10536273		CASD1	CAS1 domain containing 1	Cytoplasm	enzyme
	1.105	-1.084	10394800		BNIP3L	BCL2/adenovirus E1B 19kDa interacting protein 3-like	Cytoplasm	other
	1.104	-1.118	10362064		1700020N01Rik	RIKEN cDNA 1700020N01 gene	Other	other
	-1.099	1.105	10592266		SLC37A2	solute carrier family 37 (glucose-6-phosphate transporter), member 2	Other	transporter
	-1.103	1.119	10581499		CHTF8	CTF8, chromosome transmission fidelity factor 8 homolog (S. cerevisiae)	Other	other
	-1.106	1.102	10552380		SIGLEC10	sialic acid binding Ig-like lectin 10	Plasma Membrane	other
	-1.121	1.136	10460696		SLC25A45	solute carrier family 25, member 45	Cytoplasm	transporter
	-1.127	1.139	10418434		ITIH3	inter-alpha-trypsin inhibitor heavy chain 3	Extracellular Space	other
	-1.128	1.2	10373645		Olfr811	olfactory receptor 811	Plasma Membrane	G-protein coupled receptor
	-1.133	1.122	10491547		1810062G17Rik	RIKEN cDNA 1810062G17 gene	Other	other
	-1.135	1.179	10454873		4930471G03Rik	RIKEN cDNA 4930471G03 gene	Other	other
	-1.136	1.123	10433241		DNASE1	deoxyribonuclease I	Extracellular Space	enzyme
	-1.138	1.174	10539739		ASPRV1	aspartic peptidase, retroviral-like 1	Other	peptidase
	-1.138	1.153	10360786		Vmn1r1	vomeronasal 1 receptor 1	Plasma Membrane	G-protein coupled receptor
	-1.141	1.188	10581132		CDH16	cadherin 16, KSP-cadherin	Plasma Membrane	enzyme
	-1.144	1.146	10431601		ARSA	arylsulfatase A	Cytoplasm	enzyme
	-1.144	1.126	10491066		NLGN1	neuroligin 1	Plasma Membrane	enzyme
	-1.146	1.133	10348645		GPR35	G protein-coupled receptor 35	Plasma Membrane	G-protein coupled receptor
	-1.146	1.206	10413598		TMEM110	transmembrane protein 110	Other	other
	-1.147	1.123	10576191		SPG7	spastic paraplegia 7 (pure and complicated autosomal recessive)	Cytoplasm	peptidase
	-1.154	1.159	10590983		PANX1	pannexin 1	Plasma Membrane	transporter
	-1.156	1.185	10454701		WNT8A	wingless-type MMTV integration site family, member 8A	Extracellular Space	other
	-1.158	1.181	10388732		DHRS13	dehydrogenase/reductase (SDR family) member 13	Other	enzyme
	-1.161	1.151	10355325		BARD1	BRCA1 associated RING domain 1	Nucleus	transcription regulator
	-1.162	1.129	10429500		SLURP1	secreted LY6/PLAUR domain containing 1	Extracellular Space	cytokine
	-1.164	1.146	10379496		SPACA3	sperm acrosome associated 3	Cytoplasm	enzyme
	-1.165	1.139	10419167		PTGDR	prostaglandin D2 receptor (DP)	Plasma Membrane	G-protein coupled receptor
	-1.166	1.154	10548375		CLEC7A	C-type lectin domain family 7, member A	Plasma Membrane	transmembrane receptor
	-1.166	1.203	10574159		NLRC5	NLR family, CARD domain containing 5	Cytoplasm	transcription regulator
	-1.166	1.21	10566140		Olfr545	olfactory receptor 545	Plasma Membrane	G-protein coupled receptor
	-1.173	1.248	10422026		C2orf53	chromosome 2 open reading frame 53	Other	other
	-1.174	1.173	10362701		DDO	D-aspartate oxidase	Cytoplasm	enzyme
	-1.175	1.197	10531259		Gm10426	predicted gene 10426	Other	other
	-1.177	1.157	10561706		C19orf33	chromosome 19 open reading frame 33	Nucleus	other
	-1.177	1.17	10393879		MAFG	v-maf avian musculoaponeurotic fibrosarcoma oncogene homolog G	Nucleus	transcription regulator
	-1.177	1.199	10560964		POU2F2	POU class 2 homeobox 2	Nucleus	transcription regulator
	-1.179	1.179	10552071		Fam187b	family with sequence similarity 187, member B	Other	other
	-1.18	1.273	10352000		KMO	kynurenine 3-monooxygenase (kynurenine 3-hydroxylase)	Cytoplasm	enzyme
	-1.181	1.258	10552480		KLK11	kallikrein-related peptidase 11	Extracellular Space	peptidase
	-1.184	1.204	10390979		KRT31	keratin 31	Cytoplasm	other
	-1.185	1.216	10529497		SH3TC1	SH3 domain and tetratricopeptide repeats 1	Extracellular Space	other
	-1.187	1.147	10489190		BLCAP	bladder cancer associated protein	Other	other
	-1.188	1.174	10481262		FCN1	ficolin (collagen/fibrinogen domain containing) 1	Extracellular Space	other
	-1.189	1.167	10569100		mir-210	microRNA 210	Cytoplasm	microRNA
	-1.192	1.217	10426208		ADM2	adrenomedullin 2	Extracellular Space	other
	-1.194	1.079	10393453		DNAH17	dynein, axonemal, heavy chain 17	Cytoplasm	other
	-1.194	1.191	10544348		TRPV6	transient receptor potential cation channel, subfamily V, member 6	Plasma Membrane	ion channel
	-1.196	1.284	10450858		Olfr93	olfactory receptor 93	Plasma Membrane	G-protein coupled receptor
	-1.197	1.3	10484710		OR5D18	olfactory receptor, family 5, subfamily D, member 18	Plasma Membrane	G-protein coupled receptor
	-1.2	1.225	10544444		Fam115e	family with sequence similarity 115, member E	Other	other
	-1.2	1.187	10544704		NPVF	neuropeptide VF precursor	Extracellular Space	other
	-1.205	1.22	10416325		NUDT18	nudix (nucleoside diphosphate linked moiety X)-type motif 18	Cytoplasm	other
	-1.207	1.244	10347033		Crygf	crystallin, gamma F	Other	other
	-1.207	1.25	10367473		Olfr763/Olfr9	olfactory receptor 9	Plasma Membrane	G-protein coupled receptor
	-1.207	1.23	10451670		TSPO2	translocator protein 2	Cytoplasm	other
	-1.208	1.209	10584518		Olfr974	olfactory receptor 974	Plasma Membrane	G-protein coupled receptor
	-1.209	1.204	10555254		mir-326	microRNA 326	Cytoplasm	microRNA
	-1.213	1.219	10558643		Olfr527	olfactory receptor 527	Plasma Membrane	G-protein coupled receptor
	-1.217	1.211	10399555		KCNF1	potassium voltage-gated channel, subfamily F, member 1	Plasma Membrane	ion channel
	-1.217	1.225	10476192		OXT	oxytocin/neurophysin I prepropeptide	Extracellular Space	other
	-1.219	1.162	10586416		PIF1	PIF1 5'-to-3' DNA helicase	Nucleus	enzyme
	-1.219	1.166	10591537		TMED1	transmembrane emp24 protein transport domain containing 1	Extracellular Space	transporter
	-1.22	1.218	10375527		Olfr1394	olfactory receptor 1394	Plasma Membrane	G-protein coupled receptor
	-1.221	1.222	10515979		mir-30	microRNA 30a	Cytoplasm	microRNA
	-1.221	1.213	10484650		Olfr1105	olfactory receptor 1105	Plasma Membrane	G-protein coupled receptor
	-1.222	1.268	10533720		HCAR2	hydroxycarboxylic acid receptor 2	Plasma Membrane	G-protein coupled receptor
	-1.226	1.194	10606058		CXCR3	chemokine (C-X-C motif) receptor 3	Plasma Membrane	G-protein coupled receptor
	-1.226	1.212	10383345		FSCN2	fascin homolog 2, actin-bundling protein, retinal (Strongylocentrotus purpuratus)	Cytoplasm	other
	-1.227	1.247	10438822		ATP13A5	ATPase type 13A5	Other	transporter
	-1.228	1.133	10442771		Prss28	protease, serine 28	Extracellular Space	peptidase
	-1.231	1.196	10490663		STMN3	stathmin-like 3	Nucleus	other
	-1.235	1.169	10368136		Gm4922	predicted gene 4922	Other	other
	-1.235	1.201	10533725		HCAR1	hydroxycarboxylic acid receptor 1	Plasma Membrane	G-protein coupled receptor
	-1.235	1.178	10519060		TNFRSF14	tumor necrosis factor receptor superfamily, member 14	Plasma Membrane	transmembrane receptor
	-1.236	1.14	10552907		1700039E15Rik	RIKEN cDNA 1700039E15 gene	Other	other
	-1.237	1.219	10557951		ARMC5	armadillo repeat containing 5	Other	other
	-1.246	1.257	10346250		MSTN	myostatin	Extracellular Space	growth factor	stamulumab
	-1.254	1.23	10445158		Olfr124	olfactory receptor 124	Plasma Membrane	G-protein coupled receptor
	-1.261	1.258	10433614		Gm9961	predicted gene 9961	Other	other
	-1.265	1.35	10363132		Nepn	nephrocan	Extracellular Space	other
	-1.27	1.354	10444886		C6orf15	chromosome 6 open reading frame 15	Extracellular Space	other
	-1.27	1.178	10405334		EIF4E1B	eukaryotic translation initiation factor 4E family member 1B	Other	other
	-1.273	1.258	10553895		mir-204	microRNA 204	Cytoplasm	microRNA
	-1.277	1.151	10364149		S100B	S100 calcium binding protein B	Cytoplasm	other
	-1.278	1.3	10391061		KRT16	keratin 16	Cytoplasm	other
	-1.278	1.163	10480775		MAMDC4	MAM domain containing 4	Cytoplasm	other
	-1.28	1.19	10582082		SLC38A8	solute carrier family 38, member 8	Other	other
	-1.281	1.244	10459208		mir-378	microRNA 378a	Cytoplasm	microRNA
	-1.283	1.268	10445143		Olfr122	olfactory receptor 122	Plasma Membrane	G-protein coupled receptor
	-1.289	1.288	10382998		BIRC5	baculoviral IAP repeat containing 5	Cytoplasm	other
	-1.289	1.225	10420013		NRL	neural retina leucine zipper	Nucleus	transcription regulator
	-1.296	1.283	10423568		5730407I07Rik	RIKEN cDNA 5730407I07 gene	Other	other
	-1.3	1.148	10483074		GCG	glucagon	Extracellular Space	other
	-1.306	1.269	10511975		SLC35A1	solute carrier family 35 (CMP-sialic acid transporter), member A1	Cytoplasm	transporter
	-1.311	1.264	10457963		GPR17	G protein-coupled receptor 17	Plasma Membrane	G-protein coupled receptor
	-1.316	1.264	10562166		Hamp/Hamp2	hepcidin antimicrobial peptide	Extracellular Space	other
	-1.324	1.18	10484545		Olfr1012	olfactory receptor 1012	Plasma Membrane	G-protein coupled receptor
	-1.324	1.188	10383005		TMEM235	transmembrane protein 235	Other	other
	-1.337	1.182	10514335		IFNE	interferon, epsilon	Extracellular Space	cytokine
	-1.367	1.283	10435019		C3orf43	chromosome 3 open reading frame 43	Other	other
	-1.391	1.225	10484425		C11orf31	chromosome 11 open reading frame 31	Nucleus	other
