# Supplementary material for: Deleterious effects of endocrine disruptors are corrected in the mammalian germline by epigenome reprogramming
Source: Genome Biol. 2015 Mar 27;16(1):59. doi: 10.1186/s13059-015-0619-z (PMC4376074; doi:10.1186/s13059-015-0619-z)
Supplement: Additional file 13: — List of primers used for Sequenom allelotyping. Primers are listed for Sequenom experiments. The first PCR primer (1st-PCRP) and the second PCR primer (2nd-PCRP) were used in the amplification. UEP_SEQ primers were used in mass spectrometry after incorporating one or the other allele-specific nucleotide by primer extension. The DMR18-plex was used for DNA methylation analysis at DMR regions. The imprinted expression multiplexes were used for allele-specific transcription analysis at imprinted genes. [file 13059_2015_619_MOESM13_ESM.xls]

## Sheet: Sheet1
DMR18 PLEX
DMR	Chr	SNP Position mm9	WELL	2nd-PCRP	1st-PCRP	UEP_SEQ
Gpr1-Zdbf2 DMR	chr1	63314795	W1	ACGTTGGATGGAAGAGCAGACTTTTCACGC	ACGTTGGATGCAAAGCCAGCGCTCTTACAG	CCACTTAGTGAAGTGCT
H19-Igf2 DMR	chr7	149767898	W1	ACGTTGGATGACCCACAGCATTGCCATTTG	ACGTTGGATGCGATTGCGCCAAACCTAAAG	cttaCATTTGTGAATTCCAATACC
IG-DMR (a)	chr12	110768570	W1	ACGTTGGATGATGAGTCGGTGTGAAGTAAC	ACGTTGGATGGGGTAATTGGCAACCATAGG	cTGCCATTTACTGCAGCC
IG-DMR (b)	chr12	110766774	W1	ACGTTGGATGTTACTCGCGTGATCCCATTC	ACGTTGGATGCAATGGAGAATGCCTTGAGC	gtcgGTGAGAATGTTTTAGCCAT
Igf2r DMR	chr17	12935445	W1	ACGTTGGATGTTGCCTCTCTTGCAACGTG	ACGTTGGATGGTTCTGTGATCAGGGCCAAC	GTGGCACTTTTGAGTTCATC
KvDMR1	chr7	150481474	W1	ACGTTGGATGCTCAGTTCTCGTATTTTGCG	ACGTTGGATGTCAAAGGGCCTCAAGACCAC	gCGTATTTTGCGTCCACG
Nespas DMR (a)	chr2	174119831	W1	ACGTTGGATGAAGGGCTGTGCACAAAGAAG	ACGTTGGATGCTCTGGAACCCTTAAGTCTC	gggaAGAGACCCAGACACA
Nespas DMR (b)	chr2	174123085	W1	ACGTTGGATGTGGTCGGCCAACAACTTTAG	ACGTTGGATGTAAATGCCAAGAAGGCGGAG	AACTTTAGGAACTTTTCTGT
Peg1-Mest DMR	chr6	30689499	W1	ACGTTGGATGAACAACAAAAAGACCCCCCC	ACGTTGGATGCCACTAACGGGTTTTAAGGC	gaaaaCTAATGCTTTTGCTTTTCAA
Peg10 DMR	chr6	4699503	W1	ACGTTGGATGGTTTCTCTGTTGCGCGGTTT	ACGTTGGATGAAGTGCTTATGCATGTTAGG	tCGGTTTTATTTTTTGTCCACA
Peg13 DMR	chr15	72639823	W1	ACGTTGGATGACTTGGGCGTATGCCGTTAC	ACGTTGGATGCATCCGTTCAGTCACTGAAG	CCCAGCCAACGCCTG
Peg3 DMR	chr7	6680787	W1	ACGTTGGATGTATCCTTAGCGTCACCACTG	ACGTTGGATGCCAGTCCTGCATCATTCAAG	GGCGGTGTCTGAAGTA
Rasgrf1 DMR	chr9	89774613	W1	ACGTTGGATGGGTAGCGCAACAGTGAAGTG	ACGTTGGATGATCCGTGGCTACCGCTATTG	ggagGTGCGGCAGCCATAGC
Slc38a4 DMR (a)	chr15	96885914	W1	ACGTTGGATGTCCTATTCGAACTGTGCCTG	ACGTTGGATGGGTCCCACAACAAAAATCTC	tCTTGCCGACTGGAGGT
Slc38a4 DMR (b)	chr15	96885800	W1	ACGTTGGATGATAGGCACACTTCCAGCAAC	ACGTTGGATGTCACCCTTCCTAGGATCTGG	ACACTTCCAGCAACTCGGGTAGCACCT
Snrpn DMR	chr7	67150109	W1	ACGTTGGATGTGCCTTTTGGCAGGACATTC	ACGTTGGATGCACATGCGCACATTTTTGCC	CAGGACATTCCGGTCA
Zac1 DMR (a)	chr10	12812095	W1	ACGTTGGATGTTATGTTTCCCAGTCAGGCG	ACGTTGGATGCATATGCACCAGAGAACAGG	actcCACAGTAAGGCCTGTT
Zac1 DMR (b)	chr10	12812556	W1	ACGTTGGATGATTTGGGCTTCTTCCCTTTC	ACGTTGGATGCCTGAGCCATGTTTCAGGAT	ATATACTGATGATGGGGTGGGGTAA
IMPRINTED EXPRESSION PLEXES
Transcript	Chr	SNP Position mm9	WELL	2nd-PCRP	1st-PCRP	UEP_SEQ
Airn (a)	chr17	12948949	W3	ACGTTGGATGTTGGATAGTTTAGGGTCGGG	ACGTTGGATGACCAGACCACAAAGACAGAC	acatAGGAGACAACCAGGA
Airn (b)	chr17	12953671	W2	ACGTTGGATGGTTCTTGAAGGTCTGAGGTC	ACGTTGGATGTTCCCATACCTTGACGAGTG	tGGTGACACAGGCGATTG
Asb4 (a)	chr6	5348485	W3	ACGTTGGATGTCAAGTCCCCTCTACACAAG	ACGTTGGATGATCCATGAGGTTGGCCTCAG	GGAATTGCGACCACGTGCTCATGCA
Asb4 (b)	chr6	5373400	W3	ACGTTGGATGCAACCAGGATGAAGAGACAC	ACGTTGGATGTTCTCCACGTAGAAGGCAAC	ACCCCTGCACACGGC
Ascl2	chr7	150152999	W2	ACGTTGGATGGGACTTGGAAATTTCTCAGG	ACGTTGGATGCCAAGCTTAAGGATCCTTTG	CTTTTTATCAATTAACTTGAACTG
Atp10a	chr7	66053125	W2	ACGTTGGATGACCAGGTGTCTGTGGAGTTG	ACGTTGGATGTCACCACTGACATCCTCTTG	CCTAGGCAGGCTCAC
Casd1	chr6	4569835	W2	ACGTTGGATGTTCATAATGGCAGCGAGGAG	ACGTTGGATGCATCACTAGTCTTGGCCAAT	CACCTCCATAGCACC
Cobl	chr11	12137519	W1	ACGTTGGATGATCATCTGTGAGGTGTGAGG	ACGTTGGATGGCTGAGATGACTTTTGCAGG	GGAATACAAATACGAATCTGA
Dlk1	chr12	110698537	W2	ACGTTGGATGGCTGCTTAGATCTCCTCATC	ACGTTGGATGGCGGTCAATATCATCTTCCC	gcaaCAGCCTCCTTGTTGAA
Nesp	chr2	174110831	W3	ACGTTGGATGTGGCCTCCTGGTCTTGCAGC	ACGTTGGATGTAGATCAGGATCCTCGGGAC	GCGGGGCTGCCTGTT
Gnasxl	chr2	174124224	W2	ACGTTGGATGTCCGAGGCGCCATTGACAGA	ACGTTGGATGGCTGTCGCATGCGAAGTTAG	ctCGCCATTGACAGACCATTC
H19	chr7	149761651	W1	ACGTTGGATGGCTTTGAGTCTCTCCGTATG	ACGTTGGATGTTGCCCTCAGACGGAGATG	ATACAGCGAGTGTGTAA
Igf2	chr7	149840221	W1	ACGTTGGATGGGGAAGTCGTCCGGAAGTA	ACGTTGGATGTGGAGACATACTGTGCCACC	cgccaGGAAGTACGGCCTGA
Igf2r	chr17	12876894	W2	ACGTTGGATGTGATGGAAGAGATCCAGGTG	ACGTTGGATGAGAGAGCTTCTGCTTTCACC	GGACGGGCAAGAAAA
Impact	chr18	13133281	W3	ACGTTGGATGATCCATGAAGTCAGTGACTC	ACGTTGGATGATTTATGGCGAGGAGTGGTG	TCTAATACAAAATATTTTGGCATT
Inpp5f_v2	chr7	135838158	W2	ACGTTGGATGCCCAAGCTGTGGGATTATTG	ACGTTGGATGGAGTGCTGACGTCGATACTG	CGATTAGGCAGTCGGTC
Kcnq1	chr7	150380204	W3	ACGTTGGATGGGAAGATCTATGTCCGGAAG	ACGTTGGATGCTTTTTAGGTTTGGGGCTGG	cgcctGAAGCCTGCTCGGAG
Kcnq1ot1 (a)	chr7	150427528	W3	ACGTTGGATGGGACACATGCATGCATCTGA	ACGTTGGATGTATGTTCCAGAGTTGTTGGG	CATGCATCTGATGATTTTTTA
Kcnq1ot1 (b)	chr7	150384729	W2	ACGTTGGATGCCATCATCTTGTCCTTGCAG	ACGTTGGATGCACTTCTACCCACTGTATAG	TGTCCTTGCAGAGGACACT
Meg3	chr12	110809894	W1	ACGTTGGATGCAGCCGCAATGTGCTTAGAA	ACGTTGGATGGAAATTTATTGAAAGCACC	AGAAGCATGGGGCCT
Nespas (a)	chr2	174107037	W2	ACGTTGGATGTCTGAAGGAGAATGGACTCG	ACGTTGGATGGCTCCATGGAAACCTCTATC	taatgtACTCGGCGTCGGCAG
Nespas (b)	chr2	174107567	W1	ACGTTGGATGATGGAGCTGTCTTTTGGTGC	ACGTTGGATGCCGGTCATCTGTACAGTTAC	GCTCCTCCTGGAGTCC
Peg3 (a)	chr7	6660886	W3	ACGTTGGATGATGAGGACATTGGCTTCGAC	ACGTTGGATGATGGTGTTTCATCCTGAGCG	gcGGTGGGTCAGAAATAGT
Peg3 (b)	chr7	6662661	W1	ACGTTGGATGCATCTTCTCTGGCAGGAATC	ACGTTGGATGACGTCATAGAGCAAATGACC	GGCAGGAATCTTCCTTC
Plagl1 (a)	chr10	12844715	W1	ACGTTGGATGAAGCCCAGACAGAAAGAAGG	ACGTTGGATGGCTATTGTGCTCTGGATCTC	gCAGCCTGACTCCAGAAA
Ppp1r9a	chr6	5111428	W2	ACGTTGGATGAAGCAGGCTCTGGGAGAAAG	ACGTTGGATGCTGTGTGGCCTCACTTTGTA	TGGGAGAAAGGATAGGA
Rasgrf1	chr9	89886484	W1	ACGTTGGATGCTTTCTCAACACCTTCCTGC	ACGTTGGATGTCGCACTCATGGGTTTTCTG	CACCTTCCTGCATTCCTA
Rtl1/Rtl1as	chr12	110831619	W1	ACGTTGGATGTGAGTTCCACCCAGACATTG	ACGTTGGATGACTGCGACACTGTGGTAGG	cCGCGATCACCTCTTCTT
Sfmbt2	chr2	10512778	W2	ACGTTGGATGATGTCCCAGGCTTTGCTTAC	ACGTTGGATGTCTGTCAGAGGTGCCTTTTC	GTAGCTATCTCGTGGTAAG
Slc22a18	chr7	150682910	W1	ACGTTGGATGTGAGCACCCATTTTCCAGAG	ACGTTGGATGAGTCCCACAACAGCAAAGAC	ggATTTTCCAGAGGAAGCC
Slc22a3	chr17	12614243	W3	ACGTTGGATGTTTACGGTTCCTTGGAAGGG	ACGTTGGATGAGACTGGAATATGCCTGTGC	aGCGCCACCTAGAGGAGG
Slc38a4	chr15	96825404	W2	ACGTTGGATGAGAGTTCACACAGACTCCAG	ACGTTGGATGCCCCAGTACATTGAACCGTC	GACTCCAGGGCAGATAC
Snrpn	chr7	67127862	W1	ACGTTGGATGCACAGATATGACATTTGCTC	ACGTTGGATGAGTGAATGTCAGAAATCAGG	GACATTTGCTCAAGCTAG
Tbc1d12	chr19	38993732	W3	ACGTTGGATGAACTGCCTTAGGAGTATGGG	ACGTTGGATGGAGGCTAGAATGATCAACCC	GGGACCAGAGGAAGT
Tnfrsf22	chr7	150823107	W1	ACGTTGGATGCCAAACCTGGAATTCACCTC	ACGTTGGATGTTTCCTGATGTGCTGAGGAG	TCTCCCCTCTACTTGC
Phlda2	chr7	150688294	W2	ACGTTGGATGTGGTTTTCCCGGAGAAGAGG	ACGTTGGATGAAGCGAAGCGACAGCCTGTT	gAGCGCTTCTTCTTCCA
Usp29	chr7	6918737	W2	ACGTTGGATGGGTACCCCTTTGAAGGTAAA	ACGTTGGATGAACTGGCCTCTTCTGGCTTC	ACATATAGGTGTTTTGTCTG
Zim1	chr7	6629191	W1	ACGTTGGATGCCACTAATGAGACATGGCCG	ACGTTGGATGGCCAATGAAGACTGGGAATG	gAGCAACGTGTGGTAAACA
Cdkn1c	chr7	150644367	W4	ACGTTGGATGCATTTCGACTGTCTGGTCAC	ACGTTGGATGCCCCACACATTCATCTTCAG	GTTTAAGAGCAATCTAATGAAGT
Grb10	chr11	11831012	W4	ACGTTGGATGCCTTCTCAACTTAGTCCAGG	ACGTTGGATGGACTTTGTAATCTCTGCCTG	ccGGTGGTTACACGGAGT
D7Ertd715e (a)	chr7	67115005	W4	ACGTTGGATGACCCAAAATTTGGCATGCAC	ACGTTGGATGATACCAGGTACTGTTAGGGC	TGGCATGCACTATAAAAG
D7Ertd715e (b)	chr7	67118387	W4	ACGTTGGATGCAGAAAACATGTTCAGGAAG	ACGTTGGATGGCTTATTTGCAAATACCCTC	CACTTGTAAATAGAAAGAAGATGA
Igf2	chr7	149836880	W4	ACGTTGGATGACAGGTGACATATGGCGTTC	ACGTTGGATGGTCTCTTCCCTACTGTCTTC	ACAAAGGGAGGGACC
Igf2as (a)	chr7	149853327	W5	ACGTTGGATGATCTCTAGCACAGGAGCATC	ACGTTGGATGGACTAGACTTCCTAGCCTTG	CAGAGCTCCTGCAAAT
Igf2as (b)	chr7	149853449	W5	ACGTTGGATGAGAAACAGGCTAGAGCATCC	ACGTTGGATGTGGGAGGTTTCTGAGGTTTC	tGAGATCCCCACGCTCCCA
Meg3	chr12	110783250	W5	ACGTTGGATGTGTCCAACTTTGACCCCTTC	ACGTTGGATGATTCACACGGAGGACACTTG	TTGACCCCTTCTCTTACC
Meg3 ext	chr12	110812174	W5	ACGTTGGATGCACTTTCTGGACATCTGAGC	ACGTTGGATGGGGAGAACTAGTGTGAGAAC	CTGAGCTTCAAAAGCTG
Mest	chr6	30695854	W5	ACGTTGGATGGATGGACACAGAAGCAAGCG	ACGTTGGATGGGTCATCGACAGTCTTTTAC	CAGCGTCTTCTGAATTTCTT
Rian ext (a)	chr12	110903354	W4	ACGTTGGATGATTCAGTTGTTCCCCACCTC	ACGTTGGATGGATAGGAAGGCTTCACTAAG	ggttTGCATGACAGGGAAG
Rian ext (b)	chr12	110907223	W4	ACGTTGGATGATGTGTTTTAGGCGCCGGAC	ACGTTGGATGAAACCACTTACCCATACCCC	gTGCAGTGGAGTGGGG
Rian ext (c)	chr12	110922443	W4	ACGTTGGATGTCGTGTGCCACTCACTAATC	ACGTTGGATGGGCAGCTGTGTTGACTCATA	ttAGCATACATTCTATGAGTAGTGAG
Nespas (c)	chr2	174108813	W4	ACGTTGGATGAGTCCATCGGCTCTTCCAAG	ACGTTGGATGTGGATCCTGCTGTTGGACTC	aAAGCAGGTCGTTTTACCTTG
Peg10 (a)	chr6	4707600	W4	ACGTTGGATGGAAGGTGGTGAAGTTTCGTG	ACGTTGGATGAAGGAAGCCAGACTTTTCGG	GGTGCAGCAAGAGAATCA
Peg10 (b)	chr6	4707869	W5	ACGTTGGATGGACTGAGAGGTGGTTACAAC	ACGTTGGATGAAGTGTGACACTTGGCAACC	ACCTGAAGCCACCAGA
Peg12	chr7	69608449	W5	ACGTTGGATGTATTAGCTGCCAGGGACAAG	ACGTTGGATGACCCTGGCGATTGTGATGGA	cAGGTCGTCCCTAGTTCT
Rian	chr12	110884294	W4	ACGTTGGATGTGTTACACCTCTTCTCATCC	ACGTTGGATGTGCCAGTCATTCTGAGAAAC	actcTACAAGCATGTTTGATGAT
Rtl1/Rtl1as	chr12	110831619	W5	ACGTTGGATGAGACATTGATCGCGATCACC	ACGTTGGATGATGTAGTTCCCTTCTGCTCC	GCGATCACCTCTTCTT
Zdbf2 (a)	chr1	63351989	W5	ACGTTGGATGTTCAGCTTCTACTGCTTCTC	ACGTTGGATGCTTCCTCAAGATGCTTTGTC	ttctcCTGCTTCTCACCCAGT
Zdbf2 (b)	chr1	63359060	W5	ACGTTGGATGATCTCTCAGGCCTTTTACAG	ACGTTGGATGGTGTGTACTCTCTCCTAATG	CTTAATTACTCTCTGATTCTTTTTAA
Zdbf2 (c)	chr1	63360418	W4	ACGTTGGATGAACCATGCAGGGAACAAAGC	ACGTTGGATGATGACACCACTACCAGAACC	TCCCGTCTGTTGGCAGG
